# Supplementary material for: Profiling of Seed Proteome in Pea (Pisum sativum L.) Lines Characterized with High and Low Responsivity to Combined Inoculation with Nodule Bacteria and Arbuscular Mycorrhizal Fungi
Source: Molecules. 2019 Apr 23;24(8):1603. doi: 10.3390/molecules24081603 (PMC6514749; doi:10.3390/molecules24081603)
Supplement: Supplementary file 1 [file molecules-24-01603-s001.zip]

Archive with 5 entries (5 files):
- 181213_PeaMutants_Supplementary_2.xls
- 181213_PeaMutants_Supplementary_5.xlsx
- 190209_PeaMutants_Supplementary_3.xlsx
- 190209_PeaMutants_Supplementary_4.xls
- 190413_Mamontova_et_al_Supplementary_Information_1_Revized.pdf
