# Supplementary material for: Profiling of Seed Proteome in Pea (Pisum sativum L.) Lines Characterized with High and Low Responsivity to Combined Inoculation with Nodule Bacteria and Arbuscular Mycorrhizal Fungi
Source: Molecules. 2019 Apr 23;24(8):1603. doi: 10.3390/molecules24081603 (PMC6514749; doi:10.3390/molecules24081603)
Supplement: Supplementary file 1 [file molecules-24-01603-s001.zip › 181213_PeaMutants_Supplementary_2.xls]

## Sheet: Directory
Supplementary information 2
Dry weights of seeds and shoots
Directory
Table S2-1 Dry weight of seeds of pea plants in main and additional field experiments
Table S2-2 Dry weight of shoots of pea plants in main and additional field experiments
Table S2-3 Effect of double inoculation of pea (line K-8274) roots with Rhizobium leguminosarumbv. viciae (strain CIAM 1022) and mycorrhizal fungus Glomus intraradices (CIAM 7)

## Sheet: Table S2-1
Table S2-1 Dry weight of seeds of pea plants in main and additional field experiments
		NI - not inoculated. BSM - inoculated with beneficial soil microorganisms.
		Lines K-8274 and K-3358 are characterized with a high and low efficiency of interaction with BSM (EIBSM), respectively.
		Main field experiment				Additional field experiment
	Nr	K-8274 NI	K-8274 BSM	K-3358 NI	K-3358 BSM	K-8274 NI	K-8274 BSM	K-3358 NI	K-3358 BSM
	1	1.55	2.11	1.15	1.1	1.21	0.75	2.66	2.08
	2	1.72	1.54	3.46	1.98	0.63	0.7	2.71	1.95
	3	0.99	1.6	1.37	2.03	1	1.2	2.83	1.91
	4	1.38	2.32	2.05	1.56	0.84	0.81	2.57	1.53
	5	1.69	1.76	1.9	1.77	1.41	1.06	1.9	2.2
	6	1.68	1.74	3.29	1.9	0.42	1.44	3.07	2.05
	7	1.18	1.97	1.96	2.02	0.44	1.18	1.73	1.12
	8	1.16	1.45	1.96	2.15	0.37	1.11	1	1.49
	9	1.8	2.88	1.91	3.53	0.23	0.67	1.77	1.9
	10	1.9	1.48	2.12	1.04		0.64	2	3.94
	11	1.44	1.03	0.97	1.83		1.76	1.85	2.11
	12	1.88	1.43	1.73	2.47		0.67	0.89	3.51
	13	1.4	1.68	1.91	2.99		0.65	1.6
	14	0.74		1.69	2.93		0.81
		Group	Size	Missing	Mean	Std Dev	Std. Error	C.I. of Mean	t test
	Main	K-8274 NI	14	0	1.465	0.349	0.0932	0.201	0.0663798
		K-8274 BSM	13	0	1.768	0.468	0.13	0.283
		K-3358 NI	14	0	1.962	0.689	0.184	0.398	0.622112
		K-3358 BSM	14	0	2.093	0.698	0.186	0.403
	Additional	K-8274 NI	9	0	0.728	0.41	0.137	0.315	0.155781
		K-8274 BSM	14	0	0.961	0.343	0.0918	0.198
		K-3358 NI	13	0	2.045	0.685	0.19	0.414	0.728812
		K-3358 BSM	12	0	2.149	0.804	0.232	0.511

## Sheet: Table S2-2
Table S2-2 Dry weight of shoots of pea plants in main and additional field experiments
		NI - not inoculated. BSM - inoculated with beneficial soil microorganisms.
		Lines K-8274 and K-3358 are characterized with a high and low efficiency of interaction with BSM (EIBSM), respectively.
		Main field experiment				Additional field experiment
	Nr	K-8274 NI	K-8274 BSM	K-3358 NI	K-3358 BSM	K-8274 NI	K-8274 BSM	K-3358 NI	K-3358 BSM
	1	2.81	3.33	7.45	2.86	2.14	1.13	4.32	3.53
	2	2.83	2.64	1.88	3.8	1.35	1.28	4.55	3.35
	3	2.04	2.57	6.01	3.83	2.01	1.88	4.31	3.47
	4	2.57	3.54	2.48	2.67	2.11	1.63	3.45	2.66
	5	2.73	2.99	3.46	2.7	1.06	1.65	3.12	3.6
	6	2.94	2.76	3.18	2.93	0.96	2.19	5.01	3.6
	7	2.28	3.48	5.73	3.29	0.95	1.91	4.25	2.42
	8	2.3	2.82	3.62	3.31	3.12	1.78	2.9	2.44
	9	3	4.44	3.21	3.86	0.65	1.48	2.11	3.6
	10	3.11	2.82	3.3	6.76		1.35	3.19	6.91
	11	2.53	1.99	3.54	1.82		2.81	3.29	0.6
	12	3.15	2.62	1.8	3.12		1.57	2.81	4.02
	13	2.76	2.9	2.91	4.08		1.39	1.31	5.61
	14	1.59		3.5	5.24		1.52	2.46
	15			3.06	4.74
		Group	Size	Missing	Mean	Std Dev	Std. Error	C.I. of Mean	t test
	Main	K-8274 NI	14	0	2.617	0.439	0.117	0.253	0.0739914
		K-8274 BSM	13	0	2.992	0.6	0.166	0.362
		K-3358 NI	15	0	3.675	1.553	0.401	0.86	0.98756
		K-3358 BSM	15	0	3.667	1.211	0.313	0.671
	Additional	K-8274 NI	9	0	1.594	0.8	0.267	0.615	0.730427
		K-8274 BSM	14	0	1.684	0.428	0.114	0.247
		K-3358 NI	14	0	3.363	1.036	0.277	0.598	0.749043
		K-3358 BSM	13	0	3.524	1.522	0.422	0.92

## Sheet: Table S2-3
Table S2-3 Effect of double inoculation of pea (line K-8274) roots with Rhizobium leguminosarumbv. viciae (strain CIAM 1022) and mycorrhizal fungus Glomus intraradices (CIAM 7)
	All values are given as average (n = 50) ± standard deviation (RSD %).
	Significance of the differences, observed between experimental groups and controls was estimated by t-test.
	Significant differences at the confidence level of p ≤ 0.05 and 0.01 are marked with one and two asterisks, respectively.
	The plants were grown under field conditions (Orel district, Russia, 2001)
	Treatment	Growth parameters
		Plant height (cm)	Shoot dry weight (g)	Seed number per plant	Seed weight per plant (g)
	Control	52 ± 7 (14)	7.7 ± 2.6 (34)	33 ± 10 (31)	4.0 ± 1.6 (38)
	Rhizobia	47 ± 7 (14) **	8.5 ± 4.0 (47)	29 ± 11 (38)	4.3± 1.9 (45)
	Mycorrhizal fungi	56 ± 6 (12) **	7.8 ± 3.7 (47)	32 ± 14 (43)	4.0 ± 2.3 (59)
	Rhizobia and mycorrhizal fungi	48 ± 7 (14) **	9.2 ± 3.8 (42) *	33 ± 12 (37)	5.2 ± 2.3 (44) **
