# Supplementary material for: Profiling of Seed Proteome in Pea (Pisum sativum L.) Lines Characterized with High and Low Responsivity to Combined Inoculation with Nodule Bacteria and Arbuscular Mycorrhizal Fungi
Source: Molecules. 2019 Apr 23;24(8):1603. doi: 10.3390/molecules24081603 (PMC6514749; doi:10.3390/molecules24081603)
Supplement: Supplementary file 1 [file molecules-24-01603-s001.zip › 181213_PeaMutants_Supplementary_5.xlsx]

## Sheet: Directory
Supplementary information 5
Functional annotation and sub-cellular localization
Directory
Table S5-1 Annotation for proteins up-regulated in line K-8274 after inoculation
Table S5-2 Annotation for proteins down-regulated in line K-8274 after inoculation
Table S5-3 Annotation for proteins up-regulated in line K-3358 after inoculation
Table S5-4 Annotation for proteins down-regulated in line K-3358 after inoculation

## Sheet: Table S5-1
Table S5-1 Annotation for proteins up-regulated in line K-8274 after inoculation
							Functional annotation						Sub-cellular localization
	Nr	Cluster	First Accession	Description	log2 FC K-8274 (BSM/NI)	log2 FC K-3358 (BSM/NI)	Filtered_bin	Name_filtered	Bin_full	Name_full	Description	Value	Gene	Location.SUBAcon
	1	1	A0A072UBI6	Small hydrophilic plant seed protein	1.71042	1.2445	35	Not assigned	35.2	not assigned.not annotated	no hits & (original description: none)	1.18557	AT3G51810.1	nucleus
	2	1	LJ0G3V0065729.1	Uncharacterized;PROBABLE 60S ribosomal protein L35-like	1.11951	0.616321	17	Protein biosynthesis	17.1.1.1.35	Protein biosynthesis.cytosolic ribosome.large subunit (LSU).LSU proteome component.RPL35 component	Protein biosynthesis.cytosolic ribosome.large subunit (LSU).LSU proteome component.RPL35 component (original description: none)	0.775984	AT5G02610.1	cytosol
	3	1+	I3SCW0	Uncharacterized;HSP20-like chaperone	2.65967	1.66378	26	External stimuli response	26.3.2.5.1	External stimuli response.temperature.Hsp (heat-shock-responsive protein) families.sHsp (small heat-shock-responsive protein) families.class-C-I protein	External stimuli response.temperature.Hsp (heat-shock-responsive protein) families.sHsp (small heat-shock-responsive protein) families.class-C-I protein (original description: none)	1.84354	AT2G29500.1	cytosol
	4	1+	Q1S053	Probable histone H2A.3	1.45024	0.48322	12	Chromatin organisation	2002-01-12	Chromatin organisation.histones.H2A-type histone	Chromatin organisation.histones.H2A-type histone (original description: none)	0.334943	AT5G02560.1	nucleus
	5	2.1	A0A072U0B5	UDP-glucosyltransferase family protein	0.851855	-0.810186	50	Other enzyme families	50.2.4	Other enzyme families.EC_2 transferases.EC_2.4 glycosyltransferase	Soyasapogenol B glucuronide galactosyltransferase OS=Glycine max (sp|d4q9z4|sgt2_soybn : 332.0) & Other enzyme families.EC_2 transferases.EC_2.4 glycosyltransferase(50.2.4 : 155.0) (original description: none)	0.590461	AT2G15490.3	endoplasmic reticulum
	6	2.1	A0A072VC98	ATPase. AAA-type. CDC48 protein	1.04574	-0.626164	35	Not assigned	35.1	not assigned.annotated	Cell division cycle protein 48 homolog OS=Glycine max (sp|p54774|cdc48_soybn : 791.0)	-0.434024	AT5G03340.1	cytosol
	7	2.1	G7IEE7	Xyloglucanase-specific endoglucanase inhibitor protein	1.01185	-0.215812	19	Protein degradation	19.5.3.1	Protein degradation.peptidase families.aspartic-type peptidase activities.pepsin-type protease	Protein degradation.peptidase families.aspartic-type peptidase activities.pepsin-type protease (original description: none)	0.70136	AT1G03220.1	extracellular
	8	2.1	I3T832	Uncharacterized;PROBABLE response to oxidative stress, heme binding, peroxidase activity	1.64208	-0.708573	35	Not assigned	35.1	not assigned.annotated	Peroxidase 12 OS=Arabidopsis thaliana (sp|q96520|per12_arath : 250.0)	-0.491146	AT1G71695.1	extracellular
	9	2.1	LJ6G3V1880130.1	ATP-dependent (S)-NAD(P)H-hydrate dehydratase	1.33661	-0.989392	35	Not assigned	35.1	not assigned.annotated	ATP-dependent (S)-NAD(P)H-hydrate dehydratase OS=Vitis vinifera (sp|f6hdm2|nnrd_vitvi : 533.0)	-0.685794	AT5G19150.2	plastid
	10	2.1+	B7FH22	Uncharacterized;oxidoreductase activity	2.30267	-0.662749	10	Redox homeostasis	10.4.3.2	Redox homeostasis.hydrogen peroxide removal.peroxiredoxin activities.type-2 peroxiredoxin (PrxII)	Redox homeostasis.hydrogen peroxide removal.peroxiredoxin activities.type-2 peroxiredoxin (PrxII) (original description: none)	1.59609	AT1G65980.1	cytosol
	11	2.1+	G7L8T3	Guanosine nucleotide diphosphate dissociation inhibitor	1.66639	-1.66734	22	Vesicle trafficking	22.9.4.2	Vesicle trafficking.regulation of membrane tethering and fusion.RAB-GTPase membrane association.RAB-GTPase GDP-dissociation inhibitor (RAB-GDI)	Vesicle trafficking.regulation of membrane tethering and fusion.RAB-GTPase membrane association.RAB-GTPase GDP-dissociation inhibitor (RAB-GDI) (original description: none)	-1.15571	AT2G44100.1	cytosol
	12	2.1+	MEDTR1G102870.1	1,2-dihydroxy-3-keto-5-methylthiopentene dioxygenase	1.8753	-1.27867	4	Amino acid metabolism	4.1.2.2.6.4.5	Amino acid metabolism.biosynthesis.aspartate family.aspartate-derived amino acids.methionine.salvage pathway.acireductone dioxygenase	Amino acid metabolism.biosynthesis.aspartate family.aspartate-derived amino acids.methionine.salvage pathway.acireductone dioxygenase (original description: none)	1.29986	AT4G14710.2	cytosol
	13	2.2	A0A072UGB7	Clathrin heavy chain	1.41097	-1.3514	22	Vesicle trafficking	22.1.1.1	Vesicle trafficking.clathrin coated vesicle (CCV) machinery.clathrin triskelion.heavy chain	Vesicle trafficking.clathrin coated vesicle (CCV) machinery.clathrin triskelion.heavy chain (original description: none)	0.978007	AT3G11130.1	plasma membrane
	14	2.2	B7FLD1	Putative uncharacterized; PROBABLE Nop domain superfamily (pre-RNA processing ribonucleoproteins)	1.84451	-1.82233	16	RNA processing	16.7.7.5.2	RNA processing.RNA modification.rRNA/tRNA methylation.C/D small nucleolar ribonucleoprotein (snoRNP) rRNA methylation complex.Nop56 snoRNP scaffold component	RNA processing.RNA modification.rRNA/tRNA methylation.C/D small nucleolar ribonucleoprotein (snoRNP) rRNA methylation complex.Nop56 snoRNP scaffold component (original description: none)	1.27852	AT1G56110.1	nucleus
	15	2.2	G7IJ13	Proteasome subunit alpha type	1.27424	-0.66002	19	Protein degradation	19.2.1.1.1	Protein degradation.26S proteasome.20S core protease.alpha-type subunits.alpha type-1 component	Protein degradation.26S proteasome.20S core protease.alpha-type subunits.alpha type-1 component (original description: none)	0.883238	AT5G35590.1	nucleus,cytosol
	16	3.1	A0A072UJ10	Cytoplasmic ribosomal protein S13	3.9289	0.801771	17	Protein biosynthesis	17.1.2.1.14	Protein biosynthesis.cytosolic ribosome.small subunit (SSU).SSU proteome.RPS13 component	Protein biosynthesis.cytosolic ribosome.small subunit (SSU).SSU proteome.RPS13 component (original description: none)	0.555745	AT4G00100.1	cytosol
	17	3.1	A0A072W1H5	ATP synthase subunit beta	2.98263	0.174549	2	Cellular respiration	2.4.6.2.2	Cellular respiration.oxidative phosphorylation.ATP synthase complex.peripheral MF1 subcomplex.subunit beta	Cellular respiration.oxidative phosphorylation.ATP synthase complex.peripheral MF1 subcomplex.subunit beta (original description: none)	2.0674	AT5G08680.1	mitochondrion
	18	3.1	G7IUE0	LRR receptor-like kinase family protein	2.05442	0.221672	35	Not assigned	35.1	not assigned.annotated	DNA damage-repair/toleration protein DRT100 OS=Arabidopsis thaliana (sp|q00874|dr100_arath : 417.0)	1.42402	AT3G20820.1	extracellular
	19	3.1	G7J538	GDP-fucose protein O-fucosyltransferase	1.58222	0.505242	35	Not assigned	35.1	not assigned.annotated	O-fucosyltransferase 31 OS=Arabidopsis thaliana (sp|q7y030|oft31_arath : 818.0)	1.09671	AT4G24530.1	golgi,mitochondrion
	20	3.1	I3SN66	Uncharacterized;PROBABLE triose-phosphate isomerase activity, chloroplast organization, glyceraldehyde-3-phosphate biosynthetic process, glycerol catabolic process, glycolytic process, multicellular organism reproduction, primary root development, triglyceride mobilization	2.69089	1.03079	2	Cellular respiration	2.1.2.3	Cellular respiration.glycolysis.plastidial glycolysis.triosephosphate isomerase	Cellular respiration.glycolysis.plastidial glycolysis.triosephosphate isomerase (original description: none)	1.86519	AT2G21170.1	plastid
	21	3.1	I3T617	60S ribosomal L35-like protein	4.03411	1.36929	17	Protein biosynthesis	17.1.1.1.35	Protein biosynthesis.cytosolic ribosome.large subunit (LSU).LSU proteome component.RPL35 component	Protein biosynthesis.cytosolic ribosome.large subunit (LSU).LSU proteome component.RPL35 component (original description: none)	0.949119	AT2G39390.1	cytosol
	22	3.1	V7CPQ1	Uncharacterized;PROBABLE ATP binding	1.79997	-0.252922	35	Not assigned	35.1	not assigned.annotated	ATPase family AAA domain-containing protein FIGL1 OS=Arabidopsis thaliana (sp|f4jex5|figl1_arath : 219.0)	1.24764	AT1G64110.2	endoplasmic reticulum
	23	3.1+	A2Q582	Aldo/keto reductase	1.89183	-0.112419	50	Other enzyme families	50.1.1	Other enzyme families.EC_1 oxidoreductases.EC_1.1 oxidoreductase acting on CH-OH group of donor	Probable aldo-keto reductase 2 OS=Oryza sativa subsp. japonica (sp|q7xt99|akr2_orysj : 472.0) & Other enzyme families.EC_1 oxidoreductases.EC_1.1 oxidoreductase acting on CH-OH group of donor(50.1.1 : 414.6) (original description: none)	1.31131	AT1G60710.1	cytosol
	24	3.1+	Q5QQ34	Coatomer epsilon subunit	2.76889	-0.34353	22	Vesicle trafficking	22.3.1.3	Vesicle trafficking.Coat protein I (COPI) coatomer machinery.coat protein complex.epsilon subunit	Vesicle trafficking.Coat protein I (COPI) coatomer machinery.coat protein complex.epsilon subunit (original description: none)	1.91925	AT2G34840.1	nucleus
	25	3.2	I3SHC8	Uncharacterized; PROBABLE ribosome biogenesis	1.73553	-0.244305	17	Protein biosynthesis	17.1.1.1.6	Protein biosynthesis.cytosolic ribosome.large subunit (LSU).LSU proteome component.RPL7a component	Protein biosynthesis.cytosolic ribosome.large subunit (LSU).LSU proteome component.RPL7a component (original description: none)	1.20298	AT3G62870.1	cytosol
	26	4.2	G7JSC7	NB-ARC domain disease resistance protein	0.568268	0.622759	35	Not assigned	35.1	not assigned.annotated	Disease resistance-like protein DSC2 OS=Arabidopsis thaliana (sp|f4jwm0|dsc2_arath : 115.0)	0.393893	AT5G17680.1	cytosol
	27	6.1+	I3S2D8	Uncharacterized;Mitochondrial inner membrane translocase subunit Tim17/Tim22/Tim23/peroxisomal protein PMP24	2.42929	0.415736	35	Not assigned	35.1	not assigned.annotated	Outer envelope pore protein 16-2, chloroplastic OS=Arabidopsis thaliana (sp|q0wmz5|op162_arath : 192.0)	1.68386	AT4G16160.2	cytosol
	28	7	B7FJY0	Annexin	0.846701	0.59122	35	Not assigned	35.1	not assigned.annotated	Annexin-like protein RJ4 OS=Fragaria ananassa (sp|p51074|anx4_fraan : 408.0)	0.586889	AT5G12380.1	cytosol
	29	7	B7FK47	Ferritin	0.65901	0.853794	25	Nutrient uptake	25.4.5.1	Nutrient uptake.iron uptake.iron storage.non-haem ferritin	Nutrient uptake.iron uptake.iron storage.non-haem ferritin (original description: none)	0.591805	AT3G11050.1	plastid
	30	7	B7FMQ6	60S ribosomal L23-like protein	0.66745	0.922376	17	Protein biosynthesis	17.1.1.1.23	Protein biosynthesis.cytosolic ribosome.large subunit (LSU).LSU proteome component.RPL23 component	Protein biosynthesis.cytosolic ribosome.large subunit (LSU).LSU proteome component.RPL23 component (original description: none)	0.462641	AT3G04400.1	nucleus,cytosol
	31	7	G7IHB8	Core histone H2A/H2B/H3/H4	0.81841	0.497576	12	Chromatin organisation	2004-01-12	Chromatin organisation.histones.H3-type histone	Chromatin organisation.histones.H3-type histone (original description: none)	0.567278	AT5G10980.1	nucleus
	32	7	V7AU77	Uncharacterized;PROBABLE lactoylglutathione lyase activity, metal ion binding	0.790791	0.524889	2	Cellular respiration	2.1.3.1	Cellular respiration.glycolysis.methylglyoxal degradation.GLX1 lactoyl-glutathione lyase	Cellular respiration.glycolysis.methylglyoxal degradation.GLX1 lactoyl-glutathione lyase (original description: none)	0.548134	AT1G67280.1	plastid
	33	7	V7B0F4	Uncharacterized;PROBABLE RNA-binding, RNA-mediated gene silencing	0.824022	1.00801	15	RNA biosynthesis	15.3.9.1.1	RNA biosynthesis.RNA polymerase II-dependent transcription.miRNA biogenesis.DCL1-HYL1 miRNA biogenesis complex.DCL1 endoribonuclease component	RNA biosynthesis.RNA polymerase II-dependent transcription.miRNA biogenesis.DCL1-HYL1 miRNA biogenesis complex.DCL1 endoribonuclease component (original description: none)	0.698696	AT1G01040.1	nucleus
	34	7	V7B712	Hexosyltransferase	0.857448	1.00962	35	Not assigned	35.1	not assigned.annotated	Probable galacturonosyltransferase 15 OS=Arabidopsis thaliana (sp|q8l4b0|gautf_arath : 540.0)	0.699817	AT3G58790.1	plasma membrane
	35	7	V7BYE1	Uncharacterized (Fragment);PROBABLE Leucine-rich repeat domain superfamily	0.924205	1.4203	35	Not assigned	35.2	not assigned.not annotated	no hits & (original description: none)	0.64061	AT3G14470.1	plasma membrane
	36	7	A0A072VAP6	60S ribosomal protein L17A	0.593593	0.461273	17	Protein biosynthesis	17.1.1.1.17	Protein biosynthesis.cytosolic ribosome.large subunit (LSU).LSU proteome component.RPL17 component	Protein biosynthesis.cytosolic ribosome.large subunit (LSU).LSU proteome component.RPL17 component (original description: none)	0.411447	AT1G27400.1	plastid,nucleus,cytosol
	37	7	V7ALP7	Annexin	0.585224	0.557037	35	Not assigned	35.1	not assigned.annotated	Annexin-like protein RJ4 OS=Fragaria ananassa (sp|p51074|anx4_fraan : 421.0)	0.405647	AT5G12380.1	cytosol
	38	7+	A0A072U7T5	F-box/RNI/FBD-like domain protein	0.734712	4.60046	35	Not assigned	35.2	not assigned.not annotated	no hits & (original description: none)	0.509264	AT4G10400.2	plasma membrane,cytosol
	39	7+	G7IH13	Translation elongation factor EF-2 subunit	0.623985	1.65202	17	Protein biosynthesis	2003-04-17	Protein biosynthesis.translation elongation.eEF2 mRNA-translocation factor	Protein biosynthesis.translation elongation.eEF2 mRNA-translocation factor (original description: none)	1.14509	AT1G56070.1	cytosol
	40	7+	I3SRR2	Uncharacterized;transcription factor activity,sequence-specific DNA binding,zinc ion binding	0.722776	0.860074	15	RNA biosynthesis	15.7.1.3	RNA biosynthesis.transcriptional activation.C2C2 superfamily.GATA transcription factor	RNA biosynthesis.transcriptional activation.C2C2 superfamily.GATA transcription factor (original description: none)	0.596158	AT4G26150.1	nucleus
	41	7+	Q38JC8	Temperature-induced lipocalin	1.01678	1.70197	35	Not assigned	35.1	not assigned.annotated	Temperature-induced lipocalin-1 OS=Arabidopsis thaliana (sp|q9fgt8|til_arath : 279.0)	0.704777	AT5G58070.1	endoplasmic reticulum
	42	8.1	G7IBY1	60S ribosomal protein L3B	0.689553	-1.25338	17	Protein biosynthesis	17.1.1.1.1	Protein biosynthesis.cytosolic ribosome.large subunit (LSU).LSU proteome component.RPL3 component	Protein biosynthesis.cytosolic ribosome.large subunit (LSU).LSU proteome component.RPL3 component (original description: none)	-0.868777	AT1G43170.8	cytosol
	43	8.1	G7IH71	Phosphoenolpyruvate carboxylase	0.54835	-0.575901	1	Photosynthesis	1.4.1.1	Photosynthesis.CAM/C4 photosynthesis.phosphoenolpyruvate (PEP) carboxylase activity.PEP carboxylase	Photosynthesis.CAM/C4 photosynthesis.phosphoenolpyruvate (PEP) carboxylase activity.PEP carboxylase (original description: none)	0.380088	AT1G53310.3	cytosol
	44	8.1+	A0A072TQ47	Phosphatase 2C family protein	0.624484	-0.449583	18	Protein modification	18.10.1.2.6	Protein modification.dephosphorylation.serine/threonine protein phosphatase superfamily.PPM/PP2C Mn/Mg-dependent phosphatase families.clade F phosphatase	Protein modification.dephosphorylation.serine/threonine protein phosphatase superfamily.PPM/PP2C Mn/Mg-dependent phosphatase families.clade F phosphatase (original description: none)	-0.311627	AT3G15260.2	cytosol
	45	8.1+	B7FN14	Uncharacterized;Involved in translation, rRNA-binding	0.706612	-3.81245	17	Protein biosynthesis	17.1.1.1.8	Protein biosynthesis.cytosolic ribosome.large subunit (LSU).LSU proteome component.RPL9 component	Protein biosynthesis.cytosolic ribosome.large subunit (LSU).LSU proteome component.RPL9 component (original description: none)	-2.64259	AT1G33140.1	cytosol
	46	8.2	A0A072UKG0	Histone H2B	0.822553	-0.476718	12	Chromatin organisation	2003-01-12	Chromatin organisation.histones.H2B-type histone	Chromatin organisation.histones.H2B-type histone (original description: none)	0.57015	AT3G45980.1	nucleus
	47	8.2	V7B8C8	Uncharacterized;PROBABLE translation, structural constituent of ribosome	0.813039	-1.13914	17	Protein biosynthesis	17.1.1.1.33	Protein biosynthesis.cytosolic ribosome.large subunit (LSU).LSU proteome component.RPL32 component	Protein biosynthesis.cytosolic ribosome.large subunit (LSU).LSU proteome component.RPL32 component (original description: none)	0.563556	AT4G18100.1	cytosol
	48	8.2+	A0A072VE37	UTP-glucose-1-phosphate uridylyltransferase	1.52929	-2.14037	17	Protein biosynthesis	17.6.1.2.1	Protein biosynthesis.organelle translation machineries.mitochondrial ribosome.small subunit proteome.mtRPS2 component	Protein biosynthesis.organelle translation machineries.mitochondrial ribosome.small subunit proteome.mtRPS2 component (original description: none)	1.06002	AT3G03250.1	cytosol
	49	9.1	I3SIG9	Chlorophyll a-b binding protein. chloroplastic	0.569854	0.497095	1	Photosynthesis	1.1.1.1.1	Photosynthesis.photophosphorylation.photosystem II.LHC-II complex.LHCb1/2/3-type component	Photosynthesis.photophosphorylation.photosystem II.LHC-II complex.LHCb1/2/3-type component (original description: none)	0.394993	AT2G34430.1	plastid
	50	9.2+	G7IMZ3	ABA-responsive protein	1.39229	0.549482	35	Not assigned	35.1	not assigned.annotated	ABA-responsive protein ABR17 OS=Pisum sativum (sp|q06931|abr17_pea : 221.0)	0.965062	NA	NA

## Sheet: Table S5-2
Table S5-2 Annotation for proteins down-regulated in line K-8274 after inoculation
							Functional annotation						Sub-cellular localization
	Nr	Cluster	First Accession	Description	log2 FC K-8274 (BSM/NI)	log2 FC K-3358 (BSM/NI)	Filtered_bin	Name_filtered	Bin_full	Name_full	Description	Value	Gene	Location.SUBAcon
	1	5	A0A072TDJ4	TCP-1/cpn60 chaperonin family protein (Fragment)	-1.37554	-1.07509	35	Not assigned	35.1	not assigned.annotated	RuBisCO large subunit-binding protein subunit beta, chloroplastic OS=Pisum sativum (sp|p08927|rubb_pea : 247.0)	-0.953451	AT5G56500.2	plastid
	2	5	G7IDU4	Protein disulfide isomerase-like protein	-1.12242	-1.00989	35	Not assigned	35.1	not assigned.annotated	Probable protein disulfide-isomerase A6 OS=Medicago sativa (sp|p38661|pdia6_medsa : 634.0)	-0.778002	AT2G47470.1	endoplasmic reticulum
	3	5	LJ4G3V2371610.1	Uncharacterized;PROBABLE Glycine cleavage T-protein family (aminomethyl transferase)	-0.939295	-0.408595	7	Coenzyme metabolism	7.11.2.2.4	Coenzyme metabolism.iron-sulfur cluster assembly machineries.mitochondrial ISC system.transfer phase.IBA57 component	Coenzyme metabolism.iron-sulfur cluster assembly machineries.mitochondrial ISC system.transfer phase.IBA57 component (original description: none)	-0.65107	AT4G12130.1	mitochondrion
	4	5+	B7FJF0	Xylose isomerase	-2.69662	-3.49319	50	Other enzyme families	50.5.3	Other enzyme families.EC_5 isomerases.EC_5.3 intramolecular oxidoreductase	Xylose isomerase OS=Arabidopsis thaliana (sp|q9fkk7|xyla_arath : 544.0) & Enzyme classification.EC_5 isomerases.EC_5.3 intramolecular oxidoreductase(50.5.3 : 390.9) (original description: none)	-1.86916	AT5G57655.2	extracellular
	5	5+	G7ILF2	60S ribosomal protein L26-1	-0.607843	-0.536694	17	Protein biosynthesis	17.1.1.1.26	Protein biosynthesis.cytosolic ribosome.large subunit (LSU).LSU proteome component.RPL26 component	Protein biosynthesis.cytosolic ribosome.large subunit (LSU).LSU proteome component.RPL26 component (original description: none)	-0.421325	AT5G67510.1	cytosol
	6	6.1	B7FMC4	Putative uncharacterized;PROBABLE Glutathione S-transferases terminal domain	-0.565037	-0.0879089	18	Protein modification	18.12.1.4	Protein modification.S-glutathionylation and deglutathionylation.glutathione S-transferase activities.class tau	Protein modification.S-glutathionylation and deglutathionylation.glutathione S-transferase activities.class tau (original description: none)	-0.391654	AT1G78380.1	cytosol
	7	6.1+	A0A072TMR3	Late embryogenesis abundant protein	-1.25158	-0.072372	35	Not assigned	35.1	not assigned.annotated	Desiccation protectant protein Lea14 homolog OS=Glycine max (sp|p46519|lea14_soybn : 237.0)	-0.867528	AT1G01470.1	cytosol
	8	6.1+	A0A072TSD1	Pectin acetylesterase	-0.862427	-0.18434	21	Cell wall	21.3.5.4	Cell wall.pectin.modification and degradation.pectin acetylesterase	Cell wall.pectin.modification and degradation.pectin acetylesterase (original description: none)	-0.597789	AT4G19420.1	extracellular
	9	6.1+	MEDTR1G094155.1	serine carboxypeptidase-like protein	-1.01534	-0.561373	19	Protein degradation	19.5.2.2	Protein degradation.peptidase families.serine-type peptidase activities.serine carboxypeptidase	Protein degradation.peptidase families.serine-type peptidase activities.serine carboxypeptidase (original description: none)	-0.703781	AT3G10410.1	vacuole
	10	6.1+	V7BVA1	Uncharacterized;QWRF domain family,microtubule-associated	-0.556624	-0.58866	35	Not assigned	35.1	not assigned.annotated	QWRF motif-containing protein 3 OS=Arabidopsis thaliana (sp|q8s8i1|qwrf3_arath : 167.0)	-0.385822	AT2G20815.2	nucleus

## Sheet: Table S5-3
Table S5-3 Annotation for proteins up-regulated in line K-3358 after inoculation
							Functional annotation						Sub-cellular localization
	Nr	Cluster	First Accession	Description	log2 FC K-8274 (BSM/NI)	log2 FC K-3358 (BSM/NI)	Filtered_bin	Name_filtered	Bin_full	Name_full	Description	Value	Gene	Location.SUBAcon
	1	1	A0A072UBI6	Small hydrophilic plant seed protein	1.71042	1.2445	35	Not assigned	35.2	Not assigned.not annotated	no hits & (original description: none)	1.18557	AT3G51810.1	nucleus
	2	1	LJ0G3V0065729.1	Uncharacterized;PROBABLE 60S ribosomal protein L35-like	1.11951	0.616321	17	Protein biosynthesis	17.1.1.1.35	Protein biosynthesis.cytosolic ribosome.large subunit (LSU).LSU proteome component.RPL35 component	Protein biosynthesis.cytosolic ribosome.large subunit (LSU).LSU proteome component.RPL35 component (original description: none)	0.775984	AT5G02610.1	cytosol
	3	1+	I3SCW0	Uncharacterized;HSP20-like chaperone	2.65967	1.66378	26	External stimuli response	26.3.2.5.1	External stimuli response.temperature.Hsp (heat-shock-responsive protein) families.sHsp (small heat-shock-responsive protein) families.class-C-I protein	External stimuli response.temperature.Hsp (heat-shock-responsive protein) families.sHsp (small heat-shock-responsive protein) families.class-C-I protein (original description: none)	1.84354	AT2G29500.1	cytosol
	4	3.1	A0A072UJ10	Cytoplasmic ribosomal protein S13	3.9289	0.801771	17	Protein biosynthesis	17.1.2.1.14	Protein biosynthesis.cytosolic ribosome.small subunit (SSU).SSU proteome.RPS13 component	Protein biosynthesis.cytosolic ribosome.small subunit (SSU).SSU proteome.RPS13 component (original description: none)	0.555745	AT4G00100.1	cytosol
	5	3.1	I3SN66	Uncharacterized;PROBABLE triose-phosphate isomerase activity, chloroplast organization, glyceraldehyde-3-phosphate biosynthetic process, glycerol catabolic process, glycolytic process, multicellular organism reproduction, primary root development, triglyceride mobilization	2.69089	1.03079	2	Cellular respiration	2.1.2.3	Cellular respiration.glycolysis.plastidial glycolysis.triosephosphate isomerase	Cellular respiration.glycolysis.plastidial glycolysis.triosephosphate isomerase (original description: none)	1.86519	AT2G21170.1	plastid
	6	3.1	I3T617	60S ribosomal L35-like protein	4.03411	1.36929	17	Protein biosynthesis	17.1.1.1.35	Protein biosynthesis.cytosolic ribosome.large subunit (LSU).LSU proteome component.RPL35 component	Protein biosynthesis.cytosolic ribosome.large subunit (LSU).LSU proteome component.RPL35 component (original description: none)	0.949119	AT2G39390.1	cytosol
	7	4.1	G7KBA2	17.6 kDa class I heat shock protein	-0.208773	0.971042	26	External stimuli response	26.3.2.5.1	External stimuli response.temperature.Hsp (heat-shock-responsive protein) families.sHsp (small heat-shock-responsive protein) families.class-C-I protein	External stimuli response.temperature.Hsp (heat-shock-responsive protein) families.sHsp (small heat-shock-responsive protein) families.class-C-I protein (original description: none)	0.673075	AT1G07400.1	cytosol
	8	4.2	B7FIG5	Putative uncharacterized; PROBABLE oxidoreductase activity, acting on the CH-CH group of donors	-0.122549	0.708287	6	Nucleotide metabolism	6.2.2.3	Nucleotide metabolism.pyrimidines.catabolism.dihydropyrimidine dehydrogenase	Nucleotide metabolism.pyrimidines.catabolism.dihydropyrimidine dehydrogenase (original description: none)	-0.0849447	AT3G17810.1	plastid
	9	4.2	G7JSC7	NB-ARC domain disease resistance protein	0.568268	0.622759	35	Not assigned	35.1	Not assigned.annotated	Disease resistance-like protein DSC2 OS=Arabidopsis thaliana (sp|f4jwm0|dsc2_arath : 115.0)	0.393893	AT5G17680.1	cytosol
	10	4.2	G7L831	TCP-1/cpn60 chaperonin family protein	0.193647	0.890849	20	Cytoskeleton	20.3.1.1	Cytoskeleton.actin and tubulin folding.CCT chaperonin folding complex.CCT1 alpha subunit	Cytoskeleton.actin and tubulin folding.CCT chaperonin folding complex.CCT1 alpha subunit (original description: none)	0.134226	AT3G20050.1	cytosol
	11	4.2	LJ1G3V0411500.1	Uncharacterized; PROBABLE Myb/SANT-like domain (nuclear DNA-binding proteins, nuclear receptor co-repressors)	0.404479	0.6362	35	Not assigned	35.2	Not assigned.not annotated	no hits & (original description: none)	0.280363	AT5G27260.1	nucleus
	12	4.2	V7AR99	Uncharacterized;PROBABLE lipase activity	-0.387977	1.02914	35	Not assigned	35.2	Not assigned.not annotated	no hits & (original description: none)	-0.268925	AT4G16070.2	endoplasmic reticulum
	13	6.1	G7JFK1	Heat shock 70 kDa protein	0.459472	0.76418	26	External stimuli response	26.3.2.3.1	External stimuli response.temperature.Hsp (heat-shock-responsive protein) families.Hsp70 family.DnaK protein	External stimuli response.temperature.Hsp (heat-shock-responsive protein) families.Hsp70 family.DnaK protein (original description: none)	0.318482	AT1G16030.1	cytosol
	14	6.1+	B1NY79	Cold-acclimation specific protein 15	-0.238641	0.863676	35	Not assigned	35.2	Not assigned.not annotated	no hits & (original description: none)	-0.165413	NA	NA
	15	6.1+	V7C9P5	Uncharacterized;ATP binding	0.459472	0.76418	26	External stimuli response	26.3.2.3.1	External stimuli response.temperature.Hsp (heat-shock-responsive protein) families.Hsp70 family.DnaK protein	External stimuli response.temperature.Hsp (heat-shock-responsive protein) families.Hsp70 family.DnaK protein (original description: none)	0.318482	AT1G16030.1	cytosol
	16	7	A0A072UUP4	60S ribosomal protein L18a	0.439054	0.91034	17	Protein biosynthesis	17.1.1.1.19	Protein biosynthesis.cytosolic ribosome.large subunit (LSU).LSU proteome component.RPL18a component	Protein biosynthesis.cytosolic ribosome.large subunit (LSU).LSU proteome component.RPL18a component (original description: none)	0.631	AT2G34480.1	cytosol
	17	7	A0A072VJE7	40S ribosomal protein S5-2	0.498365	0.912257	17	Protein biosynthesis	17.1.2.1.6	Protein biosynthesis.cytosolic ribosome.small subunit (SSU).SSU proteome.RPS5 component	Protein biosynthesis.cytosolic ribosome.small subunit (SSU).SSU proteome.RPS5 component (original description: none)	0.34544	AT2G37270.2	cytosol
	18	7	B7FK47	Ferritin	0.65901	0.853794	25	Nutrient uptake	25.4.5.1	Nutrient uptake.iron uptake.iron storage.non-haem ferritin	Nutrient uptake.iron uptake.iron storage.non-haem ferritin (original description: none)	0.591805	AT3G11050.1	plastid
	19	7	B7FMQ6	60S ribosomal L23-like protein	0.66745	0.922376	17	Protein biosynthesis	17.1.1.1.23	Protein biosynthesis.cytosolic ribosome.large subunit (LSU).LSU proteome component.RPL23 component	Protein biosynthesis.cytosolic ribosome.large subunit (LSU).LSU proteome component.RPL23 component (original description: none)	0.462641	AT3G04400.1	nucleus,cytosol
	20	7	G7JPM2	Uro-adherence factor A. putative	0.42618	0.928757	35	Not assigned	35.2	Not assigned.not annotated	no hits & (original description: none)	0.295406	AT2G32240.1	endoplasmic reticulum
	21	7	V7B0F4	Uncharacterized;PROBABLE RNA-binding, RNA-mediated gene silencing	0.824022	1.00801	15	RNA biosynthesis	15.3.9.1.1	RNA biosynthesis.RNA polymerase II-dependent transcription.miRNA biogenesis.DCL1-HYL1 miRNA biogenesis complex.DCL1 endoribonuclease component	RNA biosynthesis.RNA polymerase II-dependent transcription.miRNA biogenesis.DCL1-HYL1 miRNA biogenesis complex.DCL1 endoribonuclease component (original description: none)	0.698696	AT1G01040.1	nucleus
	22	7	V7B712	Hexosyltransferase	0.857448	1.00962	35	Not assigned	35.1	Not assigned.annotated	Probable galacturonosyltransferase 15 OS=Arabidopsis thaliana (sp|q8l4b0|gautf_arath : 540.0)	0.699817	AT3G58790.1	plasma membrane
	23	7	V7BYE1	Uncharacterized (Fragment);PROBABLE Leucine-rich repeat domain superfamily	0.924205	1.4203	35	Not assigned	35.2	Not assigned.not annotated	no hits & (original description: none)	0.64061	AT3G14470.1	plasma membrane
	24	7	B7FJY0	Annexin	0.846701	0.59122	35	Not assigned	35.1	not assigned.annotated	Annexin-like protein RJ4 OS=Fragaria ananassa (sp|p51074|anx4_fraan : 408.0)	0.586889	AT5G12380.1	cytosol
	25	7	V7ALP7	Annexin	0.585224	0.557037	35	Not assigned	35.1	not assigned.annotated	Annexin-like protein RJ4 OS=Fragaria ananassa (sp|p51074|anx4_fraan : 421.0)	0.405647	AT5G12380.1	cytosol
	26	7+	A0A072U7T5	F-box/RNI/FBD-like domain protein	0.734712	4.60046	35	Not assigned	35.2	Not assigned.not annotated	no hits & (original description: none)	0.509264	AT4G10400.2	plasma membrane,cytosol
	27	7+	G7IH13	Translation elongation factor EF-2 subunit	0.623985	1.65202	17	Protein biosynthesis	2003-04-17	Protein biosynthesis.translation elongation.eEF2 mRNA-translocation factor	Protein biosynthesis.translation elongation.eEF2 mRNA-translocation factor (original description: none)	1.14509	AT1G56070.1	cytosol
	28	7+	I3SRR2	Uncharacterized;transcription factor activity,sequence-specific DNA binding,zinc ion binding	0.722776	0.860074	15	RNA biosynthesis	15.7.1.3	RNA biosynthesis.transcriptional activation.C2C2 superfamily.GATA transcription factor	RNA biosynthesis.transcriptional activation.C2C2 superfamily.GATA transcription factor (original description: none)	0.596158	AT4G26150.1	nucleus
	29	7+	Q38JC8	Temperature-induced lipocalin	1.01678	1.70197	35	Not assigned	35.1	Not assigned.annotated	Temperature-induced lipocalin-1 OS=Arabidopsis thaliana (sp|q9fgt8|til_arath : 279.0)	0.704777	AT5G58070.1	endoplasmic reticulum

## Sheet: Table S5-4
Table S5-4 Annotation for proteins down-regulated in line K-3358 after inoculation
							Functional annotation						Sub-cellular localization
	Nr	Cluster	First Accession	Description	log2 FC K-8274 (BSM/NI)	log2 FC K-3358 (BSM/NI)	Filtered_bin	Name_filtered	Bin_full	Name_full	Description	Value	Gene	Location.SUBAcon
	1	2.1	A0A072U0B5	UDP-glucosyltransferase family protein	0.851855	-0.810186	50	Other enzyme families	50.2.4	Other enzyme families.EC_2 transferases.EC_2.4 glycosyltransferase	Soyasapogenol B glucuronide galactosyltransferase OS=Glycine max (sp|d4q9z4|sgt2_soybn : 332.0) & Other enzyme families.EC_2 transferases.EC_2.4 glycosyltransferase(50.2.4 : 155.0) (original description: none)	0.590461	AT2G15490.3	endoplasmic reticulum
	2	2.1	A0A072VC98	ATPase. AAA-type. CDC48 protein	1.04574	-0.626164	35	Not assigned	35.1	Not assigned.annotated	Cell division cycle protein 48 homolog OS=Glycine max (sp|p54774|cdc48_soybn : 791.0)	-0.434024	AT5G03340.1	cytosol
	3	2.1	I3T832	Uncharacterized;PROBABLE response to oxidative stress, heme binding, peroxidase activity	1.64208	-0.708573	35	Not assigned	35.1	Not assigned.annotated	Peroxidase 12 OS=Arabidopsis thaliana (sp|q96520|per12_arath : 250.0)	-0.491146	AT1G71695.1	extracellular
	4	2.1	LJ6G3V1880130.1	ATP-dependent (S)-NAD(P)H-hydrate dehydratase	1.33661	-0.989392	35	Not assigned	35.1	Not assigned.annotated	ATP-dependent (S)-NAD(P)H-hydrate dehydratase OS=Vitis vinifera (sp|f6hdm2|nnrd_vitvi : 533.0)	-0.685794	AT5G19150.2	plastid
	5	2.1+	B7FH22	Uncharacterized;oxidoreductase activity	2.30267	-0.662749	10	Redox homeostasis	10.4.3.2	Redox homeostasis.hydrogen peroxide removal.peroxiredoxin activities.type-2 peroxiredoxin (PrxII)	Redox homeostasis.hydrogen peroxide removal.peroxiredoxin activities.type-2 peroxiredoxin (PrxII) (original description: none)	1.59609	AT1G65980.1	cytosol
	6	2.1+	G7L8T3	Guanosine nucleotide diphosphate dissociation inhibitor	1.66639	-1.66734	22	Vesicle trafficking	22.9.4.2	Vesicle trafficking.regulation of membrane tethering and fusion.RAB-GTPase membrane association.RAB-GTPase GDP-dissociation inhibitor (RAB-GDI)	Vesicle trafficking.regulation of membrane tethering and fusion.RAB-GTPase membrane association.RAB-GTPase GDP-dissociation inhibitor (RAB-GDI) (original description: none)	-1.15571	AT2G44100.1	cytosol
	7	2.1+	MEDTR1G102870.1	1,2-dihydroxy-3-keto-5-methylthiopentene dioxygenase	1.8753	-1.27867	4	Amino acid metabolism	4.1.2.2.6.4.5	Amino acid metabolism.biosynthesis.aspartate family.aspartate-derived amino acids.methionine.salvage pathway.acireductone dioxygenase	Amino acid metabolism.biosynthesis.aspartate family.aspartate-derived amino acids.methionine.salvage pathway.acireductone dioxygenase (original description: none)	1.29986	AT4G14710.2	cytosol
	8	2.2	A0A072UGB7	Clathrin heavy chain	1.41097	-1.3514	22	Vesicle trafficking	22.1.1.1	Vesicle trafficking.clathrin coated vesicle (CCV) machinery.clathrin triskelion.heavy chain	Vesicle trafficking.clathrin coated vesicle (CCV) machinery.clathrin triskelion.heavy chain (original description: none)	0.978007	AT3G11130.1	plasma membrane
	9	2.2	B7FLD1	Putative uncharacterized; PROBABLE Nop domain superfamily (pre-RNA processing ribonucleoproteins)	1.84451	-1.82233	16	RNA processing	16.7.7.5.2	RNA processing.RNA modification.rRNA/tRNA methylation.C/D small nucleolar ribonucleoprotein (snoRNP) rRNA methylation complex.Nop56 snoRNP scaffold component	RNA processing.RNA modification.rRNA/tRNA methylation.C/D small nucleolar ribonucleoprotein (snoRNP) rRNA methylation complex.Nop56 snoRNP scaffold component (original description: none)	1.27852	AT1G56110.1	nucleus
	10	2.2	G7IJ13	Proteasome subunit alpha type	1.27424	-0.66002	19	Protein degradation	19.2.1.1.1	Protein degradation.26S proteasome.20S core protease.alpha-type subunits.alpha type-1 component	Protein degradation.26S proteasome.20S core protease.alpha-type subunits.alpha type-1 component (original description: none)	0.883238	AT5G35590.1	nucleus,cytosol
	11	5	A0A072TDJ4	TCP-1/cpn60 chaperonin family protein (Fragment)	-1.37554	-1.07509	35	Not assigned	35.1	Not assigned.annotated	RuBisCO large subunit-binding protein subunit beta, chloroplastic OS=Pisum sativum (sp|p08927|rubb_pea : 247.0)	-0.953451	AT5G56500.2	plastid
	12	5	G7IDU4	Protein disulfide isomerase-like protein	-1.12242	-1.00989	35	Not assigned	35.1	Not assigned.annotated	Probable protein disulfide-isomerase A6 OS=Medicago sativa (sp|p38661|pdia6_medsa : 634.0)	-0.778002	AT2G47470.1	endoplasmic reticulum
	13	5	G7JM88	Lethal leaf-spot protein. putative	-0.360293	-1.14203	7	Coenzyme metabolism	7.12.6.7.5	Coenzyme metabolism.tetrapyrrol biosynthesis.chlorophyll metabolism.chlorophyll breakdown.pheophorbide a oxygenase (PAO)	Coenzyme metabolism.tetrapyrrol biosynthesis.chlorophyll metabolism.chlorophyll breakdown.pheophorbide a oxygenase (PAO) (original description: none)	-0.249736	AT3G44880.1	plastid
	14	5	V7AJE4	Uncharacterized;PROBABLE defense response, ADP binding	-0.341474	-2.00564	35	Not assigned	35.1	Not assigned.annotated	Putative disease resistance RPP13-like protein 1 OS=Arabidopsis thaliana (sp|q9lrr4|r13l1_arath : 479.0)	-0.236692	AT3G14470.1	plasma membrane
	15	5+	B7FJF0	Xylose isomerase	-2.69662	-3.49319	50	Other enzyme families	50.5.3	Other enzyme families.EC_5 isomerases.EC_5.3 intramolecular oxidoreductase	Xylose isomerase OS=Arabidopsis thaliana (sp|q9fkk7|xyla_arath : 544.0) & Other enzyme families.EC_5 isomerases.EC_5.3 intramolecular oxidoreductase(50.5.3 : 390.9) (original description: none)	-1.86916	AT5G57655.2	extracellular
	16	5+	I3T560	Superoxide dismutase	0.0352105	-0.820116	10	Redox homeostasis	10.2.2.2	Redox homeostasis.enzymatic reactive oxygen species scavengers.superoxide dismutase activities.manganese superoxide dismutase	Redox homeostasis.enzymatic reactive oxygen species scavengers.superoxide dismutase activities.manganese superoxide dismutase (original description: none)	0.0244061	AT3G10920.1	mitochondrion
	17	5+	MEDTR5G019780.1	cupin family protein	-0.519013	-0.991713	35	Not assigned	35.1	Not assigned.annotated	Vicilin-like seed storage protein At2g18540 OS=Arabidopsis thaliana (sp|f4iqk5|vcl21_arath : 348.0)	-0.359752	AT4G36700.1	extracellular
	18	6.1+	MEDTR1G094155.1	serine carboxypeptidase-like protein	-1.01534	-0.561373	19	Protein degradation	19.5.2.2	Protein degradation.peptidase families.serine-type peptidase activities.serine carboxypeptidase	Protein degradation.peptidase families.serine-type peptidase activities.serine carboxypeptidase (original description: none)	-0.703781	AT3G10410.1	vacuole
	19	6.1+	V7BVA1	Uncharacterized;QWRF domain family,microtubule-associated	-0.556624	-0.58866	35	Not assigned	35.1	not assigned.annotated	QWRF motif-containing protein 3 OS=Arabidopsis thaliana (sp|q8s8i1|qwrf3_arath : 167.0)	-0.385822	AT2G20815.2	nucleus
	20	8.1	G7IBY1	60S ribosomal protein L3B	0.689553	-1.25338	17	Protein biosynthesis	17.1.1.1.1	Protein biosynthesis.cytosolic ribosome.large subunit (LSU).LSU proteome component.RPL3 component	Protein biosynthesis.cytosolic ribosome.large subunit (LSU).LSU proteome component.RPL3 component (original description: none)	-0.868777	AT1G43170.8	cytosol
	21	8.1	G9JLT6	ATP synthase subunit alpha	0.47796	-0.793825	2	Cellular respiration	2.4.6.2.1	Cellular respiration.oxidative phosphorylation.ATP synthase complex.peripheral MF1 subcomplex.subunit alpha	Cellular respiration.oxidative phosphorylation.ATP synthase complex.peripheral MF1 subcomplex.subunit alpha (original description: none)	0.331297	ATMG01190.1	mitochondrion
	22	8.1	G7IH71	Phosphoenolpyruvate carboxylase	0.54835	-0.575901	1	Photosynthesis	1.4.1.1	Photosynthesis.CAM/C4 photosynthesis.phosphoenolpyruvate (PEP) carboxylase activity.PEP carboxylase	Photosynthesis.CAM/C4 photosynthesis.phosphoenolpyruvate (PEP) carboxylase activity.PEP carboxylase (original description: none)	0.380088	AT1G53310.3	cytosol
	23	8.1+	A0PG70	Catalase	0.3222	-1.36827	10	Redox homeostasis	2001-02-10	Redox homeostasis.enzymatic reactive oxygen species scavengers.catalase	Redox homeostasis.enzymatic reactive oxygen species scavengers.catalase (original description: none)	0.223332	AT4G35090.1	peroxisome
	24	8.1+	B7FN14	Uncharacterized;Involved in translation, rRNA-binding	0.706612	-3.81245	17	Protein biosynthesis	17.1.1.1.8	Protein biosynthesis.cytosolic ribosome.large subunit (LSU).LSU proteome component.RPL9 component	Protein biosynthesis.cytosolic ribosome.large subunit (LSU).LSU proteome component.RPL9 component (original description: none)	-2.64259	AT1G33140.1	cytosol
	25	8.2	V7B8C8	Uncharacterized;PROBABLE translation, structural constituent of ribosome	0.813039	-1.13914	17	Protein biosynthesis	17.1.1.1.33	Protein biosynthesis.cytosolic ribosome.large subunit (LSU).LSU proteome component.RPL32 component	Protein biosynthesis.cytosolic ribosome.large subunit (LSU).LSU proteome component.RPL32 component (original description: none)	0.563556	AT4G18100.1	cytosol
	26	8.2+	A0A072VE37	UTP-glucose-1-phosphate uridylyltransferase	1.52929	-2.14037	17	Protein biosynthesis	17.6.1.2.1	Protein biosynthesis.organelle translation machineries.mitochondrial ribosome.small subunit proteome.mtRPS2 component	Protein biosynthesis.organelle translation machineries.mitochondrial ribosome.small subunit proteome.mtRPS2 component (original description: none)	1.06002	AT3G03250.1	cytosol
	27	8.3	A0A072VJU4	Glutathione S-transferase. amino-terminal domain protein	0.393634	-1.38463	18	Protein modification	18.12.1.4	Protein modification.S-glutathionylation and deglutathionylation.glutathione S-transferase activities.class tau	Protein modification.S-glutathionylation and deglutathionylation.glutathione S-transferase activities.class tau (original description: none)	-0.959751	AT1G78370.1	peroxisome
