# Supplementary material for: Profiling of Seed Proteome in Pea (Pisum sativum L.) Lines Characterized with High and Low Responsivity to Combined Inoculation with Nodule Bacteria and Arbuscular Mycorrhizal Fungi
Source: Molecules. 2019 Apr 23;24(8):1603. doi: 10.3390/molecules24081603 (PMC6514749; doi:10.3390/molecules24081603)
Supplement: Supplementary file 1 [file molecules-24-01603-s001.zip › 190209_PeaMutants_Supplementary_3.xlsx]

## Sheet: Directory
Supplementary information 3
All species identified on tandem mass spectra of seed protome of pea lines characterized with a high and low efficiency of inoculation with rhizobia
Directory
Table S3-1 All peptides identified within pea seed proteome
Table S3-2 All proteins identified within pea seed proteome
Table S3-3 All protein groups (i.e. non-redundant proteins) identified within pea seed proteome

## Sheet: Table S3-1
Table S3-1 All peptides identified within pea seed proteome
	Marks "1 replicate", "2 replicates" are just supplemental and for definition of wheteher a species was found in the group or not, can be treated as a mark "Found"
	This marks were given despite the probability marks assigned by Proteome Discoverer 2.2 (i.e. High, Medium…)
	NI - not inoculated. BSM - inoculated with beneficial soil microorganisms.
	Lines K-8274 and K-3358 are characterized with a high and low efficiency of interaction with BSM (EIBSM), respectively.
	Confidence	ID for diagrams (Sequence_Modifications)	Sequence	Modifications	8274 NI	3358 BSM	3358 NI	8274 BSM	Found in Sample: [S11] F11: Sample, 8274 NI	Found in Sample: [S12] F12: Sample, 8274 NI	Found in Sample: [S14] F14: Sample, 8274 NI	Found in Sample: [S1] F1: Sample, 3358 BSM	Found in Sample: [S2] F2: Sample, 3358 BSM	Found in Sample: [S3] F3: Sample, 3358 BSM	Found in Sample: [S4] F4: Sample, 3358 NI	Found in Sample: [S5] F5: Sample, 3358 NI	Found in Sample: [S6] F6: Sample, 3358 NI	Found in Sample: [S7] F7: Sample, 8274 BSM	Found in Sample: [S8] F8: Sample, 8274 BSM	Found in Sample: [S13] F13: Sample, 8274 BSM	Qvality PEP	Qvality q-value	# Protein Groups	# Proteins	# PSMs	Master Protein Accessions	# Missed Cleavages	Theo. MH+ [Da]	# Razor Quan Results	Abundance Ratio: (3358 BSM) / (8274 NI)	Abundance Ratio: (3358 NI) / (8274 NI)	Abundance Ratio: (8274 BSM) / (8274 NI)	Abundance Ratio: (3358 NI) / (3358 BSM)	Abundance Ratio: (8274 BSM) / (3358 BSM)	Abundance Ratio: (8274 BSM) / (3358 NI)	Abundance Ratio Adj. P-Value: (3358 BSM) / (8274 NI)	Abundance Ratio Adj. P-Value: (3358 NI) / (8274 NI)	Abundance Ratio Adj. P-Value: (8274 BSM) / (8274 NI)	Abundance Ratio Adj. P-Value: (3358 NI) / (3358 BSM)	Abundance Ratio Adj. P-Value: (8274 BSM) / (3358 BSM)	Abundance Ratio Adj. P-Value: (8274 BSM) / (3358 NI)	Abundance Ratio Variability [%]: (3358 BSM) / (8274 NI)	Abundance Ratio Variability [%]: (3358 NI) / (8274 NI)	Abundance Ratio Variability [%]: (8274 BSM) / (8274 NI)	Abundance Ratio Variability [%]: (3358 NI) / (3358 BSM)	Abundance Ratio Variability [%]: (8274 BSM) / (3358 BSM)	Abundance Ratio Variability [%]: (8274 BSM) / (3358 NI)	Abundances (Grouped): 8274 NI	Abundances (Grouped): 3358 BSM
	High	AAAAGGVTTVVDMPLNNHPTTVSK_None	AAAAGGVTTVVDMPLNNHPTTVSK	None	2 replicates	Found	Found	Found	High	High	Not Found	High	High	High	High	High	High	High	High	High	5,07166E-08	0	1	1	11	H6WP29	0	2351,20237	0	1.005	1.155	0.245	1.038	0.554	0.213	0.986151	0.940936	0.0650767	0.99586	0.496577	0.311516	57.38	24.22	5.81	17.53	29.42	4.39	113.9	126.7
	High	AAALNIVPTSTGAAK_None	AAALNIVPTSTGAAK	None	2 replicates	Found	Found	Found	Peak Found	Peak Found	Not Found	Peak Found	High	Peak Found	Peak Found	Peak Found	Peak Found	Peak Found	Peak Found	Peak Found	0,00127233	0	3	9	1	Lj1g3v3385810.2; G7KYC0; V7CUE1	0	1384,77945	0	0.971	0.868	0.492	0.894	0.805	0.567	0.981218	0.917419	0.309706	0.958345	0.883423	0.843516	9.37	6.09	13.84	7.99	39.38	18.37	120.1	116.6
	High	AADVGADLVGKVER_None	AADVGADLVGKVER	None	2 replicates	Found	Found	Found	High	High	Not Found	High	High	High	High	High	High	High	High	High	2,50648E-05	0	1	6	11	B6DXD7	1	1399,75397	0	0.411	0.467	1.144	1.204	2.949	2.449	0.0401524	0.208757	0.883127	0.976015	0.0183788	0.510896	1.68	9.93	22.34	45.09	23.9	39.61	133.4	51.7
	High	AAEDANVYHDLVK_None	AAEDANVYHDLVK	None	1 replicate	1 replicate	2 replicates	1 replicate	High	Not Found	Not Found	Not Found	High	Not Found	High	Not Found	Peak Found	High	Not Found	Not Found	0,00133482	0	1	2	4	G7K259	0	1444,70668	0		100		100		0.01		5.71e-17		8.85e-17		5.59e-17
	High	AAEDPEFETFYTK_None	AAEDPEFETFYTK	None	2 replicates	Not found	Not found	1 replicate	Peak Found	High	Not Found	Not Found	Not Found	Not Found	Not Found	Not Found	Not Found	High	Not Found	Not Found	0,0158021	0	1	5	2	A0A072TKG2	0	1547,69003	0	0.01	0.01	0.01				5.78e-17	5.71e-17	5.85e-17										400
	High	AAEEGIEIDESK_None	AAEEGIEIDESK	None	2 replicates	Found	Found	Found	Peak Found	Peak Found	Not Found	High	High	Peak Found	Peak Found	High	High	High	High	High	7,08527E-05	0	1	1	7	I3S509	0	1290,60597	0	1.412	1.423	0.935	0.995	0.722	0.631	0.606786	0.734259	0.964211	0.999138	0.768153	0.830861	36.95	23.67	27.87	32.45	14.78	11.59	79.6	117.9
	High	AAEEGIEIDESKFR_None	AAEEGIEIDESKFR	None	Found	Found	Found	Found	High	High	Peak Found	High	High	High	High	High	High	High	High	High	9,86396E-06	0	1	1	22	I3S509	1	1593,77549	0	1.595	1.41	0.903	1.187	0.653	0.635	0.374764	0.744968	0.917401	0.930883	0.629707	0.83218	60.31	30.12	34.8	37.8	23.04	10.83	97.1	98.4
	High	AAEEGIEIDESKFRND_None	AAEEGIEIDESKFRND	None	Found	Found	Found	Found	High	High	Peak Found	High	High	High	High	High	High	High	High	High	7,71587E-05	0	1	1	21	I3S509	2	1822,84536	0	1.652	0.912	1.469	0.828	0.918	1.611	0.313797	0.948752	0.821662	0.924403	0.970853	0.852835	59.79	65.93	73.55	33.89	38.07	46.24	79.5	131.3
	High	AAELTTLLESR_None	AAELTTLLESR	None	2 replicates	Found	Found	Found	High	High	Not Found	High	High	High	High	High	High	High	High	High	0,000413384	0	2	5	11	A0A126TGR5; G9JLT6	0	1203,65794	0	1.209	1.913	0.902	1.283	0.706	0.615	0.867257	0.293731	0.923413	0.873492	0.74862	0.807384	63.76	39.5	62.83	58.34	43.81	23.88	80.3	104.1
	High	AAETELLTR_None	AAETELLTR	None	2 replicates	Found	Found	Found	High	High	Not Found	High	High	High	High	High	High	High	High	High	0,0064491	0	1	2	11	I3SNG4	0	1003,54185	0	1.316	1.048	1.181	0.863	1.034	1.14	0.748438	0.997209	0.901347	0.935868	0.965712	0.921889	31.69	37.28	36.25	16.33	12.34	10.16	92.6	102.3
	High	AAFLAMK_None	AAFLAMK	None	Not found	Found	Found	Not found	Not Found	Not Found	Not Found	Peak Found	Peak Found	High	Peak Found	High	Peak Found	Not Found	Not Found	Not Found	0,0997421	0,00510611	1	6	2	A0A072VQR2	0	751,41711	0	100	100		1.882	0.01	0.01	5.78e-17	5.71e-17		0.700174	6.14e-17	5.59e-17				38.63				160.2
	High	AAGIGAVQAVSR_None	AAGIGAVQAVSR	None	Not found	Found	Found	Not found	Not Found	Not Found	Not Found	High	High	High	High	High	High	Not Found	Not Found	Not Found	0,000133584	0	3	5	6	Lj4g3v2269800.1; Q2HU23; G7JMT8	0	1099,62183	0	100	100		0.845	0.01	0.01	5.78e-17	5.71e-17		0.932677	6.14e-17	5.59e-17				37.83				193.8
	High	AAGITSIGVR_None	AAGITSIGVR	None	Found	Found	Found	Found	High	High	Peak Found	High	High	High	High	High	High	High	High	High	0,00515913	0	2	6	12	G7IJ13; V7AHS3	0	944,55236	1	1.196	0.99	1.115	0.801	0.932	1.055	0.87539	0.98868	0.987588	0.893896	0.973396	0.999281	29.37	35.89	39	4.11	21.67	22.7	93.7	112.1
	High	AAHMLSLPK_None	AAHMLSLPK	None	2 replicates	Found	Found	Found	High	Peak Found	Not Found	High	Peak Found	Medium	High	Peak Found	High	High	Peak Found	High	0,0703023	0,00285602	2	4	7	Lj4g3v1614820.1; V7CDG3	0	967,53935	0	0.706	0.436	0.776	0.59	0.922	1.782	0.674894	0.180584	0.953089	0.590753	0.990742	0.683379	9.79	3.07	23.89	13.74	46.38	39.16	137.3	96.3
	High	AAIKEESEGKLK_None	AAIKEESEGKLK	None	2 replicates	Found	Found	Found	High	High	Not Found	High	High	High	High	High	High	High	High	High	0,000223991	0	1	5	28	G7J2H2	2	1302,72636	0	0.99	1.461	0.733	1.654	0.777	0.472	0.993148	0.696232	0.797334	0.525216	0.849638	0.612401	32.88	27.02	16.29	42	21.03	9.79	94.9	96.8
	Medium	AAILQTLK_None	AAILQTLK	None	2 replicates	2 replicates	2 replicates	Found	Peak Found	Medium	Not Found	Peak Found	Peak Found	Not Found	Peak Found	Not Found	Peak Found	Peak Found	Peak Found	Peak Found	0,443541	0,0436366	1	1	1	V7BKV7	0	857,54548	0	0.122	0.125	0.931	1.028	7.29	7.423	7.24e-13	8.33e-08	0.954987	0.990053	6.31e-07	0.0270633	0.68	0.13	27.68	48.02	50.5	38.66	183.6	22.4
	Medium	AAIPTIK_None	AAIPTIK	None	2 replicates	Found	Found	2 replicates	Medium	Medium	Not Found	Medium	Medium	High	Medium	Medium	Medium	Medium	Not Found	Medium	0,31619	0,0225233	1	4	10	Lj3g3v0950510.2	0	713,45560	0	1.038	0.931	0.986	0.908	0.93	1.038	0.998247	0.959626	0.964898	0.971367	0.97329	0.99997	17.72	15.3	7.83	27.34	8.67	10.06	99.7	105.9
	High	AALASGADKDEEDSEGR_None	AALASGADKDEEDSEGR	None	2 replicates	2 replicates	Found	2 replicates	Medium	Medium	Not Found	Peak Found	Not Found	High	Peak Found	Peak Found	Medium	Not Found	Peak Found	Peak Found	0,0823227	0,00373168	1	3	4	A0A072USU9	1	1720,76203	0	1.596	0.494	2.016	0.31	1.263	4.078	0.50738	0.336783	0.426257	0.0434296	0.787666	0.111167	54.88	18.02	60.72	7.31	58.67	91.82	77.1	123.1
	High	AALLAEAQR_None	AALLAEAQR	None	2 replicates	Found	Found	Found	Peak Found	High	Not Found	High	Medium	High	High	High	Peak Found	Peak Found	Peak Found	High	0,0172888	0	1	1	7	Lj5g3v0615940.1	0	942,53671	0	0.994	0.566	0.841	0.563	0.907	1.61	0.999911	0.456808	0.973675	0.476802	0.979943	0.759365	15.08	7.57	23.77	6.86	28.23	34.33	121.6	112.7
	High	AALNDFDRFK_None	AALNDFDRFK	None	2 replicates	Found	Found	Found	High	High	Not Found	High	High	High	High	High	High	High	High	High	0,00529808	0	2	3	11	B7FL54; Lj6g3v0003450.1	1	1196,60585	0	0.889	0.76	1.273	0.84	1.408	1.73	0.932609	0.794865	0.870403	0.893737	0.709758	0.744553	12	8.62	30.02	12.12	28.82	23.39	100.9	86.7
	High	AALNLAYQNHSR_None	AALNLAYQNHSR	None	2 replicates	2 replicates	Found	Found	Peak Found	High	Not Found	High	Not Found	Peak Found	Peak Found	High	Peak Found	High	Peak Found	High	0,000316701	0	3	5	5	A2Q4Y9; Lj3g3v3032100.1; Lj6g3v0819090.1	0	1357,69712	0	0.816	0.984	1.55	1.167	1.722	1.576	0.874053	0.972364	0.671524	0.985682	0.36657	0.788201	28.25	24.02	64.99	45.85	53.11	49.99	92	75
	High	AALVQFHALALLHQIR_None	AALVQFHALALLHQIR	None	2 replicates	Not found	Not found	1 replicate	High	Peak Found	Not Found	Not Found	Not Found	Not Found	Not Found	Not Found	Not Found	High	Not Found	Not Found	2,78964E-06	0	1	5	2	V7AG77	0	1801,05953	0	0.01	0.01	0.01				5.78e-17	5.71e-17	5.85e-17										400
	High	AAMENGVLTVTVPK_1xOxidation [M3]	AAMENGVLTVTVPK	1xOxidation [M3]	2 replicates	Found	Found	2 replicates	High	High	Not Found	Peak Found	Peak Found	High	High	Peak Found	Peak Found	Peak Found	Not Found	Peak Found	0,000283174	0	2	7	4	V7B7M0; I3SCW0	0	1445,76684	0
	High	AAMENGVLTVTVPKEEIK_1xOxidation [M3]	AAMENGVLTVTVPKEEIK	1xOxidation [M3]	2 replicates	Found	Found	Found	High	High	Not Found	High	High	High	High	High	High	High	High	High	1,37993E-05	0	1	2	18	I3SCW0	1	1945,03105	1	0.845	0.675	1.568	0.875	1.964	2.245	0.903599	0.641118	0.72002	0.925175	0.21766	0.59709	21.33	18.8	78.61	35.5	73.86	61.02	90.2	63.1
	High	AAMENGVLTVTVPKEEVKKPDVKPVQITG_None	AAMENGVLTVTVPKEEVKKPDVKPVQITG	None	1 replicate	Found	Found	Found	Not Found	High	Not Found	High	High	High	High	High	High	High	High	High	0,000396133	0	1	1	20	V7B7M0	2	3077,69150	0	100	100		0.674	0.01	0.01	5.78e-17	5.71e-17		0.689451	6.14e-17	5.59e-17				10.94				238.9
	High	AAMGHPEPFNLK_None	AAMGHPEPFNLK	None	2 replicates	Found	Found	Found	High	High	Not Found	Peak Found	High	High	Peak Found	Peak Found	Peak Found	High	High	High	0,0503342	0,00135534	1	2	7	D7RIC7	0	1311,65142	0	1.288	0.723	1.3	0.572	1.023	1.74	0.547782	0.734259	0.810745	0.39271	0.979943	0.702445	31.62	19.34	35.25	19.15	19.47	30.42	99.2	102.4
	High	AAMLNALPIVR_None	AAMLNALPIVR	None	Found	Found	Found	Found	High	High	High	High	High	High	High	High	High	High	High	High	0,00127233	0	1	1	12	Q7XYX9	0	1168,68707	0	0.565	1.069	0.506	4.161	2.544	0.612	0.328257	0.978773	0.600918	0.001545	0.0552419	0.905977	41.47	123.64	31.6	136.25	136.25	25.5	74.7	42.2
	High	AANGDIVAAIMELTT_None	AANGDIVAAIMELTT	None	2 replicates	Found	Found	2 replicates	High	High	Not Found	High	Peak Found	High	High	High	High	High	Not Found	High	0,000286208	0	1	1	9	Lj1g3v4081760.1	0	1489,75667	0	1.356	1.484	0.01	1.135	0.01	0.01	0.777484	0.814153	5.85e-17	0.999138	6.14e-17	5.59e-17	114.18	35		93.91			102.7	139.3
	High	AANPAEAAHEYR_None	AANPAEAAHEYR	None	2 replicates	Found	Found	2 replicates	Medium	Peak Found	Not Found	High	High	High	High	High	High	Peak Found	Not Found	Peak Found	0,000653673	0	1	3	10	A0A072V4E2	0	1299,60764	0	0.947	0.85	0.833	0.777	0.833	1.21	0.993148	0.89453	0.979188	0.85516	0.942634	0.881923	19.23	17.94	55.46	27.68	48.28	67.81	109.4	103.6
	High	AAQDIAAADLPSTHPIR_None	AAQDIAAADLPSTHPIR	None	Found	Found	Found	Found	High	High	Peak Found	High	High	High	High	High	High	High	High	High	3,71983E-06	0	1	2	11	B7FK19	0	1746,91332	0	0.551	0.771	0.676	1.398	1.226	0.877	0.312359	0.819929	0.91333	0.882347	0.826223	0.987594	11.9	10.71	8.73	44.12	38.08	15.96	132.2	72.9
	High	AAQEALLFR_None	AAQEALLFR	None	2 replicates	Found	Found	Found	High	High	Not Found	High	High	High	High	High	High	High	High	High	0,00518663	0	1	3	11	A0A072UJW7	0	1018,56801	0	0.742	1.038	0.598	1.434	0.873	0.605	0.709603	0.991447	0.769054	0.859836	0.95411	0.919648	20.19	37.23	17.46	34.95	42.44	19.41	114.6	91.4
	High	AAQLDVVLTNK_None	AAQLDVVLTNK	None	Found	Found	Found	Found	High	High	Peak Found	High	High	High	High	High	High	High	High	High	0,0216952	0,000376469	1	1	11	B7FN56	0	1171,66811	0	0.764	0.966	0.696	1.34	0.951	0.71	0.688288	0.978837	0.788301	0.885393	0.985063	0.945997	8.89	19.49	10.8	8.26	21.53	12.42	107.9	88.8
	High	AAQLDVVVTNK_None	AAQLDVVVTNK	None	2 replicates	Found	Found	Found	High	High	Not Found	High	High	High	High	High	High	High	High	High	0,000808946	0	2	8	11	Lj6g3v1093550.1; V7B8C8	0	1157,65246	0	0.655	0.671	1.182	1.017	1.684	1.657	0.473635	0.631206	0.912444	0.99586	0.423356	0.735378	7.84	8.72	13.9	22.3	23.83	19.38	114	74.7
	High	AASEEFDLNAFNSGR_None	AASEEFDLNAFNSGR	None	2 replicates	Found	Found	Found	High	High	Not Found	High	High	High	Peak Found	High	High	High	High	High	1,69947E-06	0	1	1	10	A0A072TGQ9	0	1627,73469	0	1.327	1.704	0.401	1.21	0.452	0.236	0.688288	0.533081	0.379715	0.959386	0.198723	0.367839	100.93	41.9	14.43	72.97	23.07	4.96	92.3	122.5
	High	AASFNIIPSSTGAAK_None	AASFNIIPSSTGAAK	None	Found	Found	Found	Found	High	High	Medium	High	High	High	High	High	High	High	High	High	2,54687E-05	0	2	14	20	G7J2H2; G7JML2	0	1434,75872	0	0.97	1.478	0.498	1.524	0.946	0.337	0.962776	0.681979	0.260163	0.665862	0.980817	0.322841	94.85	19.23	15.32	65.48	92.41	5.61	101.3	98.3
	High	AATRQDAAGVASAEMR_None	AATRQDAAGVASAEMR	None	2 replicates	Found	Found	Found	High	High	Not Found	High	High	High	High	High	High	High	High	High	2,4158E-06	0	1	2	15	A0A072VPF7	1	1604,78093	0	1.506	0.818	1.943	0.617	1.624	2.211	0.481606	0.868493	0.487923	0.561494	0.4853	0.635752	43.4	35.23	68.63	22	68.67	84.58	78.2	85.7
	High	AAVAQAALAYQLYQR_None	AAVAQAALAYQLYQR	None	2 replicates	Found	Found	2 replicates	Peak Found	Peak Found	Not Found	Peak Found	Peak Found	Peak Found	High	Peak Found	High	High	Not Found	Peak Found	1,77268E-05	0	1	6	3	Lj1g3v3329130.2	0	1636,88057	0	1.061	2.228	1.054	1.878	1.538	0.444	0.939727	0.343658	0.870403	0.705545	0.605351	0.846892	89.68	46.48	95.49	90.71	89.2	16.86	78.3	83.1
	High	AAVAWEPNKPLTIEDVEVAPPQANEVR_None	AAVAWEPNKPLTIEDVEVAPPQANEVR	None	Not found	1 replicate	2 replicates	Not found	Not Found	Not Found	Not Found	Not Found	Not Found	High	High	High	Not Found	Not Found	Not Found	Not Found	0,0524583	0,00167006	1	2	3	G7KYI4	0	2943,52106	0
	High	AAVGPWEERPGHFGDVWK_1xOxidation [W6]	AAVGPWEERPGHFGDVWK	1xOxidation [W6]	2 replicates	Found	Found	Found	High	High	Not Found	Medium	Medium	High	Medium	High	High	Medium	High	High	0,0681789	0,00256717	1	2	11	D7RIC7	0	2053,98788	0	0.955	1.152	0.376	1.366	0.831	0.348	0.994641	0.935378	0.260163	0.905768	0.940606	0.646361	36.78	25.22	4.44	48.15	60.86	6.61	115.2	116.7
	High	AAVLALSTFAHNKPNLIK_None	AAVLALSTFAHNKPNLIK	None	Not found	Not found	Not found	2 replicates	Not Found	Not Found	Not Found	Not Found	Not Found	Not Found	Not Found	Not Found	Not Found	Not Found	High	High	0,00141538	0	1	5	2	A0A072V3L0	0	1908,10654	0
	High	AAVPSGASTGIYEALELR_None	AAVPSGASTGIYEALELR	None	2 replicates	2 replicates	Not found	Not found	Peak Found	Peak Found	Not Found	Not Found	Peak Found	High	Not Found	Not Found	Not Found	Not Found	Not Found	Not Found	0,00039825	0	3	5	1	Lj1g3v4694440.1; V7CZL3; A0A072U338	0	1804,94395	0	1.124	0.01	0.01	0.01	0.01		0.904267	5.71e-17	5.85e-17	8.85e-17	6.14e-17		286.7						188.3	211.7
	High	AAVSAMPELLR_None	AAVSAMPELLR	None	2 replicates	Found	Found	2 replicates	High	High	Not Found	High	Peak Found	High	High	High	High	Not Found	Peak Found	Peak Found	0,0328546	0,000700226	1	3	7	G7LIN4	0	1157,63470	0	0.901	2.551	0.153	2.485	0.147	0.06	0.975379	0.18307	0.070907	0.172727	0.000140128	0.00671178	100.11	68.11	1.66	79.28	1.71	0.07	83.9	87
	Medium	AAVSHVKQVFR_None	AAVSHVKQVFR	None	2 replicates	Not found	Not found	2 replicates	High	High	Not Found	Not Found	Not Found	Not Found	Not Found	Not Found	Not Found	High	Not Found	High	0,242366	0,0165444	2	2	4	B5U8K1; B5U8K2	1	1241,71132	0	0.01	0.01	0.01				5.78e-17	5.71e-17	5.85e-17										400
	High	ADAFLLVGTQPR_None	ADAFLLVGTQPR	None	Not found	2 replicates	Not found	2 replicates	Not Found	Not Found	Not Found	High	Not Found	High	Not Found	Not Found	Not Found	Not Found	Peak Found	Peak Found	0,00132067	0	1	1	2	G7J8R4	0	1287,70556	0			100		100	100			5.85e-17		6.14e-17	5.59e-17
	Medium	ADEFTLKK_None	ADEFTLKK	None	Not found	2 replicates	Found	Not found	Not Found	Not Found	Not Found	Peak Found	Not Found	High	High	Peak Found	Peak Found	Not Found	Not Found	Not Found	0,248972	0,0166826	1	5	2	V7D0Z3	1	951,51457	0	100	100		0.995	0.01	0.01	5.78e-17	5.71e-17		0.985682	6.14e-17	5.59e-17				37.76				195.3
	High	ADILDPALMR_None	ADILDPALMR	None	2 replicates	2 replicates	Found	Found	Peak Found	Peak Found	Not Found	Not Found	Peak Found	Peak Found	High	High	Peak Found	Peak Found	Peak Found	Peak Found	0,0232335	0,000376469	1	6	2	A0A072UIN9	0	1114,59251	0	0.573	1.435	0.611	3.152	1.033	0.447	0.37857	0.834456	0.898724	0.0933286	0.945339	0.836219	52.47	52.43	10.67	114.63	138.88	14.75	109.6	62.8
	High	ADLIAYLK_None	ADLIAYLK	None	2 replicates	Found	2 replicates	2 replicates	Peak Found	Peak Found	Not Found	High	Peak Found	High	Peak Found	Not Found	Peak Found	Not Found	Peak Found	Peak Found	0,020799	0,000376469	1	5	2	A2Q5X9	0	906,52949	0	1.224	2.687	1.829	2.194	1.5	0.681	0.832896	0.160996	0.482824	0.476802	0.63266	0.966713	36.84	25.6	40.66	37.14	49.28	18.61	59.3	72.7
	High	ADLLNQLK_None	ADLLNQLK	None	2 replicates	Found	Found	Found	Peak Found	High	Not Found	Peak Found	Peak Found	Peak Found	Peak Found	Peak Found	Peak Found	High	Peak Found	High	0,034258	0,000700226	1	1	3	V7BCS8	0	914,53056	0	0.664	0.86	0.719	1.356	1.167	0.861	0.597512	0.898551	0.911239	0.926564	0.873159	0.985602	12.31	21.6	22.93	18.86	69.83	45.19	125.5	77.9
	Medium	ADLLSFLKK_None	ADLLSFLKK	None	1 replicate	Found	2 replicates	Found	Not Found	Medium	Not Found	Peak Found	Peak Found	Medium	Not Found	Medium	Medium	Medium	Peak Found	Medium	0,445195	0,0442497	1	1	6	Lj5g3v1530110.1	1	1034,62446	0	100	100	100	1.042	1.311	1.349	5.78e-17	5.71e-17	5.85e-17	0.997175	0.764326	0.853804				12.18	13.96	4.18		115.9
	High	ADLLSQLK_None	ADLLSQLK	None	2 replicates	Found	Found	Found	Peak Found	Peak Found	Not Found	High	Medium	Peak Found	Peak Found	Peak Found	Medium	Peak Found	Peak Found	High	0,188173	0,00896984	1	2	4	I3T617	0	887,51966	0	1.594	1.081	0.916	0.678	0.578	0.853	0.187459	0.974183	0.999745	0.659197	0.44113	0.997973	51.85	33.65	18.54	18.9	13.75	21.67	87	138.7
	High	ADLLSQLKDLK_None	ADLLSQLKDLK	None	Not found	Found	Found	Found	Not Found	Not Found	Not Found	High	High	Peak Found	Peak Found	Peak Found	Peak Found	Peak Found	High	High	0,000310022	0	1	2	5	I3T617	1	1243,72563	0	100	100	100	0.643	1.332	2.313	5.78e-17	5.71e-17	5.85e-17	0.728459	0.744433	0.483877				19.76	31.31	43.45		146.6
	High	ADLNVPLDDNQNITDDTR_None	ADLNVPLDDNQNITDDTR	None	2 replicates	Found	Found	Found	High	High	Not Found	High	High	High	High	High	High	High	High	High	0,000135015	0	1	4	11	Lj3g3v0950510.2	0	2028,94687	0	0.619	1.075	0.137	1.758	0.991	0.139	0.444523	0.988028	0.00120504	0.697408	0.970853	0.127644	28.86	28.17	0.96	52.24	118.75	0.97	139.2	104.2
	Medium	ADLPGLK_None	ADLPGLK	None	2 replicates	2 replicates	Found	2 replicates	High	High	Not Found	Peak Found	Not Found	Peak Found	High	High	High	High	Not Found	High	0,30696	0,0211373	2	16	14	V7CMD3; V7B7M0	0	713,41922	0	0.573	0.423	0.677	0.641	1.182	1.891	0.331875	0.15121	0.853192	0.659197	0.881482	0.668213	11.46	10.78	17.13	12.73	16.87	31.23	153.4	87.9
	High	ADLVNNLGTIAR_None	ADLVNNLGTIAR	None	Found	Found	Found	Found	Peak Found	Peak Found	Peak Found	High	High	Peak Found	Peak Found	High	Peak Found	Peak Found	Peak Found	Peak Found	0,00195877	0	3	12	3	G7K4R2; A0A072U9J1; Lj2g3v3318780.1	0	1256,69573	0	0.948	1.512	0.996	1.594	0.955	0.361	0.9385	0.650425	0.972679	0.582159	0.988462	0.377341	81.15	38.16	87.19	56.09	110.52	13.43	99.9	94.7
	High	ADLYNPR_None	ADLYNPR	None	2 replicates	2 replicates	Found	2 replicates	High	High	Not Found	High	Not Found	High	High	Peak Found	High	High	Not Found	High	0,18729	0,00896984	4	4	8	B5U8K1; B5U8K2; A0A072VL27; G7IEH0	0	848,42609	0	0.709	0.627	0.981	0.767	1.383	1.563	0.463644	0.521465	0.98964	0.817634	0.735195	0.793103	21.45	14.91	14.8	29.09	46.59	33.18	120.6	85.5
	High	ADSPWHYGDEGVDLVVK_None	ADSPWHYGDEGVDLVVK	None	Not found	1 replicate	Not found	Not found	Not Found	Not Found	Not Found	High	Not Found	Not Found	Not Found	Not Found	Not Found	Not Found	Not Found	Not Found	0,000223991	0	1	3	1	G7K0K7	0	1886,89192	0
	Medium	ADTLDPALLRPGR_None	ADTLDPALLRPGR	None	1 replicate	Found	Found	2 replicates	Not Found	Medium	Not Found	Peak Found	Peak Found	Peak Found	Peak Found	Medium	Medium	Peak Found	Not Found	Peak Found	0,363819	0,0290035	1	5	3	V7BPD9	0	1394,77504	0	100	100	100	2.536	1.277	0.504	5.78e-17	5.71e-17	5.85e-17	0.296952	0.794201	0.86537				19.62	26.41	5.67		80.4
	High	AEAEAENVAEQLKK_None	AEAEAENVAEQLKK	None	Not found	1 replicate	Not found	Not found	Not Found	Not Found	Not Found	High	Not Found	Not Found	Not Found	Not Found	Not Found	Not Found	Not Found	Not Found	0,069944	0,00285602	1	1	1	G7JNY9	1	1529,78058	0
	High	AEAHLYTIIK_None	AEAHLYTIIK	None	2 replicates	Found	Not found	Found	High	Peak Found	Not Found	Medium	Medium	High	Not Found	Not Found	Not Found	Peak Found	High	Peak Found	0,0786439	0,00373168	2	13	5	G7KCQ5; V7BED8	0	1158,65174	0	0.986	0.01	0.867	0.01	0.879	100	0.986078	5.71e-17	0.992734	8.85e-17	0.980817	5.59e-17	15.56		12.03		5.49		140.2	138.2
	Medium	AEAHLYTIVK_None	AEAHLYTIVK	None	1 replicate	Not found	Not found	Not found	Not Found	Medium	Not Found	Not Found	Not Found	Not Found	Not Found	Not Found	Not Found	Not Found	Not Found	Not Found	0,415932	0,037816	1	3	1	G7I2I7	0	1144,63609	0
	High	AEALAALNSAFSSSSGTK_None	AEALAALNSAFSSSSGTK	None	Not found	Not found	1 replicate	Not found	Not Found	Not Found	Not Found	Not Found	Not Found	Not Found	High	Not Found	Not Found	Not Found	Not Found	Not Found	0,0218099	0,000376469	1	1	1	G7KTI5	0	1711,84972	0
	High	AEAVWSDFSQR_None	AEAVWSDFSQR	None	2 replicates	Found	Found	Found	High	High	Not Found	High	High	High	High	Peak Found	Peak Found	High	High	High	0,0508573	0,00167006	1	1	9	Lj3g3v2995640.1	0	1295,60149	0	0.711	1.031	0.229	1.331	0.603	0.21	0.492938	0.991447	0.00301709	0.840781	0.510741	0.0851676	59.18	60.91	5.36	63	39.8	4.67	127.4	104.4
	High	AEEEGIDIDESKFK_None	AEEEGIDIDESKFK	None	Found	Found	Found	Found	High	High	Peak Found	High	High	High	High	High	High	High	High	High	0,00016888	0	1	1	12	Q2Q4Y5	1	1609,75917	0	1.27	1.178	1.469	0.927	1.156	1.247	0.80351	0.919742	0.821662	0.98201	0.90622	0.951518	62.52	60.72	60.72	37.81	39.84	28.49	81.4	103.3
	Medium	AEEEWSRAR_None	AEEEWSRAR	None	2 replicates	Found	Found	Found	High	Medium	Not Found	High	Medium	High	Medium	Medium	Peak Found	Peak Found	High	Medium	0,23804	0,0158156	1	3	9	V7C857	1	1133,53341	0	1.152	0.7	0.756	0.679	0.656	1.08	0.874551	0.728519	0.951719	0.784984	0.754012	0.912232	12.17	12.09	3.13	11.75	4.8	25.48	110.9	127.7
	High	AEEYHQQYLEK_None	AEEYHQQYLEK	None	2 replicates	Found	Found	2 replicates	Medium	High	Not Found	High	High	High	High	High	High	Peak Found	Not Found	High	0,0115	0	1	11	10	B7FJB1	0	1437,66448	0	1.357	1.194	0.843	0.73	0.516	0.727	0.634684	0.954044	0.999745	0.814328	0.437546	0.98849	33.23	33.61	47.07	25.42	15.85	38.23	92.5	118.9
	High	AEFTASVPLTR_None	AEFTASVPLTR	None	2 replicates	Found	Found	Found	High	High	Not Found	High	High	High	High	High	High	High	High	High	0,00432893	0	2	5	11	A0A072UBU6; Lj5g3v2302970.1	0	1191,63681	0	1.157	1.286	0.368	1.058	0.451	0.288	0.844163	0.855169	0.243042	0.998459	0.192356	0.504553	34.08	15.12	10.86	16.73	20.89	6.69	103.9	125.3
	High	AEIAHIFR_None	AEIAHIFR	None	Not found	Not found	Not found	1 replicate	Not Found	Not Found	Not Found	Not Found	Not Found	Not Found	Not Found	Not Found	Not Found	Not Found	Not Found	High	0,197198	0,00975053	1	1	1	V7CWI7	0	956,53123	0
	High	AELALLR_None	AELALLR	None	2 replicates	Found	Found	Found	Medium	Peak Found	Not Found	Medium	High	High	High	Medium	High	High	High	High	0,0901794	0,00426522	2	12	10	I3T617; V7BCS8	0	785,48796	0	0.983	1.036	0.917	1.025	0.902	0.88	0.999837	0.991276	0.974861	0.997175	0.957611	0.993413	12.79	12.87	14.58	9.16	19.46	18.52	100.6	102.3
	High	AEYDESGPSIVHRK_None	AEYDESGPSIVHRK	None	Not found	Not found	Not found	Found	Not Found	Not Found	Not Found	Not Found	Not Found	Not Found	Not Found	Not Found	Not Found	Medium	Peak Found	High	0,132422	0,0054238	1	18	2	Lj0g3v0331569.1	1	1587,77616	0			100		100	100			5.85e-17		6.14e-17	5.59e-17
	High	AFATGGYAAMQR_None	AFATGGYAAMQR	None	Not found	1 replicate	Not found	Not found	Not Found	Not Found	Not Found	High	Not Found	Not Found	Not Found	Not Found	Not Found	Not Found	Not Found	Not Found	0,0485441	0,00135534	1	11	1	G7KAF6	0	1243,58882	0
	High	AFATYVQAK_None	AFATYVQAK	None	2 replicates	Found	Found	Found	Peak Found	High	Not Found	High	High	High	Peak Found	High	Peak Found	Peak Found	Peak Found	Peak Found	0,020909	0,000376469	2	5	5	Lj2g3v1079510.1; A0A072TGQ9	0	998,53056	0	1.476	1.282	1.262	0.868	0.768	1.03	0.331889	0.855651	0.829034	0.925116	0.834198	0.934462	14.29	26.44	14.96	19.79	15.13	22.29	78.8	116.3
	High	AFDLGGHQIAR_None	AFDLGGHQIAR	None	2 replicates	Found	Found	Found	High	High	Not Found	High	High	High	High	High	High	High	High	High	0,000334034	0	2	13	13	I3S1R6; B7FMA7	0	1184,61708	0	1.127	0.921	0.917	0.755	0.722	0.956	0.831697	0.954044	0.999745	0.814328	0.768153	0.970666	42.81	17.45	16.61	16.56	17.43	13.4	102.8	120
	High	AFDLLYK_None	AFDLLYK	None	2 replicates	Found	Found	Found	High	High	Not Found	High	Peak Found	High	High	High	High	High	Peak Found	High	0,0609084	0,0022929	1	3	9	A0A072V1W7	0	869,47673	0	0.902	1.287	0.356	1.465	1.127	0.262	0.955936	0.851689	0.216832	0.834424	0.914197	0.465857	36.58	17.06	3.71	33.76	109.31	1.55	112	101.1
	Medium	AFDYMLK_1xOxidation [M5]	AFDYMLK	1xOxidation [M5]	2 replicates	Found	Found	Found	High	High	Not Found	Peak Found	Peak Found	Peak Found	Peak Found	Peak Found	Peak Found	Peak Found	Peak Found	Medium	0,276815	0,0185788	1	12	3	A0A072V0U2	0	903,42807	0	0.466	0.299	0.865	0.646	1.961	2.584	0.103365	0.0136437	0.985943	0.68139	0.229665	0.502401	5.14	3.18	36.98	18.47	36.84	68.25	149.7	69.4
	High	AFDYMLK_None	AFDYMLK	None	Found	Found	Found	Found	High	High	Peak Found	High	High	Medium	High	High	High	High	High	High	0,08401	0,00400456	1	12	11	A0A072V0U2	0	887,43315	0	1.438	1.93	0.702	1.342	0.621	0.393	0.571787	0.282576	0.687963	0.829893	0.556792	0.448257	78.9	54.5	36.46	39.73	21.6	6.14	79.7	114.5
	Medium	AFDYMLKGESIR_1xOxidation [M5]	AFDYMLKGESIR	1xOxidation [M5]	Not found	1 replicate	Not found	Not found	Not Found	Not Found	Not Found	Not Found	Not Found	High	Not Found	Not Found	Not Found	Not Found	Not Found	Not Found	0,221351	0,0111999	1	12	1	A0A072V0U2	1	1445,70933	0
	High	AFDYMLKGESIR_None	AFDYMLKGESIR	None	Found	Found	Found	Found	High	High	Peak Found	High	High	High	High	High	High	High	High	High	0,000440679	0	1	12	22	A0A072V0U2	1	1429,71441	0	1.301	1.377	1.064	1.058	0.939	0.773	0.762708	0.777696	0.996605	0.987468	0.979379	0.907789	69.02	47.34	62.69	25.35	36.23	32.56	84.4	109.7
	High	AFFVNSGSEANDTQVK_None	AFFVNSGSEANDTQVK	None	Not found	Not found	2 replicates	Not found	Not Found	Not Found	Not Found	Not Found	Not Found	Not Found	High	Not Found	High	Not Found	Not Found	Not Found	0,000783494	0	1	6	2	G7JPM8	0	1713,80785	0
	High	AFGEDFLEDK_None	AFGEDFLEDK	None	Not found	Found	Found	Not found	Not Found	Not Found	Not Found	Peak Found	Peak Found	Peak Found	High	High	Peak Found	Not Found	Not Found	Not Found	0,00868205	0	1	2	2	G7IRR6	0	1170,53135	0	100	100		3.503	0.01	0.01	5.78e-17	5.71e-17		0.0752448	6.14e-17	5.59e-17				104.89				88.8
	High	AFGHHVTVISSSDKK_None	AFGHHVTVISSSDKK	None	2 replicates	2 replicates	Not found	Found	Medium	High	Not Found	High	Not Found	Peak Found	Not Found	Not Found	Not Found	Peak Found	High	High	0,00872824	0	1	5	5	A0A072VPZ8	1	1612,84418	0	0.6	0.01	1.392	0.01	1.754	100	0.60371	5.71e-17	0.736832	8.85e-17	0.438754	5.59e-17	20.75		57.42		63.2		124.5	74.6
	High	AFGPALVGWR_None	AFGPALVGWR	None	Found	Found	Found	Found	Peak Found	High	Peak Found	Peak Found	Peak Found	High	High	Peak Found	High	Medium	Peak Found	Peak Found	0,00760316	0	1	3	5	A0A072VLM9	0	1073,58908	0	0.144	3.229	0.777	3.645	1.941	0.532	0.000128136	0.0635406	0.974861	0.0674232	0.320005	0.913897	2.95	62.26	85.74	91.44	101.09	20.01	58.5	51.8
	High	AFIEEGKDVR_None	AFIEEGKDVR	None	2 replicates	Found	Found	Found	High	High	Not Found	High	High	High	High	High	High	High	Medium	High	0,0102883	0	1	3	11	G7IKV9	1	1163,60551	0	0.964	0.76	0.998	0.805	0.84	1.286	0.998247	0.81514	0.971985	0.899369	0.937897	0.881923	27.24	3.96	45.98	23.7	24.83	45.5	107	103.2
	High	AFLVEEQK_None	AFLVEEQK	None	2 replicates	Found	Found	Found	High	High	Not Found	High	High	High	High	High	High	High	High	High	0,053277	0,00167006	1	10	11	B7FFC0	0	963,51457	0	0.759	0.915	1.015	1.218	1.337	1.18	0.625292	0.951689	0.976954	0.925353	0.766904	0.973324	28.43	7.12	30.04	52.47	46.45	32.93	108.2	82.1
	High	AFLVEEQKIVK_None	AFLVEEQKIVK	None	1 replicate	Not found	Not found	1 replicate	High	Not Found	Not Found	Not Found	Not Found	Not Found	Not Found	Not Found	Not Found	Not Found	High	Not Found	0,147446	0,00618945	1	10	2	B7FFC0	1	1303,76201	0
	High	AFPKDDPTKPPK_None	AFPKDDPTKPPK	None	2 replicates	Found	Found	Found	High	Medium	Not Found	High	High	Peak Found	High	High	High	Peak Found	High	Peak Found	0,0189138	0,000376469	1	1	9	G7IBY1	1	1340,72088	0	7.854	9.109	9.016	1.323	1.194	1.209	4.14e-10	1.55e-08	6.28e-06	0.884285	0.883423	0.958514	77.91	55.78	54.47	72.02	108.36	64.28	14.9	87.7
	High	AFSHYLTMMGIAETHHR_None	AFSHYLTMMGIAETHHR	None	Not found	2 replicates	Found	Not found	Not Found	Not Found	Not Found	Peak Found	Not Found	Peak Found	Peak Found	Peak Found	High	Not Found	Not Found	Not Found	0,00634715	0	1	3	1	G7I4Z4	0	2001,94220	0	100	100		1.186	0.01	0.01	5.78e-17	5.71e-17		0.985682	6.14e-17	5.59e-17				27.51				189.6
	High	AFSPTTINSGR_None	AFSPTTINSGR	None	2 replicates	Found	Found	2 replicates	Peak Found	High	Not Found	High	High	Peak Found	High	High	High	Peak Found	Not Found	Peak Found	0,013625	0	1	6	6	G7LBX9	0	1150,58511	0	1.498	1.062	1.358	0.709	0.907	1.267	0.54831	0.999791	0.805236	0.814328	0.972394	0.888697	58.54	27.16	16.74	21.07	33.9	17.41	81.3	121.8
	High	AFVEQQLQEYGR_None	AFVEQQLQEYGR	None	Not found	1 replicate	Not found	Not found	Not Found	Not Found	Not Found	Not Found	Not Found	High	Not Found	Not Found	Not Found	Not Found	Not Found	Not Found	0,00202236	0	1	1	1	Lj1g3v0415650.1	0	1467,72267	0
	High	AFVSEYAVTGK_None	AFVSEYAVTGK	None	2 replicates	Found	Found	Found	High	High	Not Found	High	High	High	Peak Found	High	High	High	High	High	0,000979988	0	1	1	10	V7CV35	0	1171,59937	0	0.851	0.593	0.99	0.721	1.141	1.644	0.919411	0.437018	0.978749	0.814328	0.925571	0.757972	9.94	3.37	7.88	14.85	15.22	16.96	117.2	99.7
	High	AFVVVGDNNGHVGLGVK_None	AFVVVGDNNGHVGLGVK	None	2 replicates	Found	Found	Found	Peak Found	Peak Found	Not Found	High	High	Peak Found	High	High	High	High	High	High	3,65916E-05	0	1	5	10	G7LAL7	0	1681,90203	0	1.003	1.349	0.94	1.266	0.932	0.736	0.980936	0.804896	0.985305	0.932677	0.974419	0.987814	32.37	27.87	102.9	47.49	100.06	67.16	94.7	95.4
	Medium	AFWDKR_None	AFWDKR	None	2 replicates	2 replicates	Found	2 replicates	Medium	Peak Found	Not Found	Medium	Not Found	Peak Found	Medium	Medium	High	Medium	Not Found	Peak Found	0,272015	0,0182422	3	18	6	I3S397; A0A072TZB9; T2DPJ8	1	822,42570	0	0.429	0.636	0.705	1.482	1.642	1.108	0.0577953	0.604308	0.877765	0.885393	0.469319	0.905488	9.72	7.41	12.25	56.2	49.55	28.29	144.8	62.2
	High	AGAEMLVMAYGR_None	AGAEMLVMAYGR	None	Not found	2 replicates	Found	Not found	Not Found	Not Found	Not Found	Peak Found	Not Found	High	Peak Found	Peak Found	Peak Found	Not Found	Not Found	Not Found	0,00458969	0	1	4	1	A0A072TI08	0	1268,61259	0	100	100		0.686	0.01	0.01	5.78e-17	5.71e-17		0.776487	6.14e-17	5.59e-17				16.38				237.5
	High	AGAGSATLSMAYAAAR_None	AGAGSATLSMAYAAAR	None	2 replicates	Found	Found	Found	High	High	Not Found	High	High	High	High	High	High	High	High	High	1,30891E-06	0	1	3	11	V7CDE0	0	1468,72129	0	1.067	0.907	0.477	1.084	0.781	0.526	0.946805	0.947019	0.501178	0.997175	0.898855	0.888197	14.43	4.53	1.68	42.31	38.61	11.71	115.9	123.6
	High	AGAIGANNQAAQSILK_None	AGAIGANNQAAQSILK	None	2 replicates	Found	Found	Found	High	High	Not Found	High	High	High	High	High	High	High	High	High	1,15845E-07	0	1	3	11	G7K595	0	1526,82853	0	0.884	0.976	0.837	1.027	0.887	0.919	0.953829	0.981949	0.968968	0.99586	0.955555	0.970733	18.7	17.54	23.69	38.29	37.87	33.4	109.4	96.7
	High	AGALGDSVTVAR_None	AGALGDSVTVAR	None	2 replicates	Found	Found	Found	High	High	Not Found	High	High	High	High	High	Medium	High	High	High	0,111911	0,0052749	1	2	11	V7BES3	0	1116,60076	0	1.026	0.944	1.393	0.954	1.306	1.476	0.994641	0.971645	0.852831	0.987468	0.787666	0.882538	29.41	12.03	21.72	34.03	29.87	18.64	89.9	92.3
	High	AGALGDSVTVTR_None	AGALGDSVTVTR	None	Found	Found	Found	Found	High	High	Peak Found	High	High	High	High	High	High	High	High	Peak Found	6,82585E-05	0	1	1	10	G7IF49	0	1146,61133	0	0.927	0.785	1.607	0.85	1.42	1.677	0.918109	0.826185	0.736593	0.935868	0.693674	0.836219	21.9	11.22	57.18	5.98	37.14	37.14	99.3	92
	High	AGANVVLTTK_None	AGANVVLTTK	None	2 replicates	2 replicates	Found	2 replicates	Peak Found	High	Not Found	High	Not Found	High	High	High	Peak Found	Peak Found	Not Found	Peak Found	0,00295137	0	2	4	5	G7L831; Lj4g3v2644180.1	0	973,56767	0	0.789	0.74	0.819	1.03	1.039	1.009	0.819771	0.794621	0.962059	0.99586	0.957611	0.956695	21.08	10.76	17.92	31.08	28.5	29.51	119.5	94.2
	High	AGASLYGVADLK_None	AGASLYGVADLK	None	2 replicates	Not found	Not found	Found	High	Peak Found	Not Found	Not Found	Not Found	Not Found	Not Found	Not Found	Not Found	High	Peak Found	Peak Found	0,00651798	0	1	1	2	G7IXL5	0	1164,62591	0	0.01	0.01	0.859		100	100	5.78e-17	5.71e-17	0.993199		6.14e-17	5.59e-17			33.96				215.2
	High	AGATAVGLSGMDGR_None	AGATAVGLSGMDGR	None	2 replicates	2 replicates	2 replicates	2 replicates	Peak Found	Peak Found	Not Found	Not Found	High	High	Peak Found	Not Found	Peak Found	Not Found	Peak Found	Peak Found	0,000116301	0	1	1	2	Lj1g3v1943870.1	0	1262,61576	0	1.304	1.127	1.033	0.864	0.792	0.917	0.755613	0.979506	0.957295	0.932677	0.914197	0.976438	10.71	13.58	33.22	10.11	20.79	27.26	89.6	116.9
	High	AGDEQLNVFR_None	AGDEQLNVFR	None	2 replicates	Not found	Found	2 replicates	Peak Found	High	Not Found	Not Found	Not Found	Not Found	High	High	Peak Found	Not Found	High	High	0,00282834	0	1	4	5	A0A072UUT9	0	1148,56946	0	0.01	0.601	0.01	100		0.01	5.78e-17	0.55376	5.85e-17	8.85e-17		5.59e-17		11.95					240
	High	AGDTLVFNYSPGAHNVVAVNK_None	AGDTLVFNYSPGAHNVVAVNK	None	Not found	Not found	Found	1 replicate	Not Found	Not Found	Not Found	Not Found	Not Found	Not Found	Peak Found	Peak Found	Peak Found	High	Not Found	Not Found	0,00461415	0	1	1	1	Lj4g3v2704680.1	0	2173,10364	0		100		100		0.01		5.71e-17		8.85e-17		5.59e-17
	High	AGEIVVFNVDGR_None	AGEIVVFNVDGR	None	2 replicates	Found	Found	2 replicates	Peak Found	High	Not Found	Peak Found	Peak Found	High	High	High	Peak Found	High	Not Found	Peak Found	0,000871595	0	1	3	5	V7BXU3	0	1275,66918	0	0.817	1.7	0.866	1.856	1.441	0.51	0.890619	0.664373	0.981502	0.670822	0.638225	0.900839	62.3	47.79	53.65	44.82	104.51	20.77	88.4	82.3
	High	AGELSAAELDNIMTVVANPR_None	AGELSAAELDNIMTVVANPR	None	2 replicates	2 replicates	Found	1 replicate	Peak Found	High	Not Found	Peak Found	Not Found	High	High	High	Peak Found	High	Not Found	Not Found	8,4026E-05	0	1	3	10	B7FMJ8	0	2071,04883	0	1.047	1.127	0.01	1.076	0.01	0.01	0.949464	0.977641	5.85e-17	0.989627	6.14e-17	5.59e-17	95.33	79.6		68.7			126	132
	High	AGETIKETAANIGASAK_None	AGETIKETAANIGASAK	None	Found	Found	Found	Found	High	High	Peak Found	High	High	High	High	High	High	High	High	High	7,023E-09	0	1	1	20	G7KVD4	1	1631,85989	0	1.206	0.889	2.503	0.737	1.529	2.076	0.869339	0.931142	0.199939	0.823022	0.577075	0.685616	39.5	28.69	87.02	13.73	65.16	65.16	81	97.7
	Medium	AGFNIKPLFR_None	AGFNIKPLFR	None	Not found	Not found	1 replicate	Not found	Not Found	Not Found	Not Found	Not Found	Not Found	Not Found	Not Found	High	Not Found	Not Found	Not Found	Not Found	0,308267	0,0213537	1	6	1	A0A072U4T2	0	1162,67314	0
	High	AGGAYTLNTASAVTVR_None	AGGAYTLNTASAVTVR	None	Found	Found	Found	Found	Peak Found	High	Peak Found	High	High	Peak Found	High	High	High	Peak Found	High	High	7,39734E-06	0	1	4	8	A0A072TFU7	0	1551,81255	0	0.864	0.968	0.601	1.131	0.659	0.571	0.843141	0.979221	0.486649	0.956817	0.644767	0.754814	21.1	25.51	16.9	33.32	28.39	18.16	127	98.3
	High	AGGHFVISIK_None	AGGHFVISIK	None	2 replicates	Found	Found	Found	High	High	Not Found	High	High	Peak Found	High	High	High	High	High	High	0,0216952	0,000376469	1	5	13	A0A072U8T6	0	1028,58874	0	0.367	0.522	1.102	1.241	3.11	2.154	0.0169522	0.298795	0.899559	0.956864	0.0123286	0.56327	5.31	8.75	33.95	36.21	28.24	36.44	128.7	51.5
	High	AGHPTFALVR_None	AGHPTFALVR	None	2 replicates	Found	Found	Found	High	High	Not Found	High	High	High	High	High	High	High	High	High	0,0255419	0,000376469	1	6	11	I3SC37	0	1068,59489	0	1.41	1.432	1.187	1.001	0.853	0.84	0.312305	0.726187	0.899861	0.997175	0.927345	0.963088	19.11	19.58	6.77	21.21	14.12	12.39	79.3	111.8
	High	AGIIDPLK_None	AGIIDPLK	None	2 replicates	Found	Found	Found	High	Peak Found	Not Found	High	High	Medium	Peak Found	High	High	Peak Found	Peak Found	High	0,0879281	0,00426522	1	6	7	Q1RSH4	0	826,50328	0	0.965	1.179	0.772	1.215	0.805	0.653	0.994785	0.958958	0.958187	0.964709	0.925477	0.956695	16.14	10.14	10.65	20.36	14.71	8.79	102	97.9
	High	AGIQFPVGR_None	AGIQFPVGR	None	Found	Found	Found	Found	High	High	Medium	High	Medium	High	High	High	High	High	Medium	High	0,0058299	0	3	47	24	V7CZN0; I3SM33; Q1S053	0	944,53123	0	0.752	0.945	0.8	1.341	1.343	0.847	0.607244	0.971645	0.826806	0.830077	0.764326	0.942416	9.35	12.27	31.65	23.37	42.55	29.86	114.4	86
	Medium	AGISLNNNFVK_None	AGISLNNNFVK	None	1 replicate	Found	Found	1 replicate	Not Found	High	Not Found	High	High	Medium	Medium	High	Medium	Not Found	High	Not Found	0,241279	0,0163005	2	4	9	A0A072U7U1; V7C3T0	0	1176,63715	0
	High	AGKFPTLVSHQESLEAK_None	AGKFPTLVSHQESLEAK	None	2 replicates	Found	Found	Found	High	High	Not Found	High	High	High	High	High	High	High	High	High	1,48884E-08	0	1	4	24	G7ITT4	1	1841,97559	0	1.025	0.785	1.568	0.756	1.463	2.023	0.998247	0.826101	0.768321	0.849428	0.644767	0.704241	40.58	2.6	21.94	23.42	36.07	21.92	91.6	93.9
	High	AGKGFSLEELK_None	AGKGFSLEELK	None	Not found	Not found	Not found	2 replicates	Not Found	Not Found	Not Found	Not Found	Not Found	Not Found	Not Found	Not Found	Not Found	Medium	High	Not Found	0,0306929	0,000700226	2	11	2	B7FGS0; G7KWF6	1	1178,64156	0
	High	AGLGRPQQPTGSFLFLGPTGVGK_None	AGLGRPQQPTGSFLFLGPTGVGK	None	2 replicates	2 replicates	Found	2 replicates	High	High	Not Found	High	Not Found	High	High	High	High	High	Not Found	High	7,44361E-08	0	1	7	9	A0A072UQA8	0	2285,24008	0		100	100	100	100	0.328		5.71e-17	5.85e-17	8.85e-17	6.14e-17	0.663643						19.16
	High	AGLGRPQQPTGSFLFLGPTGVGKTELAK_None	AGLGRPQQPTGSFLFLGPTGVGKTELAK	None	Not found	1 replicate	1 replicate	1 replicate	Not Found	Not Found	Not Found	High	Not Found	Not Found	Not Found	Not Found	High	Not Found	Not Found	High	8,58772E-06	0	1	7	3	A0A072UQA8	1	2827,54649	0
	High	AGLQYVGPDLDAMK_None	AGLQYVGPDLDAMK	None	Found	Found	Found	2 replicates	High	High	Peak Found	High	High	High	High	High	High	High	Not Found	High	0,000377585	0	1	4	10	Lj0g3v0079039.1	0	1477,73554	0	0.297	0.01	0.244	0.01	0.823	100	0.0134949	5.71e-17	0.314609	8.85e-17	0.956897	5.59e-17	12.84		11.22		44.26		259.6	77
	High	AGMAPPLKELR_None	AGMAPPLKELR	None	2 replicates	1 replicate	Found	Found	High	Peak Found	Not Found	Not Found	High	Not Found	Peak Found	Peak Found	Peak Found	Peak Found	Peak Found	Peak Found	0,0332001	0,000700226	1	1	2	Lj4g3v1893200.1	1	1182,66634	0	0.01	1.269	1.365	100	100	1.109	5.78e-17	0.917419	0.762552	8.85e-17	6.14e-17	0.905785		20.04	36.11			42.88	115.5
	High	AGMIFYR_None	AGMIFYR	None	2 replicates	Found	Found	Found	High	Peak Found	Not Found	Peak Found	High	Peak Found	Peak Found	Peak Found	High	Peak Found	Peak Found	Peak Found	0,0835851	0,00400456	1	10	3	I3SEQ9	0	857,43382	0	0.978	1.137	0.481	1.279	0.679	0.499	0.994131	0.977066	0.63757	0.957375	0.795963	0.875099	13.53	24.68	2.93	43.98	22.58	8.21	111.2	109.2
	High	AGMSYFHETIWK_None	AGMSYFHETIWK	None	2 replicates	Not found	2 replicates	Not found	Peak Found	Peak Found	Not Found	Not Found	Not Found	Not Found	High	Not Found	Peak Found	Not Found	Not Found	Not Found	0,00166064	0	2	10	1	G7IU25; V7AM37	0	1469,68820	0	0.01	2.824	0.01	100		0.01	5.78e-17	0.122748	5.85e-17	8.85e-17		5.59e-17		53.76					104.6
	High	AGSGVATLGLPDSPGVPK_None	AGSGVATLGLPDSPGVPK	None	2 replicates	2 replicates	Found	Not found	Peak Found	Peak Found	Not Found	Not Found	Peak Found	Peak Found	High	High	Peak Found	Not Found	Not Found	Not Found	0,00111961	0	1	3	2	G4W9I5	0	1622,87481	0	0.388	1.516	0.01	3.907	0.01	0.01	0.149689	0.789334	5.85e-17	0.0469684	6.14e-17	5.59e-17	21.42	58.51		196.56			137.7	53.5
	High	AGSVGKPVGQEMAILDESGR_None	AGSVGKPVGQEMAILDESGR	None	2 replicates	Found	Found	Found	High	High	Not Found	High	High	High	High	High	High	High	High	High	7,13294E-08	0	1	2	12	G7IZP1	0	2001,00696	0	1.549	1.691	0.858	1.112	0.459	0.528	0.279486	0.471919	0.985361	0.987468	0.16009	0.874672	41.93	12.29	20.16	38.17	16.1	2.17	77.2	119.6
	High	AGVKPHELVF_None	AGVKPHELVF	None	2 replicates	Found	Found	1 replicate	High	High	Not Found	Medium	Medium	High	High	High	High	Not Found	Not Found	High	0,0948471	0,00454116	2	7	11	B7FH81; G7J9R6	0	1096,61496	0
	High	AGWGVMTSHR_None	AGWGVMTSHR	None	2 replicates	Found	Found	Found	High	High	Not Found	High	High	High	High	High	High	High	High	High	0,00117461	0	2	5	22	Lj1g3v4694440.1; A0A072U338	0	1101,52582	0	1.414	1.02	0.939	0.722	0.691	0.92	0.607296	0.997209	0.946754	0.807693	0.723447	0.975475	43.57	16.62	30.48	24.41	24.24	29.42	91.5	129.3
	High	AGYYPIQHSHAAK_None	AGYYPIQHSHAAK	None	2 replicates	Found	Found	Found	Peak Found	Peak Found	Not Found	High	Peak Found	High	High	High	High	Peak Found	Peak Found	Peak Found	0,00605081	0	1	1	7	A0A072VPZ7	0	1442,71752	0	1.515	1.632	0.74	1.108	0.673	0.395	0.543412	0.664446	0.945845	0.992023	0.766323	0.752633	58.58	27.81	24.35	44.43	30.18	8.14	75.5	127.9
	High	AHAVHPITAVQLEWSLWSR_None	AHAVHPITAVQLEWSLWSR	None	Not found	Found	Found	Found	Not Found	Not Found	Not Found	Peak Found	High	High	High	Peak Found	High	Peak Found	Peak Found	Peak Found	3,07048E-06	0	2	8	5	A2Q5A8; A2Q5A9	0	2201,16143	0	100	100	100	3.553	0.558	0.217	5.78e-17	5.71e-17	5.85e-17	0.065752	0.693674	0.330683				152	40.13	6.12		72.4
	High	AHFTAPSSLRR_None	AHFTAPSSLRR	None	2 replicates	Found	Found	Found	Peak Found	Peak Found	Not Found	High	High	Medium	Peak Found	Peak Found	Peak Found	Peak Found	High	High	0,141125	0,0056511	1	1	5	G7K4S3	1	1242,67018	0	0.96	0.723	1.268	0.732	1.304	1.804	0.999028	0.75773	0.813764	0.814328	0.766047	0.668213	57.84	9.14	54.89	41.16	66.95	58	101.8	97.7
	Medium	AHFTAPSSVRR_None	AHFTAPSSVRR	None	2 replicates	Found	Found	Found	Peak Found	Peak Found	Not Found	Medium	Peak Found	Peak Found	Medium	Peak Found	Peak Found	Peak Found	Peak Found	Peak Found	0,401721	0,0358994	1	5	2	G7ILF2	1	1228,65453	0	0.797	0.966	0.962	1.514	1.232	0.864	0.896517	0.972364	0.931694	0.884285	0.832322	0.973324	18.81	36.05	30.82	49.23	29.46	33.61	107.4	85.6
	High	AHGGFSVFAGVGER_None	AHGGFSVFAGVGER	None	Found	Found	Found	Found	Peak Found	Peak Found	Peak Found	Peak Found	High	High	High	High	High	Peak Found	High	Peak Found	7,39385E-05	0	2	4	8	A0A072W1H5; G7IAW2	0	1390,68622	0	0.782	0.684	0.482	0.892	0.63	0.789	0.688058	0.653883	0.259377	0.957422	0.576325	0.921889	22.68	19.1	14.95	17.19	9.62	19.94	135.1	105.6
	High	AHGLAPEIPEDLYHLIK_None	AHGLAPEIPEDLYHLIK	None	2 replicates	2 replicates	2 replicates	2 replicates	Medium	High	Not Found	Not Found	High	High	High	Medium	Not Found	High	High	Not Found	0,00529808	0	1	8	8	G7KG78	0	1916,02762	0	0.01	0.01	0.01				5.78e-17	5.71e-17	5.85e-17										400
	High	AHGLAPEIPEDLYHLIKK_None	AHGLAPEIPEDLYHLIKK	None	2 replicates	Found	Found	Found	Peak Found	Peak Found	Not Found	High	High	High	High	Peak Found	High	High	High	High	1,7933E-07	0	1	8	15	G7KG78	1	2044,12259	0	6.28	4.21	14.988	0.598	1.873	3.429	4.2e-10	0.00268796	2.48e-09	0.455233	0.276389	0.261368	68.66	69.89	61.49	17.19	38.64	52.25	16.7	110.4
	High	AHLQDYIQTHYTAPR_None	AHLQDYIQTHYTAPR	None	Found	Found	Found	Found	Peak Found	Peak Found	Peak Found	High	High	High	High	High	High	High	Peak Found	Peak Found	1,86146E-07	0	1	1	7	A0A072TYG3	0	1813,89801	0	1.202	0.688	0.779	0.535	0.648	1.248	0.804096	0.709083	0.946754	0.489769	0.621788	0.890977	17.58	14.21	12.03	8.6	4.67	37.63	104.4	134.2
	High	AHVIVMGATNRPNSIDPALRR_None	AHVIVMGATNRPNSIDPALRR	None	2 replicates	Found	Found	Found	High	High	Not Found	High	High	High	High	High	High	High	High	High	0,00128596	0	2	5	14	G7L3V5; A0A072VKP7	1	2288,24043	0	1.227	0.936	1.461	0.771	1.144	1.678	0.84683	0.963669	0.821662	0.866006	0.917673	0.827576	29.68	19.3	38.51	23.09	35.06	24.04	82.9	101.7
	High	AIAALTSSFEQPPSAR_None	AIAALTSSFEQPPSAR	None	Not found	Not found	1 replicate	Not found	Not Found	Not Found	Not Found	Not Found	Not Found	Not Found	High	Not Found	Not Found	Not Found	Not Found	Not Found	0,00222581	0	1	1	1	G7IN22	0	1645,85441	0
	High	AIAFDEIDKAPEEK_None	AIAFDEIDKAPEEK	None	2 replicates	Found	Found	1 replicate	High	High	Not Found	High	High	High	High	High	Peak Found	Not Found	Not Found	Medium	0,00378995	0	1	2	8	Lj1g3v4408630.1	1	1575,79008	0	0.592	0.633	0.01	1.098	0.01	0.01	0.363381	0.58593	5.85e-17	0.997175	6.14e-17	5.59e-17	12.85	14.28		53.74			169.3	92.4
	High	AIASNIDANFLK_None	AIASNIDANFLK	None	2 replicates	Found	Found	Found	High	High	Not Found	High	High	High	Peak Found	Peak Found	Peak Found	High	High	High	0,000619756	0	1	6	8	A0A072VDE6	0	1276,68958	0	1.112	2.644	0.412	2.815	0.54	0.132	0.904989	0.0725923	0.504058	0.119788	0.504469	0.0966876	80.52	51.66	14.92	80.66	31.17	1.62	70.8	78.7
	High	AIDEYASLK_None	AIDEYASLK	None	2 replicates	2 replicates	Found	Found	Peak Found	High	Not Found	Peak Found	Not Found	High	Peak Found	Peak Found	Peak Found	High	Peak Found	Peak Found	0,0320061	0,000700226	1	2	3	Lj4g3v3113810.1	0	1009,52005	0	0.701	0.526	0.496	0.737	0.708	0.892	0.663449	0.354776	0.545537	0.812995	0.81291	0.976438	12.78	5.79	11.7	17.11	20.86	38.41	145.3	101.8
	High	AIDNAEGLVK_None	AIDNAEGLVK	None	2 replicates	Found	Found	Found	High	High	Not Found	High	High	High	High	High	High	High	High	High	0,00423782	0	2	4	11	A0A072V2R0; Lj4g3v2251430.1	0	1029,55750	0	1.397	0.845	1.143	0.636	0.765	1.308	0.48213	0.895386	0.903401	0.586196	0.841696	0.882905	30.47	23.69	17.07	12.24	20.49	28.3	91.5	128
	High	AIEANDGKPLPLYQK_None	AIEANDGKPLPLYQK	None	2 replicates	Found	Found	Found	High	High	Not Found	High	High	High	High	High	High	High	High	High	0,00342558	0	1	7	12	G7LIP6	0	1656,89555	0	1.075	0.956	1.134	0.912	1.188	1.215	0.947562	0.956732	0.925475	0.949893	0.876475	0.897332	16.37	9.85	14.52	17.41	30.66	15.87	95.8	104.6
	High	AIEEQYGGEEELPHTNPGFNNSPFK_None	AIEEQYGGEEELPHTNPGFNNSPFK	None	2 replicates	Not found	Not found	1 replicate	High	High	Not Found	Not Found	Not Found	Not Found	Not Found	Not Found	Not Found	Not Found	Not Found	High	0,00163432	0	1	2	3	V7BED8	0	2804,27983	0
	High	AIEGEKPPLLLK_None	AIEGEKPPLLLK	None	2 replicates	Not found	Found	2 replicates	Peak Found	High	Not Found	Not Found	Not Found	Not Found	High	High	Peak Found	High	Not Found	Peak Found	0,0703023	0,00285602	1	1	4	G7IXL5	0	1307,79331	0	0.01	1.055	1.169	100	100	1.107	5.78e-17	0.997209	0.866827	8.85e-17	6.14e-17	0.904703		39.61	22.59			29.35	124.1
	High	AIESVPDLK_None	AIESVPDLK	None	2 replicates	Found	Found	Found	Peak Found	Peak Found	Not Found	High	Peak Found	Medium	Peak Found	High	Peak Found	Peak Found	Peak Found	Peak Found	0,0291254	0,000700226	2	5	3	B7FH81; V7BVM7	0	971,54079	0	0.733	0.787	0.956	1.173	1.419	1.171	0.709603	0.82888	0.999745	0.970145	0.694522	0.897332	15.24	18.38	28.19	19.98	8.65	8.18	116.9	76.6
	Medium	AIFLDR_None	AIFLDR	None	2 replicates	Found	Found	2 replicates	Peak Found	Peak Found	Not Found	Peak Found	Peak Found	Peak Found	Medium	Peak Found	Peak Found	Peak Found	Not Found	Peak Found	0,470378	0,0495576	1	6	1	A0A072TX81	0	734,41955	0	0.934	0.934	1.14	0.909	0.929	1.023	0.993148	0.948752	0.884809	0.949893	0.997077	0.932872	52.2	34.59	44.52	42.21	8.45	9.79	89	109.8
	High	AIGINVPR_None	AIGINVPR	None	Found	Found	Found	Found	High	High	Peak Found	High	High	High	High	High	High	High	High	High	0,141125	0,0056511	2	5	11	V7B803; G7KFV2	0	839,50976	0	1.026	1.034	1.107	1.007	1.079	1.049	0.999028	0.991447	0.991886	0.997175	0.954249	0.99997	23.28	23.28	23.28	9.54	7.42	10.63	96	98.5
	High	AIGSGSEGADSSLQEQYNK_None	AIGSGSEGADSSLQEQYNK	None	2 replicates	1 replicate	2 replicates	2 replicates	Peak Found	High	Not Found	High	Not Found	Not Found	Peak Found	Not Found	High	Not Found	High	High	3,43406E-06	0	1	1	5	Lj5g3v2240990.1	0	1940,88320	0	0.01	0.51	0.01	100		0.01	5.78e-17	0.352802	5.85e-17	8.85e-17		5.59e-17		10.57					265
	High	AIGTEIQWLPGK_None	AIGTEIQWLPGK	None	2 replicates	Found	Found	Found	Peak Found	Peak Found	Not Found	High	Peak Found	High	Peak Found	High	High	High	Peak Found	Peak Found	0,000929141	0	1	4	5	B7FJ69	0	1312,72596	0	0.377	1.993	0.151	5.337	0.4	0.075	0.169818	0.47592	0.184864	0.00632269	0.34226	0.0264481	16.22	78.31	1.37	119.67	19.12	0.47	113.1	42.6
	High	AIGVDLLNNPDLVATDPVISFK_None	AIGVDLLNNPDLVATDPVISFK	None	Not found	1 replicate	2 replicates	1 replicate	Not Found	Not Found	Not Found	High	Not Found	Not Found	Not Found	High	High	Not Found	Not Found	High	5,82009E-06	0	1	3	4	G7J999	0	2311,25439	0
	High	AIGVSNFSTK_None	AIGVSNFSTK	None	Found	Found	Found	Found	Peak Found	High	Peak Found	High	High	Peak Found	High	High	Peak Found	Peak Found	Peak Found	Medium	0,0154712	0	1	5	6	V7AMH7	0	1023,54694	0	1.854	1.423	1.535	0.852	0.854	0.968	0.250903	0.834456	0.687963	0.932677	0.941765	0.976438	16.94	27.48	18.4	17.02	15.63	25.75	71.1	118.7
	High	AIGYMGDKKEETK_1xOxidation [M5]	AIGYMGDKKEETK	1xOxidation [M5]	2 replicates	Found	Found	Found	Peak Found	Medium	Not Found	Medium	Peak Found	High	Medium	High	High	Peak Found	Peak Found	High	0,0827415	0,00373168	1	1	17	Lj0g3v0266719.2	2	1485,72537	0	1.333	1.53	0.332	1.15	0.318	0.239	0.718254	0.635442	0.0383	0.947864	0.0110128	0.120848	65.52	24.1	4.4	46.2	7.5	1.92	95.9	147.4
	High	AIGYMGDKKEETK_None	AIGYMGDKKEETK	None	Found	Found	Found	Found	High	High	Peak Found	High	High	High	High	High	High	High	High	High	0,00258363	0	1	1	37	Lj0g3v0266719.2	2	1469,73046	0	1.891	2.265	0.469	1.372	0.357	0.207	0.134758	0.12233	0.203823	0.814328	0.0290175	0.0749619	112.75	61.05	16.91	46.38	8.85	1.64	71.1	134.4
	High	AIIAILGHR_None	AIIAILGHR	None	Found	Found	Found	Found	High	High	High	High	High	High	High	High	High	High	High	High	0,00915515	0	3	8	23	B7FJY0; Lj0g3v0261939.1; V7BSM8	0	963,60981	0	0.819	0.875	1.107	1.035	1.352	1.306	0.76471	0.919742	0.991839	0.990895	0.760115	0.932872	8.59	15.44	12.74	14.02	4.8	12.74	106	86.8
	High	AIIKPQYVDHIPK_None	AIIKPQYVDHIPK	None	1 replicate	Found	2 replicates	2 replicates	Not Found	Medium	Not Found	High	Peak Found	Peak Found	High	Peak Found	Not Found	High	Not Found	Peak Found	0,00378995	0	1	6	4	G7IE72	0	1521,87877	0	100	100	100	0.908	1.035	1.19	5.78e-17	5.71e-17	5.85e-17	0.956817	0.96431	0.897332				25.92	31.28	30.43		147.3
	High	AILETTLR_None	AILETTLR	None	2 replicates	Found	Found	Found	Peak Found	Peak Found	Not Found	Peak Found	Peak Found	Peak Found	Peak Found	Peak Found	High	Peak Found	Peak Found	Peak Found	0,178652	0,00850451	1	4	1	G7LAK8	0	916,54621	0	0.911	0.975	0.735	1.023	0.807	0.787	0.962659	0.971872	0.938177	0.989627	0.932849	0.999252	11.88	7.94	10.78	13.66	14.87	16.68	110.1	100.3
	High	AILLNTPHNPTGK_None	AILLNTPHNPTGK	None	Not found	Found	Found	Found	Not Found	Not Found	Not Found	High	High	High	Peak Found	High	Peak Found	High	High	High	0,000436008	0	1	8	14	I3T4J9	0	1375,76922	0	100	100	100	0.726	1.574	1.73	5.78e-17	5.71e-17	5.85e-17	0.833083	0.52296	0.678226				9.82	44.77	36.37		142.2
	High	AILPYTQALEK_None	AILPYTQALEK	None	Found	Found	Found	Found	High	High	Peak Found	High	Medium	High	High	High	High	High	Peak Found	High	0,00618077	0	1	2	11	I3SFR8	0	1246,70416	0	0.747	1.191	0.179	1.595	0.861	0.151	0.589011	0.915775	0.00410368	0.617383	0.936871	0.0325226	58.38	33.41	2.24	55.88	92.01	1.4	128.3	95.8
	Medium	AILSPEQFR_None	AILSPEQFR	None	2 replicates	Not found	Not found	2 replicates	Peak Found	Peak Found	Not Found	Not Found	Not Found	Not Found	Not Found	Not Found	Not Found	Medium	Peak Found	Not Found	0,384753	0,03303	1	1	1	Lj6g3v1901410.1	0	1060,57857	0	0.01	0.01	0.955		100	100	5.78e-17	5.71e-17	0.954987		6.14e-17	5.59e-17			71.97				204.6
	Medium	AILTVLNPNNRNSFNLER_None	AILTVLNPNNRNSFNLER	None	Not found	Not found	Not found	1 replicate	Not Found	Not Found	Not Found	Not Found	Not Found	Not Found	Not Found	Not Found	Not Found	High	Not Found	Not Found	0,268458	0,0182422	2	3	1	Q2HW18; Q2HW22	1	2085,11996	0
	High	AIMAQYMPLDSQSEVVNHVNDERA_None	AIMAQYMPLDSQSEVVNHVNDERA	None	1 replicate	Found	Found	2 replicates	High	Not Found	Not Found	High	Peak Found	High	High	High	High	High	Not Found	Peak Found	4,2935E-05	0	1	1	7	G7IEX3	1	2717,26577	0	100	100	100	1.47	1.075	0.321	5.78e-17	5.71e-17	5.85e-17	0.884285	0.920604	0.605296				59.34	131.12	15.17		141.7
	High	AINAAHVEAESVENGIGVVK_None	AINAAHVEAESVENGIGVVK	None	1 replicate	Found	2 replicates	1 replicate	High	Not Found	Not Found	Peak Found	High	High	High	Not Found	High	Not Found	High	Not Found	3,15196E-05	0	1	8	6	Lj1g3v2095500.1	0	2007,05054	0	100	100		0.749	0.01	0.01	5.78e-17	5.71e-17		0.814861	6.14e-17	5.59e-17				29.64				228.8
	High	AIQAGEQLVR_None	AIQAGEQLVR	None	1 replicate	Found	Found	2 replicates	Not Found	High	Not Found	High	High	Peak Found	High	Peak Found	High	Peak Found	Not Found	Peak Found	0,0272044	0,000376469	1	2	5	G7I885	0	1084,61093	0	100	100	100	0.85	1.15	1.354	5.78e-17	5.71e-17	5.85e-17	0.928818	0.901936	0.86266				22.66	31.1	37.43		132.1
	Medium	AISIVKPGVR_None	AISIVKPGVR	None	1 replicate	Not found	2 replicates	Not found	Medium	Not Found	Not Found	Not Found	Not Found	Not Found	Peak Found	Medium	Not Found	Not Found	Not Found	Not Found	0,430427	0,0392463	1	3	2	I3SB75	0	1039,66224	0		100		100		0.01		5.71e-17		8.85e-17		5.59e-17
	High	AISTILESVSR_None	AISTILESVSR	None	Not found	Not found	Found	Not found	Not Found	Not Found	Not Found	Not Found	Not Found	Not Found	High	Peak Found	Peak Found	Not Found	Not Found	Not Found	0,0505951	0,00167006	1	5	1	G7KT01	0	1175,66303	0		100		100		0.01		5.71e-17		8.85e-17		5.59e-17
	High	AITTIPENFTPHK_None	AITTIPENFTPHK	None	2 replicates	Found	Found	Found	High	High	Not Found	High	High	Peak Found	High	High	High	High	Peak Found	High	0,00175149	0	2	2	9	V7B462; G7KVS0	0	1468,77945	0	0.96	1	0.677	1.055	0.74	0.701	0.981082	0.987753	0.877403	0.999138	0.86018	0.979807	11.43	12.46	3.96	30.33	10.53	7.94	109.3	107.1
	High	AIVVAAQLSSR_None	AIVVAAQLSSR	None	2 replicates	Found	Found	Found	High	High	Not Found	High	High	High	High	High	High	High	High	High	0,00107289	0	1	6	22	A0A072UQA8	0	1114,65788	0	1.165	1.108	0.625	1.056	0.595	0.564	0.864096	0.965398	0.810544	0.997175	0.556792	0.896535	5.64	33.82	13.29	22.99	16.37	13.07	102.3	120.4
	High	AIWSQGIR_None	AIWSQGIR	None	2 replicates	Found	Found	Found	High	High	Not Found	Peak Found	High	High	Peak Found	Peak Found	Peak Found	Peak Found	High	High	0,0674849	0,00256717	1	6	6	B7FGL4	0	930,51558	1	0.843	0.759	0.988	0.896	1.174	1.322	0.813815	0.794071	0.966606	0.965963	0.900207	0.925084	2.97	3.66	8.45	13.9	7.65	17.23	111.3	94.3
	High	AIYHATFR_None	AIYHATFR	None	2 replicates	2 replicates	Found	2 replicates	Peak Found	Peak Found	Not Found	Peak Found	Not Found	Peak Found	Peak Found	Peak Found	Peak Found	Peak Found	Not Found	High	0,0835851	0,00400456	1	5	1	G7J5I9	0	978,51558	0	1.014	0.779	1.022	0.822	1.008	1.208	0.989575	0.82888	0.968305	0.889524	0.97329	0.894589	14.16	5.41	40.93	10.61	38.27	37.28	105.3	106.7
	High	AKANSEATLGTYK_None	AKANSEATLGTYK	None	2 replicates	Found	Found	Found	High	High	Not Found	High	High	High	High	High	High	High	Peak Found	High	7,84393E-06	0	1	4	18	I3SU63	1	1353,70087	0	0.815	0.979	0.454	1.2	0.557	0.464	0.765257	0.984522	0.221209	0.928904	0.382895	0.619803	55.32	25.72	15.27	52.85	22.65	15.72	123.2	100.4
	High	AKANSLAQLGR_None	AKANSLAQLGR	None	2 replicates	Found	Found	2 replicates	Peak Found	Peak Found	Not Found	Peak Found	Peak Found	Peak Found	Peak Found	High	Medium	Peak Found	Not Found	Peak Found	0,00555765	0	1	5	3	A0A072VQ58	1	1128,64838	0	1.118	1.321	1.097	1.181	1.311	0.988	0.893062	0.895025	0.899861	0.98201	0.766904	0.952535	27.85	18.75	56.51	55.23	71.44	46.84	88.2	98.6
	High	AKDTTMVDVPVK_None	AKDTTMVDVPVK	None	Found	Found	Found	Found	Peak Found	High	Peak Found	Peak Found	Peak Found	High	High	High	Peak Found	High	Peak Found	Peak Found	0,000575208	0	1	1	5	A0A072TMR3	1	1303,69261	0	1.457	1.483	1.194	0.724	0.724	0.975	0.390707	0.712914	0.878323	0.76594	0.768493	0.976438	77.26	34.83	61.91	14.8	15.96	24.54	59.5	139.1
	High	AKDTTMVDVPVKVPYSILMSLAK_None	AKDTTMVDVPVKVPYSILMSLAK	None	2 replicates	Found	Found	Found	High	High	Not Found	High	High	High	High	High	High	High	High	High	3,66416E-08	0	1	1	16	A0A072TMR3	2	2506,36593	0	1.123	1.985	1.194	2.372	1.009	0.601	0.904267	0.480826	0.810326	0.429949	0.954862	0.950112	110.37	88.59	60.63	88.73	118.21	33.78	87.3	61.8
	High	AKEGIHINLK_None	AKEGIHINLK	None	2 replicates	Found	Found	Found	Peak Found	Peak Found	Not Found	High	High	Peak Found	High	High	High	Peak Found	High	High	0,0109642	0	1	9	7	A0A072VPZ7	1	1122,66297	0	1.028	0.887	1.25	0.782	1.268	1.629	0.965517	0.920524	0.821662	0.872375	0.797464	0.732982	28.26	21.44	28.4	19.63	28.04	42.44	97.1	95.6
	High	AKEIAASSPVFVFSK_None	AKEIAASSPVFVFSK	None	Found	Found	Found	Found	High	High	Peak Found	High	High	High	High	High	High	High	High	High	6,79276E-06	0	1	1	21	G7J5D8	1	1580,86827	0	1.362	2.171	0.556	1.362	0.408	0.111	0.682403	0.155494	0.517925	0.814756	0.0747934	0.00512728	41.43	42.48	31.74	12.71	17.28	0.3	79.4	129.2
	High	AKEIELDQVK_None	AKEIELDQVK	None	2 replicates	Found	Found	Found	Medium	High	Not Found	High	High	High	Medium	Medium	Medium	High	Peak Found	High	0,176128	0,00824253	1	1	10	A0A072VB44	1	1172,65213	0	1.149	0.904	1.286	0.711	0.822	1.156	0.886145	0.937264	0.829034	0.814756	0.914197	0.912383	21.26	37.44	20.27	21.35	36.19	54.35	92.2	105.9
	High	AKENSLKPQDYEGGTFTVSNLGGPFGVK_None	AKENSLKPQDYEGGTFTVSNLGGPFGVK	None	2 replicates	Found	Found	2 replicates	Peak Found	Peak Found	Not Found	Peak Found	Peak Found	High	Peak Found	Peak Found	High	Peak Found	Not Found	Peak Found	0,0277819	0,000700226	1	2	2	G7LJ01	1	2940,47378	0	1.101	1.181	0.502	1.073	0.726	0.513	0.896923	0.954472	0.790871	0.997175	0.867692	0.894589	131.8	35.46	33.07	75.53	62.09	26.16	105.7	116.4
	High	AKFKFPGR_None	AKFKFPGR	None	2 replicates	Found	Found	Found	High	High	Not Found	High	High	High	High	High	High	High	High	High	0,031839	0,000700226	1	15	11	A0A072V158	2	950,55705	0	0.724	0.623	1.165	0.93	1.416	2.066	0.709603	0.588343	0.895893	0.967983	0.682348	0.630916	18.39	19.52	35.74	37.42	45.99	53.84	111.5	85.9
	Medium	AKKPNLFM_None	AKKPNLFM	None	2 replicates	Found	Found	Found	Peak Found	Peak Found	Not Found	Peak Found	High	Medium	Peak Found	Medium	Medium	Peak Found	Peak Found	Peak Found	0,349332	0,0262466	1	5	4	V7AUB1	1	948,53353	0	0.856	0.721	0.627	0.824	0.746	0.948	0.927149	0.741307	0.776579	0.889025	0.795963	0.973829	17.06	12.12	13.96	22.45	23.22	30.95	127.2	111.7
	Medium	AKLDPLGR_None	AKLDPLGR	None	2 replicates	2 replicates	Found	2 replicates	Medium	Medium	Not Found	High	Not Found	High	High	Medium	High	High	Not Found	Peak Found	0,246755	0,0166826	2	4	8	G7IGF7; Lj6g3v1177340.1	1	869,52033	0	0.875	0.769	0.956	0.879	1.093	1.248	0.943688	0.815404	0.974861	0.935868	0.941765	0.888697	6.77	9.82	8.62	8.93	9.11	11.85	111.1	97.2
	High	AKNPLDLLPPSK_None	AKNPLDLLPPSK	None	2 replicates	Found	Found	Found	High	High	Not Found	High	High	High	High	High	High	High	High	High	0,000689446	0	1	2	20	Lj2g3v2414950.1	1	1292,75726	0	0.839	1.051	0.781	1.087	0.756	0.743	0.805645	0.984522	0.80239	0.976015	0.814816	0.896535	6.89	18.18	20.49	50.05	24.86	18.59	109.4	90.1
	High	AKPAVPLGANYR_None	AKPAVPLGANYR	None	2 replicates	Found	Found	Found	High	High	Not Found	High	High	High	High	High	High	High	High	High	0,000857774	0	2	6	22	G7KEK9; G7J834	0	1256,71098	0	1.155	0.886	1.28	0.723	1.108	1.533	0.910813	0.928708	0.930153	0.810459	0.940606	0.874894	33.99	11.65	48.48	20.51	49.04	49.04	93.7	108.2
	High	AKPHTIFLPHHTDADFILVVLSGK_None	AKPHTIFLPHHTDADFILVVLSGK	None	1 replicate	2 replicates	Found	Not found	High	Not Found	Not Found	Peak Found	High	Not Found	Peak Found	High	Peak Found	Not Found	Not Found	Not Found	0,0165727	0	1	2	3	A0A072VPD1	0	2656,46097	0	100	100		2.107	0.01	0.01	5.78e-17	5.71e-17		0.689451	6.14e-17	5.59e-17				115.84				157.2
	High	AKPYKDHPTILR_None	AKPYKDHPTILR	None	2 replicates	2 replicates	Found	1 replicate	High	High	Not Found	High	Not Found	Peak Found	Peak Found	Peak Found	Peak Found	High	Not Found	Not Found	0,0320061	0,000700226	1	1	4	V7BZI7	1	1438,81651	0	0.459	0.47	0.01	1.005	0.01	0.01	0.211611	0.2759	5.85e-17	0.981561	6.14e-17	5.59e-17	12.22	12.2		61.62			207.4	95.1
	High	AKQEGNLPLYGFHDPEAFVNSIQKPR_None	AKQEGNLPLYGFHDPEAFVNSIQKPR	None	2 replicates	Found	Found	Found	Peak Found	Peak Found	Not Found	High	High	High	High	High	High	High	High	High	2,71752E-07	0	1	1	15	A0A072TX81	1	2955,51117	0	3.904	3.856	4.155	0.98	1.067	1.094	0.000128209	0.0184334	0.0176378	0.987468	0.954249	0.925084	68.68	69.33	76.85	66.92	84.68	85.11	31	120.9
	Medium	AKQGETVVPGGTGGK_None	AKQGETVVPGGTGGK	None	Not found	1 replicate	Found	Not found	Not Found	Not Found	Not Found	Not Found	Not Found	High	Peak Found	Peak Found	Peak Found	Not Found	Not Found	Not Found	0,252328	0,0166826	1	1	1	Q2Q4Y5	1	1385,73832	0		100		100		0.01		5.71e-17		8.85e-17		5.59e-17
	High	ALADYVHSK_None	ALADYVHSK	None	2 replicates	Found	Found	1 replicate	High	High	Not Found	High	Peak Found	High	Peak Found	High	High	High	Not Found	Not Found	0,0147514	0	2	5	10	A0A072U0S5; Lj0g3v0130329.1	0	1003,52072	0	1.003	1.026	0.01	1.018	0.01	0.01	0.965517	0.997209	5.85e-17	0.993583	6.14e-17	5.59e-17	32.08	35.35		84.65			131.9	132.9
	High	ALAHYFEAK_None	ALAHYFEAK	None	2 replicates	Found	Found	2 replicates	High	Medium	Not Found	High	Peak Found	Peak Found	Peak Found	Peak Found	High	High	Not Found	Peak Found	0,0292786	0,000700226	1	5	5	A0A072TVF1	0	1049,54146	0	1.199	1.021	0.872	0.773	0.665	0.857	0.809109	0.990251	0.994605	0.864448	0.771326	0.992398	39.95	32.14	23.02	19.94	14.65	7.8	95.3	125
	High	ALAKDADEIVPK_None	ALAKDADEIVPK	None	2 replicates	Found	Found	Found	Medium	High	Not Found	High	High	High	High	High	High	High	High	High	0,00050347	0	1	4	21	G7IMZ3	1	1269,70489	0	7.491	6.239	1.687	0.786	0.228	0.257	3.98e-11	4.76e-06	0.485556	0.883897	0.000401307	0.154401	37.74	32.36	52.21	21.32	2.82	2.82	23.3	198.2
	Medium	ALARPAAYTTK_None	ALARPAAYTTK	None	2 replicates	1 replicate	2 replicates	2 replicates	Medium	Medium	Not Found	High	Not Found	Not Found	Not Found	Peak Found	High	Peak Found	Not Found	Peak Found	0,203729	0,0105133	1	3	4	Lj2g3v0918380.1	0	1162,65788	0		100	100	100	100	1.001		5.71e-17	5.85e-17	8.85e-17	6.14e-17	0.912383						38.98
	High	ALDGGHKLEDYR_None	ALDGGHKLEDYR	None	Found	Found	Found	Found	Peak Found	Peak Found	Peak Found	Peak Found	Peak Found	Peak Found	Peak Found	Peak Found	Peak Found	Peak Found	High	Peak Found	0,131773	0,0054238	1	4	1	G7KEA9	1	1373,68080	0	1.502	1.345	1.225	1.024	0.683	0.911	0.485629	0.804053	0.951719	0.99586	0.705494	0.971695	106.25	88.95	88.95	54.29	37.17	32.96	84.4	98.5
	High	ALDKELTSDFER_None	ALDKELTSDFER	None	2 replicates	Found	Found	Found	High	High	Not Found	High	High	High	High	High	High	High	High	High	8,09494E-05	0	1	1	19	I3SZS2	1	1423,70635	0	1.038	0.951	0.666	0.937	0.698	0.745	0.963681	0.972816	0.697058	0.971367	0.736794	0.93719	15.23	14.07	15	11.48	16.86	16.14	113.9	108.6
	High	ALEALKPELK_None	ALEALKPELK	None	2 replicates	Found	Found	Found	Peak Found	Peak Found	Not Found	High	Peak Found	Peak Found	Peak Found	Peak Found	Peak Found	Peak Found	Peak Found	Peak Found	0,10861	0,0052749	1	4	1	V7CDE0	0	1111,67214	0	0.863	0.827	1.02	1.016	1.189	1.163	0.927875	0.877124	0.951719	0.987468	0.867224	0.891318	33.01	13.73	39.27	42.18	44.65	41.4	106.4	91.8
	High	ALEDAIAAIDK_None	ALEDAIAAIDK	None	2 replicates	Found	Found	Found	Peak Found	High	Not Found	Peak Found	Peak Found	Peak Found	Peak Found	High	High	Peak Found	Peak Found	Peak Found	0,000667754	0	1	2	3	G7IPS8	0	1129,60993	0	1.081	3.033	1.437	2.002	0.782	0.442	0.914575	0.082802	0.710526	0.534688	0.917673	0.836219	89.99	89.84	96.31	56.08	29.85	5.38	50.1	92.4
	High	ALETLTGAVFQRPPLISAVKR_None	ALETLTGAVFQRPPLISAVKR	None	2 replicates	Not found	Not found	2 replicates	High	Medium	Not Found	Not Found	Not Found	Not Found	Not Found	Not Found	Not Found	Peak Found	Not Found	Peak Found	0,00641494	0	1	3	3	A0A072ULA4	1	2267,32341	0	0.01	0.01	0.505		100	100	5.78e-17	5.71e-17	0.810326		6.14e-17	5.59e-17			2.36				265.7
	High	ALEVIPR_None	ALEVIPR	None	2 replicates	Found	Found	Found	High	Peak Found	Not Found	Peak Found	Peak Found	Peak Found	Peak Found	Peak Found	Peak Found	Peak Found	High	Medium	0,163178	0,00722376	1	3	3	V7B7M6	0	797,48796	0	0.652	0.663	0.889	0.997	1.285	1.34	0.551462	0.66788	0.992807	0.987468	0.803192	0.871508	16.5	21.32	12.07	52.11	31.97	40.41	124.8	81.3
	High	ALEYENFDKFDR_None	ALEYENFDKFDR	None	2 replicates	Found	Found	Found	Peak Found	High	Not Found	High	High	Peak Found	High	High	High	High	Peak Found	Peak Found	0,00100645	0	1	2	9	Lj3g3v0461640.1	1	1546,71725	0	0.851	1.136	0.257	1.282	0.372	0.235	0.908908	0.958958	0.0789566	0.945428	0.0792982	0.405277	38.44	23.13	4.87	42.05	14.58	4.14	125	106.4
	High	ALFTLASK_None	ALFTLASK	None	2 replicates	Found	Found	Found	High	High	Not Found	Peak Found	High	High	High	High	High	High	High	Peak Found	0,0442195	0,00103412	1	2	9	A0A072TVF1	0	850,50328	0	1.433	1.933	1.31	1.387	0.928	0.686	0.498945	0.506616	0.797334	0.905768	0.999709	0.976438	53.26	54.93	53.83	8.21	37.22	17.9	75.2	90.5
	High	ALGDYLGVK_None	ALGDYLGVK	None	2 replicates	Found	Found	Found	High	High	Not Found	High	High	High	High	High	High	High	Peak Found	High	0,00960286	0	2	16	20	A2Q689; G7IS33	0	935,51966	0	0.99	1.021	0.372	1.09	1.021	0.345	0.977086	0.997209	0.080291	0.974114	0.980817	0.345843	18.57	11.2	7.22	19.96	93.69	6.21	116.2	115.1
	Medium	ALGEFVTSK_None	ALGEFVTSK	None	Not found	Not found	2 replicates	Not found	Not Found	Not Found	Not Found	Not Found	Not Found	Not Found	Peak Found	Medium	Not Found	Not Found	Not Found	Not Found	0,430427	0,0392463	1	1	1	A0A072V5X9	0	951,51457	0		100		100		0.01		5.71e-17		8.85e-17		5.59e-17
	High	ALGIPENSVK_None	ALGIPENSVK	None	2 replicates	Found	Found	Found	High	High	Not Found	High	Peak Found	High	High	High	High	High	High	High	0,0566769	0,00197738	1	4	10	A0A072UBU6	0	1027,57824	0	1.181	1.053	1.065	0.932	0.922	1.046	0.793165	0.987753	0.932015	0.959386	0.971956	0.925084	7.6	13.51	10.24	15.07	8.95	15.54	93.4	105.5
	High	ALGSMPGVYR_None	ALGSMPGVYR	None	2 replicates	Found	Found	Found	Medium	High	Not Found	High	Peak Found	High	High	High	Peak Found	Peak Found	Peak Found	Peak Found	0,153275	0,00697983	1	2	6	G7JFF2	0	1050,54008	0	1.164	0.871	0.753	0.916	0.807	0.865	0.86822	0.919249	0.934034	0.965149	0.901936	0.98849	6.78	10.46	12.14	23.63	19.12	16.03	105.6	122.9
	High	ALHDALSIVKR_None	ALHDALSIVKR	None	2 replicates	Found	Found	Found	High	High	Not Found	High	High	Peak Found	High	High	Peak Found	High	Peak Found	High	0,000318393	0	2	3	9	G7L831; Lj4g3v2644180.1	1	1222,72663	0	0.89	0.55	1.188	0.623	1.369	2.197	0.9385	0.428711	0.889351	0.615984	0.738194	0.596217	16.15	6.22	44.38	6.95	49.78	34.93	111.2	96.5
	High	ALHIVGPDK_None	ALHIVGPDK	None	2 replicates	2 replicates	Found	2 replicates	High	High	Not Found	High	Not Found	Peak Found	High	High	High	High	Not Found	High	0,0119981	0	1	2	8	A0A072UP31	0	949,54654	0	0.489	0.689	1.015	1.41	2.077	1.473	0.140273	0.703978	0.964211	0.894282	0.185991	0.836219	10.17	17.26	57.28	43.99	53.69	57.52	132.5	64.7
	High	ALHIVGPDKK_None	ALHIVGPDKK	None	Found	Found	Found	Found	High	High	Peak Found	High	High	High	High	High	High	High	High	High	0,0039758	0	1	2	25	A0A072UP31	1	1077,64150	0	2.388	3.703	1.726	2.287	0.727	0.371	0.0166141	0.00233953	0.641431	0.095507	0.772884	0.398595	89.91	82.5	81.46	55.08	48.78	7.9	53	77.6
	High	ALHNLFSIR_None	ALHNLFSIR	None	Not found	1 replicate	Found	Not found	Not Found	Not Found	Not Found	Not Found	Not Found	High	High	High	High	Not Found	Not Found	Not Found	0,0460933	0,00103412	1	4	4	V7ARN4	0	1070,61054	0		100		100		0.01		5.71e-17		8.85e-17		5.59e-17
	High	ALIAAVEHK_None	ALIAAVEHK	None	2 replicates	2 replicates	Not found	Not found	Peak Found	High	Not Found	Peak Found	Not Found	Peak Found	Not Found	Not Found	Not Found	Not Found	Not Found	Not Found	0,0806678	0,00373168	2	7	1	A0A072TK75; Lj2g3v0391790.1	0	951,56219	0	1.343	0.01	0.01	0.01	0.01		0.655657	5.71e-17	5.85e-17	8.85e-17	6.14e-17		35.84						170.7	229.3
	Medium	ALIIDGHRR_None	ALIIDGHRR	None	2 replicates	2 replicates	Found	Not found	Peak Found	Peak Found	Not Found	High	Not Found	Peak Found	High	Medium	Peak Found	Not Found	Not Found	Not Found	0,347905	0,0262466	1	1	3	G7LHU5	1	1050,61669	0	1.346	1.433	0.01	0.98	0.01	0.01	0.737937	0.839516	5.85e-17	0.978522	6.14e-17	5.59e-17	17.46	12.06		34.95			105.5	141.9
	Medium	ALIPDLYR_None	ALIPDLYR	None	2 replicates	Found	Found	Found	Peak Found	Peak Found	Not Found	Peak Found	Peak Found	Peak Found	Peak Found	Peak Found	Medium	Peak Found	Peak Found	Peak Found	0,453513	0,0461443	1	12	1	A0A072UJ41	0	960,55129	0	0.935	1.316	0.812	1.251	0.601	0.48	0.928846	0.824568	0.840512	0.890236	0.505492	0.622977	62.71	32.94	27.99	61.16	36.05	22.91	100.1	93.6
	Medium	ALLDSMR_None	ALLDSMR	None	2 replicates	2 replicates	Found	2 replicates	High	Peak Found	Not Found	Peak Found	Not Found	Peak Found	Medium	Peak Found	Peak Found	Peak Found	Not Found	Peak Found	0,299206	0,0199504	1	4	2	G7JMM6	0	805,42365	0	0.768	0.837	0.744	1.106	0.968	0.928	0.828441	0.89453	0.951845	0.99586	0.979379	0.97876	9.03	27.06	11.57	33.26	19.96	34.04	119	91.4
	High	ALLDVGLVK_None	ALLDVGLVK	None	2 replicates	Found	Found	Found	High	High	Not Found	High	Peak Found	High	High	High	High	High	Peak Found	Peak Found	0,0212425	0,000376469	1	5	8	B7FJX5	0	927,58734	0	0.92	1.408	1.004	1.462	0.983	0.613	0.9385	0.745175	0.993199	0.770189	0.999856	0.805189	74.98	92.74	80.14	31.85	38.18	18.67	100.3	97.8
	High	ALLEVVESGGK_None	ALLEVVESGGK	None	2 replicates	Found	Found	Found	High	High	Not Found	High	High	High	High	High	High	High	Peak Found	High	0,00129973	0	1	4	10	Lj0g3v0069859.1	0	1101,61502	0	0.948	1.175	0.724	1.239	0.763	0.616	0.999332	0.920524	0.897399	0.936398	0.829312	0.934016	42.21	8.57	40.14	39.71	40.06	29.07	104	98.6
	High	ALLHSSHMYHEAK_None	ALLHSSHMYHEAK	None	2 replicates	Found	Found	Found	High	High	Not Found	High	High	High	High	High	High	High	Peak Found	High	0,000201348	0	2	4	20	A0A072V2R0; Lj4g3v2251430.1	0	1523,74236	0	1.326	1.393	1.223	1.067	0.922	0.983	0.735521	0.834456	0.874012	0.997175	0.989387	0.973829	16.28	30.2	40.07	30.43	36.83	37.95	80.6	106.9
	Medium	ALLSFK_None	ALLSFK	None	2 replicates	Found	Found	Found	Peak Found	Medium	Not Found	Peak Found	Peak Found	Peak Found	Medium	Peak Found	Medium	Medium	Peak Found	High	0,325617	0,02339	1	4	5	V7CC60	0	678,41849	0	0.763	0.784	0.639	1.13	0.869	0.846	0.766421	0.826101	0.796429	0.987855	0.946983	0.993626	34.93	37.99	25.07	33.28	11.22	21.83	125.3	89
	High	ALNIPYQIVSIVSGALNDAAAK_None	ALNIPYQIVSIVSGALNDAAAK	None	Not found	Not found	1 replicate	Not found	Not Found	Not Found	Not Found	Not Found	Not Found	Not Found	Not Found	Not Found	High	Not Found	Not Found	Not Found	1,56891E-06	0	1	2	1	G7I834	0	2228,22851	0
	High	ALPAGYLDATTLADYLVK_None	ALPAGYLDATTLADYLVK	None	2 replicates	Found	Found	2 replicates	High	High	Not Found	High	High	High	High	High	High	High	Not Found	High	8,538E-05	0	1	4	10	G7J530	0	1895,01606	0	2.286	2.059	0.01	0.585	0.01	0.01	0.200952	0.436471	5.85e-17	0.609589	6.14e-17	5.59e-17	46.64	67.83		42.86			80.5	153.7
	High	ALPNATIMIHQPSGGFSGQAK_1xOxidation [M8]	ALPNATIMIHQPSGGFSGQAK	1xOxidation [M8]	2 replicates	Found	2 replicates	Found	Peak Found	Peak Found	Not Found	Peak Found	Peak Found	Peak Found	Not Found	High	High	Peak Found	Peak Found	Peak Found	0,182065	0,00896984	1	1	2	V7AFK8	0	2141,08080	0	0.999	0.01	0.39	0.01	0.96	100	0.984579	5.71e-17	0.745066	8.85e-17	0.977882	5.59e-17	40.37		11.86		89.84		162.7	173.9
	High	ALQALKTEER_None	ALQALKTEER	None	2 replicates	Not found	Found	Not found	Peak Found	Peak Found	Not Found	Not Found	Not Found	Not Found	Peak Found	High	Peak Found	Not Found	Not Found	Not Found	0,0212425	0,000376469	1	1	1	V7BCL4	1	1158,64771	0	0.01	0.798	0.01	100		0.01	5.78e-17	0.852289	5.85e-17	8.85e-17		5.59e-17		27.34					222.5
	High	ALQHYTELPDIKR_None	ALQHYTELPDIKR	None	2 replicates	Found	Found	2 replicates	High	High	Not Found	High	High	High	High	High	High	High	Peak Found	Not Found	1,24042E-05	0	2	7	18	W8E7A2; G7K259	1	1583,85402	0	1.801	2.006	1.046	0.925	0.69	0.68	0.286193	0.392808	0.947012	0.970145	0.782028	0.958514	50.69	16.89	46.26	43.18	21.62	27.52	68.4	123.1
	High	ALQQMSNATIIDEK_None	ALQQMSNATIIDEK	None	Not found	1 replicate	1 replicate	Not found	Not Found	Not Found	Not Found	High	Not Found	Not Found	Not Found	High	Not Found	Not Found	Not Found	Not Found	0,000180994	0	1	1	2	V7AT35	0	1561,78903	0
	High	ALRPYFELTNAVR_None	ALRPYFELTNAVR	None	2 replicates	Found	Found	Found	Peak Found	Peak Found	Not Found	High	Peak Found	Peak Found	Peak Found	Peak Found	Peak Found	Peak Found	High	High	0,000230039	0	1	5	3	G7J5U6	0	1549,84854	0	0.759	1.281	0.994	1.93	1.309	0.695	0.796094	0.915775	0.965619	0.469776	0.767383	0.971695	28.24	40.2	36.81	55.27	57.12	28.72	94.8	72
	High	ALSFNQAGGSGGYSR_None	ALSFNQAGGSGGYSR	None	Not found	Found	1 replicate	Found	Not Found	Not Found	Not Found	High	High	High	Not Found	High	Not Found	High	High	High	2,81825E-05	0	1	1	7	G7L407	0	1471,69243	0	100		100	0.01	1.13	100	5.78e-17		5.85e-17	8.85e-17	0.901936	5.59e-17					37.7			187.8
	High	ALSINEFLKPAEGEK_None	ALSINEFLKPAEGEK	None	2 replicates	Found	Found	Found	Medium	Peak Found	Not Found	Peak Found	Peak Found	Peak Found	Peak Found	Peak Found	Peak Found	Peak Found	High	High	0,0156358	0	1	2	5	A0A072TM16	0	1645,87956	0	0.598	0.931	0.881	1.555	1.473	0.65	0.389525	0.948752	0.999745	0.83237	0.621131	0.966713	41.86	19.46	48.04	109.19	102.16	28.6	117.3	70.2
	High	ALSLQLVSK_None	ALSLQLVSK	None	Found	Found	Found	Found	High	High	Peak Found	High	High	High	High	High	High	High	High	High	0,0223923	0,000376469	1	1	12	Q2HTL8	0	958,59316	0	1.128	0.997	0.876	0.883	0.776	0.879	0.93715	0.991447	0.895971	0.957934	0.847372	0.959494	8.31	7.48	35.83	5.34	28.41	36.5	100	112.8
	High	ALSSYNQSFSLR_None	ALSSYNQSFSLR	None	2 replicates	Found	Found	Found	High	Peak Found	Not Found	High	High	High	Peak Found	Peak Found	High	High	High	High	0,000700555	0	1	5	8	A0A072VJB4	0	1372,68555	0	1.584	2.257	0.921	1.262	0.788	0.519	0.457266	0.210191	0.999745	0.949893	0.901936	0.865988	81.43	30.39	51.83	58.13	45.62	16.95	72.6	131.8
	Medium	ALTEHRNPDTLK_None	ALTEHRNPDTLK	None	2 replicates	2 replicates	Found	Found	Medium	Medium	Not Found	Peak Found	Not Found	Medium	Medium	Peak Found	Peak Found	Peak Found	Peak Found	Peak Found	0,383233	0,03303	1	6	5	G7KG90	1	1394,73865	0	1.538	1.631	0.366	1.068	0.238	0.551	0.409929	0.702896	0.676316	0.997175	0.013715	0.905785	10.03	22.24	4.76	19.62	2.02	26.76	88	135.3
	High	ALTEHRNPDTLKK_None	ALTEHRNPDTLKK	None	Not found	Found	Found	Not found	Not Found	Not Found	Not Found	High	Peak Found	Peak Found	High	High	High	Not Found	Not Found	Not Found	0,0667977	0,00256717	1	6	5	G7KG90	2	1522,83362	0	100	100		2.637	0.01	0.01	5.78e-17	5.71e-17		0.230469	6.14e-17	5.59e-17				82.83				110
	High	ALTPIWEK_None	ALTPIWEK	None	2 replicates	Found	Found	Found	High	High	Not Found	Peak Found	Peak Found	Peak Found	High	High	High	High	Peak Found	Peak Found	0,0874843	0,00400456	2	4	6	I3SS06; G7KH66	0	957,54039	0	0.844	0.979	0.453	1.111	0.677	0.504	0.896121	0.981425	0.456012	0.990053	0.766323	0.862134	32.61	17.54	10.02	29.56	32.83	12.63	122.2	112.6
	High	ALVAFYQK_None	ALVAFYQK	None	Found	Found	Found	Found	High	High	Peak Found	High	High	High	High	High	High	High	High	High	0,0242329	0,000376469	1	3	11	V7C884	0	939,52983	0	0.881	0.897	0.916	1	1.039	1.015	0.871978	0.935981	0.931824	0.997175	0.97329	0.99997	14.59	27.02	41.45	17.78	20.37	34.85	111.4	98.2
	High	ALVDAPDMER_None	ALVDAPDMER	None	2 replicates	Found	Found	Found	High	High	Not Found	High	High	High	High	High	High	High	High	High	0,00676488	0	1	2	11	B7FL54	0	1116,53538	0	0.749	0.726	0.823	1.023	1.02	1.074	0.62928	0.736929	0.851645	0.997175	0.980817	0.98849	12.55	5.98	13.97	25.61	33.36	23.44	119.8	89.7
	High	ALVGSFYGTDR_None	ALVGSFYGTDR	None	2 replicates	Found	Found	Not found	Peak Found	High	Not Found	Peak Found	Peak Found	Peak Found	Peak Found	Peak Found	Peak Found	Not Found	Not Found	Not Found	0,150336	0,00644504	1	1	1	Q2HTH4	0	1185,58986	0	0.771	1.255	0.01	1.525	0.01	0.01	0.819771	0.927262	5.85e-17	0.872375	6.14e-17	5.59e-17	33.27	29.18		30.62			120.3	110.8
	High	ALVLPITK_None	ALVLPITK	None	2 replicates	Found	Found	Found	Peak Found	High	Not Found	High	Peak Found	High	High	High	High	High	Peak Found	High	0,119977	0,0054238	1	3	8	Lj5g3v1203340.1	0	854,57097	0	2.508	3.409	1.502	1.344	0.598	0.427	0.00272876	0.00520251	0.642378	0.829893	0.500881	0.520674	15.97	12.72	13.27	15.84	2.9	2.68	49	113.4
	High	ALVTDADTLTPK_None	ALVTDADTLTPK	None	Not found	Found	Found	Not found	Not Found	Not Found	Not Found	Peak Found	Peak Found	Peak Found	High	High	High	Not Found	Not Found	Not Found	0,00159136	0	1	1	3	G7IMY8	0	1244,67326	0	100	100		1.251	0.01	0.01	5.78e-17	5.71e-17		0.905768	6.14e-17	5.59e-17				80.29				177.7
	High	ALVVGDYK_None	ALVVGDYK	None	Found	Found	Found	Found	Peak Found	High	Peak Found	Medium	Medium	High	High	High	High	Peak Found	Peak Found	High	0,0428629	0,00103412	1	1	8	A0A072UUK4	0	864,48254	0	0.446	0.625	0.377	0.902	0.971	1.141	0.0166152	0.514292	0.0704086	0.970145	0.993008	0.980081	29.04	37.83	20.91	57.34	74.63	77.83	132	91.4
	High	ALVVHELEDDLGKGGHELSLSTGNAGGR_None	ALVVHELEDDLGKGGHELSLSTGNAGGR	None	2 replicates	Not found	Not found	1 replicate	Not Found	Peak Found	Peak Found	Not Found	Not Found	Not Found	Not Found	Not Found	Not Found	Not Found	High	Not Found	2,33978E-06	0	1	3	1	B7FHQ5	1	2831,42822	0	0.01	0.01	0.01				5.78e-17	5.71e-17	5.85e-17										400
	High	ALYSTHSFK_None	ALYSTHSFK	None	Not found	Not found	2 replicates	2 replicates	Not Found	Not Found	Not Found	Not Found	Not Found	Not Found	Not Found	Peak Found	High	Peak Found	Not Found	Peak Found	0,00868205	0	1	5	1	A0A072TSU7	0	1053,53637	0		100	100	100	100	0.424		5.71e-17	5.85e-17	8.85e-17	6.14e-17	0.777687						13.35
	Medium	ALYTTIR_None	ALYTTIR	None	2 replicates	Found	Found	2 replicates	Peak Found	Medium	Not Found	Medium	Medium	High	Medium	Peak Found	Peak Found	Peak Found	Not Found	Peak Found	0,276815	0,0185788	1	2	5	G7LF86	0	837,48288	0	1.04	1.253	0.937	1.204	0.901	0.748	0.965517	0.89453	0.992649	0.970145	0.970853	0.984917	7.9	22.8	8.43	22.62	7.4	14.76	94.5	98.4
	High	AMAGVSVPFMK_1xOxidation [M2]	AMAGVSVPFMK	1xOxidation [M2]	2 replicates	Found	Found	Found	High	High	Not Found	High	Peak Found	High	High	High	High	High	Peak Found	Peak Found	0,00478911	0	1	2	8	A0A072VA70	0	1153,57441	0	1.413	2.446	0.361	2.089	0.605	0.166	0.554953	0.224706	0.604114	0.489304	0.672904	0.184863	134.01	50.04	6.1	84.81	47.11	1.89	70.2	99.2
	High	AMDDAGLQKNQIDEIVLVGGSTR_None	AMDDAGLQKNQIDEIVLVGGSTR	None	2 replicates	2 replicates	2 replicates	Found	High	Peak Found	Not Found	High	Not Found	High	Not Found	High	High	High	Peak Found	Peak Found	8,73798E-09	0	2	3	7	A0A072TV12; Lj4g3v3014490.1	1	2430,22931	0	0.955	1.01	0.376	1.058	0.292	0.283	0.999332	0.985011	0.66695	0.997175	0.0612634	0.573404	58.1	57.29	12.23	23.24	3.1	3.25	123.3	117.8
	High	AMDVLNFTPLNNKPIR_None	AMDVLNFTPLNNKPIR	None	1 replicate	Not found	1 replicate	Not found	Not Found	High	Not Found	Not Found	Not Found	Not Found	Not Found	Not Found	High	Not Found	Not Found	Not Found	0,00760316	0	1	2	2	G7J6Y1	0	1842,98946	0
	High	AMEVDEKPTEDYNDIGGLEK_None	AMEVDEKPTEDYNDIGGLEK	None	2 replicates	Found	Found	Found	High	High	Not Found	High	High	High	High	Peak Found	Peak Found	High	High	High	2,10323E-06	0	1	4	9	A0A072UIN9	0	2253,02273	0	1.008	0.896	0.736	0.889	0.729	0.821	0.986078	0.934651	0.91333	0.949893	0.803192	0.99997	20.37	2.47	19.95	14.15	19.62	24.83	109.9	110.8
	High	AMGIMNSFINDIFEK_None	AMGIMNSFINDIFEK	None	2 replicates	Found	Found	Found	High	High	Not Found	High	High	High	High	High	High	High	High	High	1,80125E-05	0	2	29	11	A0A072UKG0; B7FH68	0	1729,82879	0	0.867	0.624	0.674	0.688	0.825	1.371	0.975836	0.631206	0.999745	0.786733	0.97329	0.796474	24.81	4.71	5.06	27.04	19.11	41.26	126.2	109.4
	High	AMGTNDVRVDVK_None	AMGTNDVRVDVK	None	2 replicates	Found	Found	Found	High	High	Not Found	High	High	High	High	High	High	High	High	High	0,00299887	0	1	8	12	B7FGL4	1	1304,66271	0	0.954	0.715	1.452	0.766	1.517	2.068	0.976665	0.718614	0.829034	0.84453	0.592665	0.663925	34.19	20.47	53.36	22.8	51.49	44.01	89.5	81.2
	High	AMIGQVAGGGR_None	AMIGQVAGGGR	None	2 replicates	Found	Found	Found	High	High	Not Found	High	Peak Found	High	High	High	High	Peak Found	Peak Found	High	0,00114373	0	1	7	8	G7L3L0	0	1016,53057	0	0.773	0.831	0.433	1.095	0.571	0.521	0.659772	0.880904	0.167206	0.973034	0.419807	0.702413	7.45	9.4	6.74	25.21	11.76	12.64	132.4	100.4
	High	AMIGQVAGGGRTEKPMLK_None	AMIGQVAGGGRTEKPMLK	None	2 replicates	Found	Found	Found	High	High	Not Found	Medium	High	Peak Found	Peak Found	High	Peak Found	High	High	High	0,00114984	0	1	3	8	G7L3L0	1	1843,98808	0	0.754	0.402	2.419	0.851	2.219	5.453	0.775712	0.117365	0.183118	0.915129	0.117384	0.0880806	45.17	11.02	56.32	31.54	38.76	92.12	101.7	78.7
	High	AMKVDTTILGLDDERAK_None	AMKVDTTILGLDDERAK	None	Not found	Not found	Not found	2 replicates	Not Found	Not Found	Not Found	Not Found	Not Found	Not Found	Not Found	Not Found	Not Found	High	Not Found	Peak Found	0,00158291	0	1	4	1	G7J834	2	1875,98444	0			100		100	100			5.85e-17		6.14e-17	5.59e-17
	High	AMPNVLMLRPADGNETAGSYR_None	AMPNVLMLRPADGNETAGSYR	None	2 replicates	Found	Found	Found	High	High	Not Found	High	Peak Found	High	High	High	High	High	Peak Found	High	0,000800371	0	1	1	9	G7IF28	0	2263,09580	0	0.664	1.145	0.174	1.445	0.774	0.161	0.567033	0.937264	0.00470171	0.878351	0.900207	0.191982	45.45	37.33	3.25	23.59	66.17	2.82	129	109.4
	High	AMQLLESGLK_None	AMQLLESGLK	None	2 replicates	Found	Found	Found	High	High	Not Found	High	High	High	High	Peak Found	High	High	High	High	0,00143818	0	1	11	10	G7IVB7	0	1089,59726	0	0.934	0.909	0.948	0.927	1.01	1.086	0.927382	0.947472	0.951719	0.98201	0.988436	0.989626	36.71	18.31	10.77	41.3	45.98	12.54	106.9	99.8
	High	AMQLMTDNR_None	AMQLMTDNR	None	2 replicates	Found	Found	Found	High	High	Not Found	Peak Found	High	Peak Found	Peak Found	High	High	Peak Found	Peak Found	High	0,0485441	0,00135534	1	2	6	G7K5X3	0	1079,49723	0	0.863	0.793	0.551	0.92	0.639	0.695	0.93715	0.839246	0.678166	0.956817	0.60236	0.957898	9.81	9.27	21.48	13.86	28.84	34.12	124.7	107.6
	High	AMSAILLR_None	AMSAILLR	None	Not found	Found	Found	Not found	Not Found	Not Found	Not Found	Peak Found	Peak Found	Peak Found	High	Peak Found	Peak Found	Not Found	Not Found	Not Found	0,103828	0,0052749	1	3	1	G7LIN4	0	874,51788	0	100	100		1.539	0.01	0.01	5.78e-17	5.71e-17		0.882295	6.14e-17	5.59e-17				21.01				157.5
	High	AMSGGYVGQTFFPR_None	AMSGGYVGQTFFPR	None	Not found	1 replicate	2 replicates	Not found	Not Found	Not Found	Not Found	Not Found	Not Found	High	Peak Found	Not Found	Peak Found	Not Found	Not Found	Not Found	0,00136357	0	1	1	1	G7KC51	0	1517,72056	0		100		100		0.01		5.71e-17		8.85e-17		5.59e-17
	High	AMVWQNSWAYSTR_None	AMVWQNSWAYSTR	None	2 replicates	1 replicate	2 replicates	Not found	High	High	Not Found	Not Found	Not Found	High	High	High	Not Found	Not Found	Not Found	Not Found	0,00016444	0	1	4	5	G7KUM3	0	1599,73727	0
	High	ANASKPPMLPDDFVKPEFATVNIQR_None	ANASKPPMLPDDFVKPEFATVNIQR	None	Not found	Found	1 replicate	Not found	Not Found	Not Found	Not Found	High	High	Medium	Not Found	Not Found	High	Not Found	Not Found	Not Found	4,433E-05	0	1	1	4	G7JM88	0	2785,43416	0	100			0.01	0.01		5.78e-17			8.85e-17	6.14e-17									400
	High	ANFEFINK_None	ANFEFINK	None	2 replicates	Found	Found	Found	High	High	Not Found	High	High	High	High	High	High	High	High	High	0,0252746	0,000376469	1	2	11	G7JD38	0	982,49926	0	0.898	0.957	0.748	1.061	0.863	0.785	0.889099	0.974747	0.769054	0.985682	0.938629	0.913116	25.05	1.35	27.91	25.66	33.69	30.34	111.1	99.8
	High	ANFNDKYEEYR_None	ANFNDKYEEYR	None	2 replicates	Found	Found	Found	High	High	Not Found	High	High	High	High	High	High	High	High	High	0,000298672	0	1	2	22	I3T063	1	1448,64408	0	0.888	0.606	1.576	0.683	1.483	2.599	0.874053	0.466474	0.762552	0.730939	0.621788	0.496783	30.35	9.43	86.67	24.27	74.56	73.8	98.3	87.3
	High	ANNKVVIGPATVGGIQAGAFK_None	ANNKVVIGPATVGGIQAGAFK	None	Not found	Not found	Not found	1 replicate	Not Found	Not Found	Not Found	Not Found	Not Found	Not Found	Not Found	Not Found	Not Found	Not Found	High	Not Found	0,045855	0,00103412	1	2	1	Lj4g3v2265020.1	1	2012,12873	0
	High	ANSEATLGTYK_None	ANSEATLGTYK	None	2 replicates	2 replicates	Found	2 replicates	High	High	Not Found	Peak Found	Not Found	High	High	High	Peak Found	Peak Found	Not Found	Peak Found	0,00544076	0	1	4	5	I3SU63	0	1154,56879	0	0.733	0.549	0.381	0.639	0.519	0.693	0.733643	0.428912	0.268115	0.663333	0.404266	0.980081	39.49	16.99	1.78	28.57	21.12	21.34	150.2	110.1
	High	ANSYSVHGSALGAK_None	ANSYSVHGSALGAK	None	2 replicates	Found	Found	2 replicates	Peak Found	Peak Found	Not Found	Peak Found	Peak Found	Peak Found	Peak Found	High	Peak Found	Peak Found	Not Found	High	0,0857304	0,00400456	1	4	2	V7C855	0	1361,68080	0	0.817	0.692	0.904	0.846	1.036	1.188	0.892231	0.731988	0.979551	0.925175	0.950775	0.888697	30.76	15.53	65.59	42.25	75.24	71.12	117.2	95.8
	High	ANWYGLLGK_None	ANWYGLLGK	None	2 replicates	Found	Found	Found	High	Peak Found	Not Found	High	Peak Found	High	Peak Found	Peak Found	Peak Found	High	Peak Found	Peak Found	0,0243608	0,000376469	1	7	4	A0A072U6C1	0	1021,54654	0	0.476	0.948	0.586	1.993	1.277	0.641	0.139191	0.961739	0.769054	0.55362	0.787666	0.945997	18.83	36.81	5.24	96.13	80.74	23.16	131.9	62.8
	High	APDWESPDYLR_None	APDWESPDYLR	None	2 replicates	Found	Found	Found	Peak Found	High	Not Found	Peak Found	Peak Found	High	High	Peak Found	Peak Found	High	Peak Found	Peak Found	0,00561703	0	1	4	4	G7J9Z8	0	1348,61681	0	0.963	1.935	0.078	2.03	0.558	0.04	0.998247	0.405706	5.86e-05	0.504309	0.538913	0.00138502	85.85	31.69	0.46	58.12	42.9	0.12	100.1	96.4
	High	APEYLAHIPSVVELVAK_None	APEYLAHIPSVVELVAK	None	2 replicates	Found	Found	1 replicate	High	High	Not Found	Peak Found	High	High	High	High	High	Not Found	Not Found	High	1,47958E-06	0	1	1	9	Lj6g3v0353790.1	0	1836,02656	0	100	100		3.214	0.01	0.01	5.78e-17	5.71e-17		0.181236	6.14e-17	5.59e-17				134.13				81.9
	High	APGVPHSHTKPYVR_None	APGVPHSHTKPYVR	None	2 replicates	Found	Found	Found	High	High	Not Found	High	High	High	High	High	High	High	High	High	0,000157577	0	1	1	33	Lj5g3v1498190.1	0	1545,82847	0	0.963	0.857	1.595	0.937	1.437	1.39	0.953855	0.905222	0.745066	0.985682	0.675656	0.907789	26.46	27.32	8.89	37.58	62.8	56.96	89.8	86.4
	High	APGVQTPVIVR_None	APGVQTPVIVR	None	2 replicates	Found	Found	Found	High	High	Not Found	High	Peak Found	High	High	High	Peak Found	High	High	High	0,00687352	0	2	4	9	A0A072V3A8; T2DN96	0	1136,67862	0	0.592	0.708	0.636	1.153	1.115	0.969	0.313797	0.727058	0.82084	0.98201	0.932143	0.977714	11.69	9.37	13.62	26.66	24.6	31.49	141.8	75
	High	APLGQNTVLLR_None	APLGQNTVLLR	None	2 replicates	Found	Found	Found	High	High	Not Found	High	High	High	High	High	High	High	High	High	0,000106796	0	1	10	11	V7CY53	0	1181,70008	0	0.743	0.985	0.301	1.155	0.355	0.305	0.575944	0.987753	0.0288292	0.970145	0.0304187	0.487278	23.52	31.44	5.15	20.33	9.07	5.46	127.1	108.8
	High	APQDLYESYYNSNK_None	APQDLYESYYNSNK	None	2 replicates	1 replicate	Found	Found	Peak Found	High	Not Found	High	Not Found	Not Found	High	Peak Found	High	Peak Found	Peak Found	High	9,05343E-05	0	1	2	5	G7I7Q4	0	1691,75476	0	0.01	0.948	0.449	100	100	0.506	5.78e-17	0.958958	0.600833	8.85e-17	6.14e-17	0.869902		38.38	12.14			21.48	166.9
	High	APQIPGVTHVGGDMFK_None	APQIPGVTHVGGDMFK	None	2 replicates	Found	Found	Found	Peak Found	High	Not Found	High	Peak Found	High	Peak Found	High	Peak Found	High	High	High	0,000394028	0	1	1	7	A0A072VA70	0	1653,84174	0	1.154	1.807	0.677	1.567	0.586	0.374	0.894846	0.543603	0.883672	0.816881	0.576325	0.723703	51.47	22.59	39.08	40.98	29.45	11.99	86.2	99.5
	High	APSTAEEFLR_None	APSTAEEFLR	None	Not found	Found	Found	2 replicates	Not Found	Not Found	Not Found	Peak Found	Peak Found	High	Peak Found	Peak Found	Peak Found	High	Peak Found	Not Found	0,00965394	0	1	2	2	I3S441	0	1120,56331	0	100	100	100	1.332	0.969	0.741	5.78e-17	5.71e-17	5.85e-17	0.923556	0.98951	0.987594				36.1	63.11	36.24		124.4
	High	APSVFQVK_None	APSVFQVK	None	2 replicates	Found	Found	Found	High	High	Not Found	High	High	High	High	High	High	High	High	High	0,0513856	0,00167006	2	7	11	B7FLW8; G7K3P1	0	875,49853	0	0.882	0.835	0.914	0.944	1.034	1.095	0.869339	0.883896	0.930153	0.987468	0.97329	0.98849	2.06	9.11	20.38	10.69	24.41	22.71	110.1	97.3
	High	APVQAHFGELDNFVGFSDVTAAK_None	APVQAHFGELDNFVGFSDVTAAK	None	Not found	2 replicates	1 replicate	Not found	Not Found	Not Found	Not Found	Medium	Not Found	High	Not Found	High	Not Found	Not Found	Not Found	Not Found	0,0173804	0,000376469	1	3	3	A0A072UJ41	0	2420,18810	0
	High	APVSLPMDTFK_None	APVSLPMDTFK	None	2 replicates	2 replicates	Found	Found	Peak Found	High	Not Found	High	Not Found	High	Peak Found	Peak Found	Peak Found	Peak Found	Peak Found	Peak Found	0,0563858	0,00197738	1	3	3	A0A072UZ53	0	1205,62347	0	1.265	1.312	0.641	1.037	0.507	0.507	0.742631	0.901409	0.880458	0.993583	0.383996	0.881923	40.14	35.51	45.13	49.45	24.72	26.86	96	121.4
	High	APWSIQDKPR_None	APWSIQDKPR	None	Not found	Found	Found	Not found	Not Found	Not Found	Not Found	High	High	Medium	High	High	High	Not Found	Not Found	Not Found	0,00243667	0	1	3	6	A0A072TYG8	0	1197,63748	0	100	100		0.834	0.01	0.01	5.78e-17	5.71e-17		0.915129	6.14e-17	5.59e-17				26.58				223.2
	High	AQALGDQASLEFMR_1xOxidation [M13]	AQALGDQASLEFMR	1xOxidation [M13]	1 replicate	2 replicates	Found	2 replicates	High	Not Found	Not Found	High	Not Found	High	High	High	Peak Found	Not Found	Peak Found	Peak Found	0,020909	0,000376469	1	1	5	A0A072TVH5	0	1552,74242	0	100	100	100	1.158	0.239	0.207	5.78e-17	5.71e-17	5.85e-17	0.987468	0.0186947	0.34839				33.18	8.82	5.84		166.9
	High	AQDIYDEFR_None	AQDIYDEFR	None	2 replicates	Found	Found	Found	Peak Found	Peak Found	Not Found	Peak Found	Peak Found	Peak Found	Peak Found	Peak Found	High	Peak Found	Peak Found	Peak Found	0,0368562	0,000700226	1	2	1	G7JAA1	0	1156,52693	0	1.074	1.675	0.303	1.312	0.66	0.193	0.937637	0.632861	0.18492	0.932802	0.760115	0.275843	80.29	29.88	5.85	32.89	44.5	2.45	98.3	117.6
	High	AQDIYDEFRIDHFR_None	AQDIYDEFRIDHFR	None	Not found	2 replicates	Found	Found	Not Found	Not Found	Not Found	Peak Found	Not Found	Peak Found	Peak Found	Peak Found	Peak Found	High	Peak Found	Peak Found	0,0500746	0,00135534	1	2	1	G7JAA1	1	1824,86637	0	100	100	100	1.626	0.907	0.63	5.78e-17	5.71e-17	5.85e-17	0.847491	0.996535	0.979807				27.87	78.71	38.41		119.5
	High	AQFDSTVGIHPSASEEFVTMR_None	AQFDSTVGIHPSASEEFVTMR	None	2 replicates	Found	Found	Found	High	High	Not Found	High	Peak Found	High	Peak Found	High	High	High	Peak Found	Peak Found	0,00116216	0	1	1	7	V7C3K9	0	2309,08667	0	0.944	2.729	0.169	2.342	0.539	0.076	0.999837	0.129218	0.069423	0.306943	0.568088	0.0153723	91.88	31.35	2.91	73.33	38.77	0.6	92.5	87.3
	Medium	AQGAADAVKSTVGANK_None	AQGAADAVKSTVGANK	None	Found	Found	Found	Found	Peak Found	Peak Found	Peak Found	Peak Found	Peak Found	Medium	Peak Found	Medium	Peak Found	Peak Found	Medium	Peak Found	0,450176	0,0450824	1	1	3	Lj1g3v3103960.1	1	1487,78125	0	1.121	1.14	0.715	1.016	0.783	0.556	0.9385	0.940936	0.710526	0.997175	0.859572	0.73807	35.53	17.38	41.28	28.66	37.89	27.35	102.7	115.2
	High	AQGFYIYDTK_None	AQGFYIYDTK	None	2 replicates	Found	Found	Found	High	High	Not Found	High	High	High	High	High	High	High	High	High	0,00905852	0	1	5	11	V7CF86	0	1205,58372	0	1.419	1.354	0.371	1.188	0.588	0.276	0.310735	0.794865	0.218213	0.958345	0.470788	0.487229	23.94	20.07	12.86	45.64	31.81	7.14	96.5	138.2
	High	AQIWDTAGQER_None	AQIWDTAGQER	None	2 replicates	Found	Found	Found	High	High	Not Found	High	High	High	High	High	High	High	High	High	0,00112559	0	2	84	11	Q1SL05; G7IM71	0	1274,61239	0	1.148	0.85	0.841	0.74	0.732	0.989	0.818056	0.902294	0.979003	0.79622	0.783984	0.95885	16.34	13.95	14.76	11.75	11.5	21.72	104.2	119.6
	High	AQLEEDPIVHR_None	AQLEEDPIVHR	None	2 replicates	Found	Found	Found	Peak Found	Peak Found	Not Found	Peak Found	Peak Found	Peak Found	Peak Found	Peak Found	Peak Found	High	High	High	0,00244968	0	1	4	3	Lj0g3v0079039.1	0	1306,67499	0	0.991	0.747	1.362	0.715	1.288	1.801	0.994785	0.793449	0.787503	0.819386	0.795963	0.712154	19.46	6.26	9.29	10.13	37.35	37.53	97.5	96.7
	High	AQNYPHILVTAGLNDPR_None	AQNYPHILVTAGLNDPR	None	Not found	1 replicate	Not found	Not found	Not Found	Not Found	Not Found	Not Found	Not Found	High	Not Found	Not Found	Not Found	Not Found	Not Found	Not Found	0,18641	0,00896984	1	1	1	V7BCV8	0	1878,98207	0
	High	AQQPIDPNVDVTYAGLR_None	AQQPIDPNVDVTYAGLR	None	1 replicate	1 replicate	2 replicates	Not found	Not Found	High	Not Found	High	Not Found	Not Found	High	High	Not Found	Not Found	Not Found	Not Found	0,0234795	0,000376469	1	1	4	G7K9N7	0	1856,95010	0
	High	AQRPNIPGQELGITSDEALSLEEFPKR_None	AQRPNIPGQELGITSDEALSLEEFPKR	None	Not found	Not found	1 replicate	Not found	Not Found	Not Found	Not Found	Not Found	Not Found	Not Found	High	Not Found	Not Found	Not Found	Not Found	Not Found	8,45535E-07	0	1	2	1	A0A072U991	1	2995,54834	0
	High	AQSLGEEPEKGPNVTQVLVR_None	AQSLGEEPEKGPNVTQVLVR	None	2 replicates	Found	Found	2 replicates	Peak Found	High	Not Found	High	Peak Found	High	High	High	High	High	Peak Found	Not Found	0,00194836	0	1	1	7	A0A072VMS3	1	2151,14042	0	0.777	1.289	0.591	1.283	0.791	0.458	0.831697	0.915775	0.83357	0.949893	0.927345	0.86266	30.41	46.32	44.48	16.51	72.25	34.82	102.3	103.9
	Medium	AREVLQREDDLNEIVQLVGK_None	AREVLQREDDLNEIVQLVGK	None	Not found	Not found	1 replicate	Not found	Not Found	Not Found	Not Found	Not Found	Not Found	Not Found	High	Not Found	Not Found	Not Found	Not Found	Not Found	0,21833	0,0111999	2	3	1	A0A072URM9; V7AUF4	2	2324,25685	0
	High	ARFEELNMDLFKR_None	ARFEELNMDLFKR	None	Found	Found	Found	Found	High	Peak Found	Peak Found	High	High	High	High	High	High	High	High	High	0,00311269	0	1	2	11	V7B2Y0	2	1668,85264	0
	High	ARFEELNMDLFR_1xOxidation [M8]	ARFEELNMDLFR	1xOxidation [M8]	2 replicates	Not found	2 replicates	2 replicates	High	Peak Found	Not Found	Not Found	Not Found	Not Found	Peak Found	Peak Found	Not Found	Peak Found	Peak Found	Not Found	0,0262221	0,000376469	7	24	1	Lj3g3v3188570.1; A0A072UL44; G7IQ96; V7CZ55; Lj3g3v2062810.1; Lj0g3v0291079.1; G7JFK1	1	1556,75259	0	0.01	0.53	1.011	100	100	1.909	5.78e-17	0.409176	0.946754	8.85e-17	6.14e-17	0.615584		8.79	87.6			102.64	157.4
	High	ARFEELNMDLFR_None	ARFEELNMDLFR	None	2 replicates	Found	Found	Found	High	High	Not Found	High	High	High	High	High	High	High	High	High	0,000295506	0	7	24	21	Lj3g3v3188570.1; A0A072UL44; G7IQ96; V7CZ55; Lj3g3v2062810.1; Lj0g3v0291079.1; G7JFK1	1	1540,75767	0	1.101	2.396	0.299	3.019	0.296	0.1	0.938192	0.0852713	0.0578952	0.0100058	0.00589694	0.00295334	110.81	43.12	5.38	110.98	9.69	0.84	85.2	93.9
	High	ARFEELNMDLFRK_None	ARFEELNMDLFRK	None	Found	Found	Found	Found	High	High	Peak Found	High	High	High	High	High	High	High	High	High	2,7308E-06	0	7	23	22	Lj3g3v3188570.1; A0A072UL44; G7IQ96; V7CZ55; Lj3g3v2062810.1; Lj0g3v0291079.1; G7JFK1	2	1668,85264	2	1.602	1.48	1.262	1.486	0.645	0.434	0.366632	0.680635	0.937148	0.706413	0.611482	0.533833	82	29.44	83.14	32.46	28.54	14.36	107.2	93.5
	High	ARFEELNNDLFR_None	ARFEELNNDLFR	None	2 replicates	Found	Found	Found	High	High	Not Found	High	High	High	Medium	High	High	Peak Found	Medium	High	0,000153435	0	3	4	11	A0A072TV12; V7CQ18; Lj4g3v3014490.1	1	1523,76012	0	0.943	1.275	0.836	1.419	0.889	0.627	0.93715	0.855716	0.866815	0.776487	0.953461	0.822591	25.93	27.1	28.88	36.49	16.35	13.13	102.5	85.1
	High	ARFEELNNDLFRK_None	ARFEELNNDLFRK	None	2 replicates	Found	Found	Found	High	High	Not Found	High	High	High	High	High	High	High	High	High	5,11899E-05	0	3	4	14	A0A072TV12; V7CQ18; Lj4g3v3014490.1	2	1651,85508	0	0.759	0.684	1.098	0.854	1.373	1.651	0.766421	0.653883	0.954987	0.905768	0.739184	0.744553	32.83	28.15	62.04	12.65	31.2	24.34	108.6	91.7
	High	ARPHLVESTSGSR_None	ARPHLVESTSGSR	None	Not found	2 replicates	Found	Not found	Not Found	Not Found	Not Found	High	Not Found	High	High	High	High	Not Found	Not Found	Not Found	0,000298672	0	2	11	5	G7JSU6; Lj0g3v0108469.1	0	1396,72915	0	100	100		1.335	0.01	0.01	5.78e-17	5.71e-17		0.932677	6.14e-17	5.59e-17				61.57				155.2
	High	ARYDEIVK_None	ARYDEIVK	None	2 replicates	2 replicates	Found	2 replicates	Peak Found	High	Not Found	High	Not Found	High	High	Medium	Medium	High	Not Found	High	0,114733	0,0052749	1	8	8	G7KN61	1	993,53637	0	0.828	0.636	0.705	0.826	0.851	1.108	0.885163	0.618367	0.912648	0.905768	0.956897	0.898282	25.04	16.22	17.48	15.08	30.54	41.74	123.8	102.5
	High	ARYDEIVKEVSSYLK_None	ARYDEIVKEVSSYLK	None	2 replicates	Found	Found	Found	High	High	Not Found	High	High	High	High	High	High	High	High	High	3,71813E-05	0	1	6	19	G7KN61	2	1799,95379	0
	High	ASALIQHEWRPK_None	ASALIQHEWRPK	None	Found	Found	Found	Found	High	High	Peak Found	High	High	High	High	High	High	High	High	High	0,000674908	0	2	5	32	G7KYU2; I3SH79	0	1435,78046	0	2.149	1.034	1.545	0.79	0.87	1.417	0.0463264	0.991447	0.776579	0.884285	0.940606	0.902925	82.64	40.53	68.87	25.62	58.75	33.09	85.7	99.8
	High	ASAYETLNEVVR_None	ASAYETLNEVVR	None	2 replicates	1 replicate	Found	Found	Peak Found	Peak Found	Not Found	Not Found	High	Not Found	Peak Found	Peak Found	Peak Found	Peak Found	High	High	0,00255627	0	1	1	3	A0A072VBB6	0	1351,68522	0	0.01	0.743	0.196	100	100	0.254	5.78e-17	0.804053	0.136622	8.85e-17	6.14e-17	0.51818		16.47	5.83			8.61	212.6
	Medium	ASDSPLPTAPGYDVSGVVVK_None	ASDSPLPTAPGYDVSGVVVK	None	Not found	1 replicate	Not found	Not found	Not Found	Not Found	Not Found	Not Found	Not Found	Medium	Not Found	Not Found	Not Found	Not Found	Not Found	Not Found	0,383233	0,03303	1	2	1	A0A072TZA9	0	1959,00695	0
	High	ASENLTLFK_None	ASENLTLFK	None	2 replicates	Found	Found	Found	High	High	Not Found	Peak Found	Peak Found	High	Peak Found	Peak Found	Peak Found	Peak Found	High	High	0,00655269	0	1	8	5	G7JFN2	0	1022,55169	0	0.777	0.971	0.432	1.146	0.557	0.486	0.691296	0.979933	0.192335	0.959546	0.382895	0.756045	35.93	11.41	15.52	45.52	31.97	19.63	129	100.3
	High	ASFAGDLNFYGK_None	ASFAGDLNFYGK	None	2 replicates	Found	Found	Found	High	High	Not Found	High	Peak Found	Peak Found	High	Peak Found	Peak Found	High	Peak Found	Peak Found	0,00130668	0	2	9	5	Lj4g3v0388250.1; V7CQH3	0	1289,61608	0	0.911	1.681	0.21	1.915	1.353	0.124	0.975836	0.682782	0.120929	0.580485	0.738194	0.110955	25.76	14.13	2.42	34.31	133.18	0.86	103.7	99.3
	High	ASFFSAMTK_None	ASFFSAMTK	None	2 replicates	Found	Found	Found	Peak Found	Peak Found	Not Found	Peak Found	Peak Found	Peak Found	Peak Found	High	Peak Found	Peak Found	Peak Found	Peak Found	0,0266388	0,000376469	1	3	1	Q1SN32	0	989,47608	0	1.009	1.619	0.511	1.624	0.812	0.305	0.975003	0.712776	0.845383	0.829893	0.96144	0.556742	56.73	25.01	21.89	43.75	54.79	7.85	91.5	108.2
	High	ASFLVSNSQHEVLNLK_None	ASFLVSNSQHEVLNLK	None	1 replicate	2 replicates	Not found	2 replicates	High	Not Found	Not Found	High	Peak Found	Not Found	Not Found	Not Found	Not Found	Peak Found	Not Found	Peak Found	0,00423782	0	1	5	2	A0A072TFZ8	0	1785,94937	0	100		100	0.01	0.595	100	5.78e-17		5.85e-17	8.85e-17	0.621131	5.59e-17					12.29			250.9
	High	ASGASQLVVK_None	ASGASQLVVK	None	2 replicates	1 replicate	Not found	Not found	Peak Found	Peak Found	Not Found	Not Found	Not Found	High	Not Found	Not Found	Not Found	Not Found	Not Found	Not Found	0,00376984	0	2	4	1	G7J524; Lj0g3v0107149.1	0	959,55202	0	0.01	0.01	0.01				5.78e-17	5.71e-17	5.85e-17										400
	High	ASGDYAIVISHNPDNDTSR_None	ASGDYAIVISHNPDNDTSR	None	2 replicates	Found	Found	Found	High	High	Not Found	Peak Found	Peak Found	Peak Found	Peak Found	Peak Found	Peak Found	High	High	High	1,74536E-06	0	1	5	5	G7L3L0	0	2031,93664	0	0.997	0.772	1.62	0.81	1.077	1.855	0.988753	0.825497	0.530815	0.895775	0.957315	0.702995	51.54	20.99	73.07	42.01	103.38	55.37	84	80.8
	High	ASGEGVQPQEYTIIK_None	ASGEGVQPQEYTIIK	None	2 replicates	Found	Found	Found	High	High	Not Found	High	Peak Found	High	High	High	High	High	Peak Found	Peak Found	0,000848682	0	1	2	8	Lj6g3v0819090.1	0	1619,82753	0	0.955	1.109	0.273	1.072	0.758	0.24	0.994131	0.984522	0.141799	0.998459	0.901936	0.455385	46.11	22.11	2.73	14.71	56.36	2.03	116	122
	High	ASGYDVESSASSDAILK_None	ASGYDVESSASSDAILK	None	Not found	1 replicate	Found	1 replicate	Not Found	Not Found	Not Found	Not Found	Not Found	High	High	Peak Found	Peak Found	High	Not Found	Not Found	1,85977E-05	0	1	3	3	G8A093	0	1699,80210	0		100		100		0.01		5.71e-17		8.85e-17		5.59e-17
	High	ASIFGHSMGGHGALTIYLK_None	ASIFGHSMGGHGALTIYLK	None	Not found	Not found	1 replicate	Not found	Not Found	Not Found	Not Found	Not Found	Not Found	Not Found	Not Found	High	Not Found	Not Found	Not Found	Not Found	0,126684	0,0054238	1	7	1	Lj5g3v0875670.1	0	1960,01093	0
	Medium	ASILLLK_None	ASILLLK	None	Not found	2 replicates	1 replicate	Found	Not Found	Not Found	Not Found	Not Found	High	Peak Found	Medium	Not Found	Not Found	Peak Found	Peak Found	Peak Found	0,26728	0,0182422	1	2	2	I3SY67	0	757,51820	0	100		100	0.01	1.047	100	5.78e-17		5.85e-17	8.85e-17	0.940606	5.59e-17					56.83			196.5
	High	ASIRPDIVNFVHSNISK_None	ASIRPDIVNFVHSNISK	None	Found	Found	Found	Found	High	High	Peak Found	High	High	High	High	High	High	High	High	High	9,61331E-08	0	1	3	32	Lj5g3v0615940.1	0	1897,02902	0	1.74	2.276	2.962	1.307	1.702	1.302	0.2329	0.11893	0.0897488	0.85431	0.406863	0.933613	58.94	58.94	92.81	14.5	62.56	60.86	50.1	87.3
	High	ASLEMLKR_None	ASLEMLKR	None	2 replicates	Not found	Not found	Found	High	High	Not Found	Not Found	Not Found	Not Found	Not Found	Not Found	Not Found	High	Peak Found	High	0,0468157	0,00135534	1	1	4	V7BH14	1	947,53426	0	0.01	0.01	0.621		100	100	5.78e-17	5.71e-17	0.821073		6.14e-17	5.59e-17			16.38				246.8
	High	ASMENGVLTVTLPKEEVK_None	ASMENGVLTVTLPKEEVK	None	2 replicates	Found	Found	Found	High	Peak Found	Not Found	Peak Found	Peak Found	Peak Found	Peak Found	High	High	Peak Found	High	Peak Found	0,000230039	0	1	1	4	V7CP53	1	1945,03105	0
	High	ASMENGVLTVTVPK_None	ASMENGVLTVTVPK	None	2 replicates	Found	Found	2 replicates	High	High	Not Found	Peak Found	Peak Found	High	High	Peak Found	Peak Found	Peak Found	Not Found	Peak Found	0,00017069	0	1	2	4	V7CMD3	0	1445,76684	2	0.797	1.271	0.419	1.353	1.171	0.328	0.843928	0.867804	0.38002	0.884285	0.899367	0.618038	53.05	26.92	30.09	61.96	94.57	17.6	121.4	96.8
	High	ASMGGYISSQSVK_None	ASMGGYISSQSVK	None	Not found	Not found	Not found	2 replicates	Not Found	Not Found	Not Found	Not Found	Not Found	Not Found	Not Found	Not Found	Not Found	High	High	Not Found	0,019014	0,000376469	1	4	2	G7J5I9	0	1314,63583	0			100		100	100			5.85e-17		6.14e-17	5.59e-17
	High	ASMGGYISSQSVKK_None	ASMGGYISSQSVKK	None	2 replicates	Found	Found	Found	High	High	Not Found	High	High	Peak Found	Peak Found	Medium	High	Peak Found	High	High	0,000182933	0	1	4	12	G7J5I9	1	1442,73079	0	1.555	0.762	2.124	0.486	1.603	2.353	0.344724	0.803297	0.237896	0.259969	0.505492	0.508273	38.25	41.85	73.22	15.02	93.57	106.85	74.1	97.9
	High	ASNPFVNLK_None	ASNPFVNLK	None	2 replicates	Found	2 replicates	2 replicates	Peak Found	High	Not Found	Peak Found	Peak Found	High	High	Not Found	High	Medium	Not Found	Peak Found	0,0413313	0,000700226	3	9	5	G7JWW6; Lj0g3v0294419.1; A0A072V8I1	0	989,54146	0	1.263	1.161	0.773	0.953	0.588	0.666	0.718942	0.969194	0.973675	0.971367	0.616174	0.979807	42.86	21.25	10.93	36.85	8.08	10.45	94.2	123.8
	High	ASNPFVNLKK_None	ASNPFVNLKK	None	2 replicates	Found	Found	Found	High	High	Not Found	High	High	High	High	High	High	High	High	High	0,00877468	0	3	9	20	G7JWW6; Lj0g3v0294419.1; A0A072V8I1	1	1117,63642	0	1.01	0.852	1.13	0.833	1.158	1.287	0.992274	0.899388	0.981502	0.925175	0.90622	0.934462	14.56	15.88	15.26	18.85	16.44	19.44	99.9	93.5
	High	ASNPFVNLR_None	ASNPFVNLR	None	Not found	Found	Not found	1 replicate	Not Found	Not Found	Not Found	Medium	High	High	Not Found	Not Found	Not Found	High	Not Found	Not Found	0,142509	0,0056511	2	7	4	A0A072U6Y0; Q69F96	0	1017,54760	0
	High	ASNPFVNLRK_None	ASNPFVNLRK	None	2 replicates	Found	Found	Found	High	High	Not Found	High	High	High	High	High	High	High	High	High	0,014366	0	2	7	11	A0A072U6Y0; Q69F96	1	1145,64257	0	1.022	0.673	1.318	0.699	1.182	1.691	0.943688	0.653883	0.790871	0.721815	0.895016	0.737531	41.25	18.55	35.88	8.18	28.01	19.75	107.6	102.4
	Medium	ASSNHAISALGLYIQMETK_None	ASSNHAISALGLYIQMETK	None	Found	Found	Found	Found	Peak Found	Peak Found	Peak Found	Peak Found	Medium	Peak Found	Medium	Peak Found	Peak Found	Peak Found	Peak Found	Peak Found	0,470378	0,0495576	1	1	2	V7CIV9	0	2034,03245	0	1.609	1.02	2.241	0.831	1.392	1.485	0.358585	0.997209	0.309937	0.925175	0.72401	0.888697	62.52	27.03	106.46	23.42	81.26	86.45	87.6	90.4
	High	ASTAAPNSLNKEFGPK_None	ASTAAPNSLNKEFGPK	None	2 replicates	Not found	2 replicates	Not found	High	Peak Found	Not Found	Not Found	Not Found	Not Found	Not Found	Peak Found	Peak Found	Not Found	Not Found	Not Found	0,0831623	0,00373168	1	3	1	B7FGH4	1	1631,83876	0	0.01	0.874	0.01	100		0.01	5.78e-17	0.919265	5.85e-17	8.85e-17		5.59e-17		39.93					213.5
	High	ASTPMFLMSR_None	ASTPMFLMSR	None	2 replicates	Found	Found	Found	Medium	High	Not Found	High	Peak Found	High	High	Peak Found	High	High	Peak Found	Peak Found	0,0396459	0,000700226	2	10	7	B3KYI2; G7J3R9	0	1140,55401	0	1.153	1.904	0.196	1.569	0.648	0.108	0.871978	0.518357	0.100196	0.814328	0.759176	0.0627915	86.41	12.1	1.18	54.25	51.94	0.37	96.2	110.9
	High	ATAFGLMK_None	ATAFGLMK	None	2 replicates	Found	Found	Found	High	High	Not Found	High	High	High	High	High	High	High	High	High	0,054108	0,00167006	2	6	11	G7KEK9; G7J834	0	838,44914	0	0.829	1.066	0.848	1.302	1.023	0.72	0.818056	0.978837	0.888579	0.882347	0.979943	0.888697	3.1	8.41	6.43	12.32	9.39	10.97	107.7	88.2
	High	ATAGDTHLGGEDFDNR_None	ATAGDTHLGGEDFDNR	None	Found	Found	Found	Found	High	High	High	High	High	High	High	High	High	High	High	High	1,8906E-06	0	5	31	23	A0A072UL44; V7CZ55; Lj3g3v2062810.1; Lj0g3v0291079.1; G7JFK1	0	1675,73067	0	1.772	0.944	1.984	0.777	1.12	1.775	0.208256	0.971645	0.46048	0.873991	0.936871	0.800649	81.69	45.56	97.16	28.17	58.91	55.9	91.8	93
	High	ATDAESTDAILEASLK_None	ATDAESTDAILEASLK	None	2 replicates	Found	Found	Found	High	High	Not Found	High	High	High	High	High	High	High	High	High	1,85157E-07	0	1	1	11	A0A072U4Q0	0	1634,81194	0	1.029	1.82	1.338	1.769	1.301	0.581	0.975836	0.391847	0.796429	0.560325	0.791421	0.911577	116.94	66.05	8.29	87.61	95.52	16.78	77.1	79.3
	High	ATDVQLPTGGSFVIAHSLAESQK_None	ATDVQLPTGGSFVIAHSLAESQK	None	2 replicates	Found	Found	Found	High	High	Not Found	High	Peak Found	High	High	High	High	High	Peak Found	High	2,18218E-05	0	1	1	10	V7ANA3	0	2356,21431	0	100	100	100	2.691	0.361	0.102	5.78e-17	5.71e-17	5.85e-17	0.241737	0.172309	0.0380383				119.93	16.35	1.08		100.9
	High	ATELLGWEPK_None	ATELLGWEPK	None	2 replicates	Found	Found	Found	Peak Found	Peak Found	Not Found	Peak Found	Peak Found	Peak Found	Peak Found	Peak Found	Peak Found	High	Peak Found	Peak Found	0,0138433	0	1	1	1	B7FKX2	0	1143,60445	0	0.763	1.781	0.406	2.331	0.669	0.228	0.796094	0.521465	0.350953	0.320265	0.769904	0.389239	70.48	21.22	15.38	102.09	49.9	4.89	101.3	77.3
	Medium	ATGEFTKDADDANKLNR_None	ATGEFTKDADDANKLNR	None	Not found	Not found	Not found	1 replicate	Not Found	Not Found	Not Found	Not Found	Not Found	Not Found	Not Found	Not Found	Not Found	High	Not Found	Not Found	0,256857	0,0176348	1	1	1	A0A072UGQ1	2	1865,89879	0
	High	ATIAEFASTFIFVFAGEGSGLALVK_None	ATIAEFASTFIFVFAGEGSGLALVK	None	Not found	1 replicate	Not found	Not found	Not Found	Not Found	Not Found	High	Not Found	Not Found	Not Found	Not Found	Not Found	Not Found	Not Found	Not Found	8,5955E-08	0	1	1	2	G7KPP6	0	2546,35410	0
	High	ATIELTHNWGTESDPEFK_None	ATIELTHNWGTESDPEFK	None	1 replicate	Not found	Not found	Not found	Not Found	High	Not Found	Not Found	Not Found	Not Found	Not Found	Not Found	Not Found	Not Found	Not Found	Not Found	0,0227491	0,000376469	1	3	1	Lj3g3v3054580.1	0	2074,97162	0
	High	ATIGADFLTK_None	ATIGADFLTK	None	2 replicates	Found	Found	Found	Peak Found	Peak Found	Not Found	Peak Found	Peak Found	Peak Found	Peak Found	Peak Found	Peak Found	High	Peak Found	Peak Found	0,0246185	0,000376469	2	11	1	G7II22; G7JG44	0	1036,56734	0	0.749	1.206	0.328	1.816	0.629	0.245	0.76471	0.912575	0.154612	0.509575	0.67713	0.363723	54.14	27.2	4.28	91.48	42.97	2.91	116.3	87.2
	Medium	ATLANDEEKVGADIVKR_None	ATLANDEEKVGADIVKR	None	2 replicates	Found	2 replicates	Not found	Peak Found	Peak Found	Not Found	Peak Found	Peak Found	High	Peak Found	Not Found	Peak Found	Not Found	Not Found	Not Found	0,200908	0,0100095	1	2	1	A0A072VDW9	2	1828,97632	0	0.967	0.694	0.01	0.717	0.01	0.01	0.999332	0.732998	5.85e-17	0.814328	6.14e-17	5.59e-17	29.79	12.54		16.16			151.1	144
	High	ATLNMLHR_None	ATLNMLHR	None	2 replicates	Found	Found	2 replicates	Peak Found	High	Not Found	High	Peak Found	High	High	High	High	Peak Found	Not Found	High	0,061854	0,0022929	1	1	7	V7AZN7	0	955,51420	0	1.209	1.081	1.086	0.799	0.898	1.004	0.843928	0.992413	0.925797	0.885393	0.97329	0.951518	43.95	39.61	46.06	22.17	42.96	56.66	88.9	122.4
	High	ATLNMLHRVEPYVTYGYPNLK_None	ATLNMLHRVEPYVTYGYPNLK	None	Not found	Not found	Not found	2 replicates	Not Found	Not Found	Not Found	Not Found	Not Found	Not Found	Not Found	Not Found	Not Found	Not Found	Peak Found	High	1,6365E-05	0	1	1	1	V7AZN7	1	2479,28023	0			100		100	100			5.85e-17		6.14e-17	5.59e-17
	Medium	ATNELILR_None	ATNELILR	None	2 replicates	2 replicates	2 replicates	2 replicates	Peak Found	Peak Found	Not Found	Peak Found	Not Found	Peak Found	Peak Found	Peak Found	Not Found	High	Not Found	Peak Found	0,219334	0,0111999	1	2	1	G7KWH1	0	929,54146	0
	High	ATNIDDVDKTMDEINEQTENMK_None	ATNIDDVDKTMDEINEQTENMK	None	2 replicates	Found	Found	Found	High	Peak Found	Not Found	Peak Found	High	High	Medium	High	Peak Found	Peak Found	Peak Found	High	3,50645E-05	0	1	8	6	I3SEH2	1	2554,12834	0	2.046	2.134	1.221	0.973	0.644	0.646	0.0668166	0.370991	0.821662	0.976104	0.739895	0.964413	59.3	21.92	42.89	39.66	20.56	25.64	63.9	137.3
	High	ATPAEVLSNAFGIR_None	ATPAEVLSNAFGIR	None	Not found	Found	Found	Not found	Not Found	Not Found	Not Found	High	High	High	Peak Found	High	High	Not Found	Not Found	Not Found	0,047549	0,00135534	1	1	6	B5U8K1	0	1445,77470	0	100	100		0.857	0.01	0.01	5.78e-17	5.71e-17		0.923168	6.14e-17	5.59e-17				16.94				215.4
	High	ATSAGLKDQEAINFLEK_None	ATSAGLKDQEAINFLEK	None	Not found	Not found	Not found	1 replicate	Not Found	Not Found	Not Found	Not Found	Not Found	Not Found	Not Found	Not Found	Not Found	Not Found	High	Not Found	0,000297085	0	1	4	1	V7AHS3	1	1834,95452	0
	High	ATSAGLKDQEAINFLEKK_None	ATSAGLKDQEAINFLEKK	None	Not found	2 replicates	2 replicates	2 replicates	Not Found	Not Found	Not Found	High	Not Found	High	High	Medium	Not Found	High	Not Found	High	1,00765E-05	0	1	4	6	V7AHS3	2	1963,04948	0		100		100		0.01		5.71e-17		8.85e-17		5.59e-17
	High	ATSDLLLVQSDLYTLEDGSVIR_None	ATSDLLLVQSDLYTLEDGSVIR	None	Not found	Not found	2 replicates	Not found	Not Found	Not Found	Not Found	Not Found	Not Found	Not Found	High	Not Found	High	Not Found	Not Found	Not Found	7,63408E-05	0	1	2	2	G7KFV2	0	2408,25551	0
	Medium	ATTETVDALR_None	ATTETVDALR	None	Not found	2 replicates	Found	Not found	Not Found	Not Found	Not Found	Peak Found	Not Found	Peak Found	Medium	Peak Found	Peak Found	Not Found	Not Found	Not Found	0,43532	0,0405601	1	9	1	I3SEH2	0	1076,55823	0	100	100		0.774	0.01	0.01	5.78e-17	5.71e-17		0.878351	6.14e-17	5.59e-17				11.42				225.8
	High	ATVALTHGPDNVKPQKK_None	ATVALTHGPDNVKPQKK	None	2 replicates	Found	Found	2 replicates	High	Medium	Not Found	High	High	High	High	High	High	Peak Found	Not Found	High	0,0344375	0,000700226	1	3	9	Lj1g3v4848430.1	1	1804,00756	0	1.328	0.657	0.887	0.428	0.598	1.18	0.738917	0.680635	0.952764	0.219244	0.738007	0.86266	62.05	19.47	46.94	15.55	25.95	54.06	105.8	140.4
	High	ATVIVVVDEGKGEFELVGQR_None	ATVIVVVDEGKGEFELVGQR	None	2 replicates	1 replicate	1 replicate	1 replicate	High	Not Found	Peak Found	Not Found	Not Found	High	Not Found	Medium	Not Found	Not Found	Not Found	High	0,163178	0,00722376	1	2	4	Q2HW18	1	2145,15501	0	0.01	0.01	0.01				5.78e-17	5.71e-17	5.85e-17										400
	High	ATVNMLHR_None	ATVNMLHR	None	2 replicates	2 replicates	Found	Not found	Peak Found	High	Not Found	High	Not Found	High	Medium	Peak Found	High	Not Found	Not Found	Not Found	0,0798523	0,00373168	1	9	5	A0A072VPV6	0	941,49855	0	1.121	1.25	0.01	1.068	0.01	0.01	0.886145	0.921993	5.85e-17	0.997175	6.14e-17	5.59e-17	25.52	41.32		36.27			120.6	135.1
	High	ATVPVWAK_None	ATVPVWAK	None	2 replicates	Found	Found	Found	High	High	Not Found	Peak Found	High	High	High	Peak Found	Peak Found	High	High	High	0,0962914	0,00454116	1	4	8	B7FIG5	0	871,50361	0	0.442	0.366	0.851	0.729	1.604	2.307	0.0370821	0.0398969	0.973675	0.830077	0.515519	0.535031	1.68	1.24	6.69	14.91	31.66	7.03	149.9	66
	High	ATVVIAVK_None	ATVVIAVK	None	Not found	1 replicate	2 replicates	2 replicates	Not Found	Not Found	Not Found	Not Found	High	Not Found	Not Found	Peak Found	High	Peak Found	Not Found	Peak Found	0,074741	0,00346904	1	5	2	A0A072V3L0	0	800,52402	0		100	100	100	100	0.869		5.71e-17	5.85e-17	8.85e-17	6.14e-17	0.960978						31.09
	High	ATYQVAALPMDAK_None	ATYQVAALPMDAK	None	2 replicates	Found	Found	Found	Peak Found	Peak Found	Not Found	High	High	Peak Found	High	High	High	Peak Found	Peak Found	Peak Found	7,84021E-05	0	1	1	5	V7BKH8	0	1378,70351	0	0.973	1.49	0.375	1.421	1.099	0.239	0.999332	0.804896	0.377032	0.885393	0.915998	0.42849	62.35	27.21	6.2	26.77	102.51	2.01	102.2	107.9
	High	ATYTLNSDGTVHVLNETWNNGK_None	ATYTLNSDGTVHVLNETWNNGK	None	2 replicates	Found	2 replicates	Found	High	High	Not Found	High	High	High	High	Not Found	High	High	High	High	8,2293E-06	0	1	1	11	Q38JD9	0	2434,16334	0	0.409	1.581	0.228	3.87	0.868	0.149	0.0403484	0.600682	0.0422767	0.0244804	0.97552	0.132565	14.95	38.12	3.6	86.75	81.32	1.64	126.5	51.7
	High	ATYTLNSDGTVHVLNETWNNGKR_1xOxidation [W18]	ATYTLNSDGTVHVLNETWNNGKR	1xOxidation [W18]	Not found	2 replicates	2 replicates	Not found	Not Found	Not Found	Not Found	High	Not Found	High	High	Not Found	High	Not Found	Not Found	Not Found	0,0134815	0	1	1	4	Q38JD9	1	2606,25937	0
	High	ATYTLNSDGTVHVLNETWNNGKR_None	ATYTLNSDGTVHVLNETWNNGKR	None	2 replicates	Found	2 replicates	Found	High	Peak Found	Not Found	High	High	High	High	Not Found	High	High	High	High	1,76406E-06	0	1	1	10	Q38JD9	1	2590,26445	0	0.452	0.747	0.868	1.478	1.495	1.161	0.0192543	0.776363	0.888579	0.717484	0.611482	0.976926	19.83	22.75	34.82	52.05	55.03	30.46	130.7	68.8
	Medium	AVADIIR_None	AVADIIR	None	2 replicates	1 replicate	Found	2 replicates	High	High	Not Found	Not Found	Not Found	High	Medium	Peak Found	Peak Found	High	Not Found	High	0,199975	0,0100095	1	3	6	G7IPS8	0	757,45666	0	0.01	0.926	0.764	100	100	0.826	5.78e-17	0.946235	0.947012	8.85e-17	6.14e-17	0.985602		36.54	21.2			22.42	149.2
	High	AVAGAGVLAGYDK_None	AVAGAGVLAGYDK	None	2 replicates	Found	2 replicates	Found	Peak Found	Peak Found	Not Found	Peak Found	Peak Found	Peak Found	Not Found	Peak Found	High	Peak Found	Peak Found	High	0,000187872	0	1	13	2	A0A072UXU6	0	1191,63681	0	1.112	2.117	0.68	2.201	0.696	0.449	0.902548	0.269646	0.877106	0.404974	0.795963	0.815757	55.26	59.07	21.23	29.14	38.58	5.77	78.6	74.9
	High	AVANHTTAAFIR_None	AVANHTTAAFIR	None	2 replicates	Found	Found	Found	Peak Found	Peak Found	Not Found	High	Peak Found	Peak Found	Peak Found	Peak Found	Peak Found	High	High	Peak Found	0,0074434	0	1	4	3	V7BPD9	0	1271,68549	0	1.03	0.836	1.468	0.74	1.06	1.756	0.97037	0.887411	0.673135	0.83997	0.957315	0.721914	27.96	6.86	43.12	26.84	51.08	43.09	92.3	95.1
	High	AVANSTSATFLR_None	AVANSTSATFLR	None	2 replicates	Found	Found	Found	High	High	Not Found	High	High	High	High	High	High	High	High	High	0,000525395	0	1	8	11	A0A072VKU9	0	1237,65353	0	0.854	0.761	1.122	0.917	1.351	1.474	0.908291	0.806029	0.893264	0.964709	0.764326	0.83233	7.17	12.58	26.6	21.38	26.5	33.07	107.7	89.4
	High	AVAVVVDPIQSVK_None	AVAVVVDPIQSVK	None	2 replicates	Found	Found	Found	High	High	Not Found	High	Peak Found	High	High	High	High	High	High	High	0,00346223	0	1	7	10	V7CRL4	0	1324,78348	0	0.797	1.735	0.277	2.063	0.798	0.151	0.835897	0.543338	0.0908347	0.495035	0.922691	0.145453	68.34	55.56	7.5	63.57	82.62	2.3	99.8	89
	High	AVCNLFALEGAAVIFTYVK_1xCarbamidomethyl [C3]	AVCNLFALEGAAVIFTYVK	1xCarbamidomethyl [C3]	Not found	2 replicates	2 replicates	Not found	Not Found	Not Found	Not Found	Peak Found	Peak Found	Not Found	Not Found	Peak Found	High	Not Found	Not Found	Not Found	0,000616463	0	1	2	1	Lj0g3v0205639.3	0	2086,10416	0	100	100		1.609	0.01	0.01	5.78e-17	5.71e-17		0.884285	6.14e-17	5.59e-17				55.22				153.3
	High	AVDGIFHVLR_None	AVDGIFHVLR	None	2 replicates	Found	Found	Found	High	High	Not Found	High	Medium	High	High	High	High	High	High	High	0,000835224	0	2	5	11	G7IKV9; I3T7Y1	0	1126,63675	0	0.754	1.091	0.754	1.284	0.96	0.748	0.767478	0.984522	0.915134	0.943266	0.990742	0.985602	21.94	24.92	18.29	54.46	50.19	17.56	116.1	87.5
	High	AVDGSFVFNK_None	AVDGSFVFNK	None	Found	Found	Found	Found	High	High	Peak Found	High	High	High	High	High	High	High	High	High	0,00271042	0	1	4	11	G7L8T3	0	1083,54694	0	0.432	1.099	0.401	1.158	0.918	0.361	0.00506218	0.96495	0.13623	0.956817	0.970853	0.442635	17.5	14.39	1.46	13.12	69.76	1.71	113.2	111.9
	High	AVDSLVPIGR_None	AVDSLVPIGR	None	2 replicates	Found	Found	Found	High	High	Not Found	High	High	High	High	High	High	High	Medium	High	0,0039758	0	2	6	11	A0A126TGR5; G9JLT6	0	1026,59422	0	1.069	1.407	0.593	1.473	0.697	0.382	0.981376	0.745175	0.540922	0.718506	0.735722	0.430101	46.66	18.43	11.95	50.88	26.4	4.62	94.9	101.5
	Medium	AVEFAFR_None	AVEFAFR	None	Not found	Found	Found	2 replicates	Not Found	Not Found	Not Found	Peak Found	Peak Found	Peak Found	Medium	Peak Found	Peak Found	Peak Found	Peak Found	Not Found	0,40016	0,0356787	3	8	1	A0A072UXN6; W8E7A2; G7K259	0	839,44101	0	100	100	100	1.693	0.702	0.477	5.78e-17	5.71e-17	5.85e-17	0.79466	0.879287	0.843516				14.35	29.69	12.51		114.2
	Medium	AVEKEFEMALQDR_None	AVEKEFEMALQDR	None	1 replicate	Not found	Not found	Not found	Not Found	High	Not Found	Not Found	Not Found	Not Found	Not Found	Not Found	Not Found	Not Found	Not Found	Not Found	0,352198	0,0262466	1	3	1	G7II48	1	1565,76282	0
	High	AVEKEYEMALQDR_None	AVEKEYEMALQDR	None	Not found	Not found	2 replicates	1 replicate	Not Found	Not Found	Not Found	Not Found	Not Found	Not Found	High	Not Found	High	Not Found	Not Found	High	0,00182774	0	1	1	3	A0A072UGG8	1	1581,75773	0
	High	AVENSPFLEK_None	AVENSPFLEK	None	2 replicates	Found	Found	Found	Peak Found	Peak Found	Not Found	High	Peak Found	High	High	Peak Found	Peak Found	Peak Found	Peak Found	Peak Found	0,0024759	0	1	5	3	G7K4R2	0	1133,58372	0	1.119	0.912	1.027	0.802	0.847	1.056	0.9385	0.948752	0.979551	0.893737	0.922691	0.993626	16.7	13.56	24.91	4.06	9.86	13.74	99.5	113.5
	Medium	AVENVNSIIAPALLGK_None	AVENVNSIIAPALLGK	None	Not found	Not found	1 replicate	Not found	Not Found	Not Found	Not Found	Not Found	Not Found	Not Found	High	Not Found	Not Found	Not Found	Not Found	Not Found	0,21239	0,01102	1	1	1	G7KNB8	0	1608,93193	0
	High	AVENVNSIIAPALLGKDPTK_None	AVENVNSIIAPALLGKDPTK	None	Found	Found	Found	Found	High	High	Peak Found	High	High	High	High	High	High	High	High	High	2,64367E-05	0	1	1	21	G7KNB8	1	2050,15428	0	0.292	1.717	0.538	5.882	1.324	0.226	7.24e-05	0.448107	0.346398	2.56e-06	0.773052	0.102507	7.59	64.09	12.82	130.2	130.12	3.51	112.8	32.9
	High	AVFPSIIGRPR_None	AVFPSIIGRPR	None	Found	Found	Found	Found	High	High	Peak Found	High	High	High	High	High	High	High	Medium	High	0,0074434	0	1	5	11	B7FJC8	0	1212,72115	0	1.137	1.198	1.152	1.057	0.872	0.748	0.928846	0.908746	0.972801	0.987468	0.941765	0.897332	38.58	30.61	56.81	19.72	18.26	9.64	94.6	107.2
	High	AVFPSIVGRPR_None	AVFPSIVGRPR	None	Found	Found	Found	Found	High	High	Peak Found	High	High	High	High	High	High	High	High	High	0,00216733	0	2	27	14	G7JAX4; Lj0g3v0331569.1	0	1198,70550	0	0.894	0.704	0.953	0.876	1.052	1.193	0.88036	0.695377	0.951719	0.955178	0.970853	0.96923	15.24	19.36	15.29	11.47	9.77	8.87	109.4	99.1
	High	AVGDWFYER_None	AVGDWFYER	None	2 replicates	Found	Found	Found	Peak Found	High	Not Found	High	Peak Found	High	High	High	High	Medium	Peak Found	Peak Found	0,148164	0,00644504	1	4	7	G7L755	0	1142,52653	0	2.379	5.789	0.293	2.896	0.415	0.043	0.0275488	1.31e-05	0.176249	0.0265713	0.159158	0.000384079	119.63	37.23	5.55	97.87	20.4	0.09	38.1	90.5
	High	AVGLPTEDDMGNSEVGHNALGAGR_None	AVGLPTEDDMGNSEVGHNALGAGR	None	2 replicates	Found	Found	Found	High	Peak Found	Not Found	Peak Found	High	High	Peak Found	Peak Found	High	Peak Found	High	Peak Found	9,86843E-07	0	1	2	5	B7FLD9	0	2367,09936	0	1.111	1.386	0.297	1.248	0.335	0.214	0.865015	0.767027	0.124877	0.941347	0.0245914	0.306394	44.72	6.6	7.79	48.55	12.51	4.05	105.4	117.1
	High	AVHPIALGK_None	AVHPIALGK	None	Found	2 replicates	Found	2 replicates	High	High	Peak Found	High	Not Found	High	High	Peak Found	Peak Found	High	Not Found	Peak Found	0,104349	0,0052749	1	3	7	B7FIG5	0	905,55671	0	0.79	0.753	0.794	0.908	1.122	1.05	0.832896	0.792927	0.951719	0.961453	0.927345	0.94978	19.87	17.78	20.35	22.81	36.04	45.53	110.7	97
	High	AVILLQGR_None	AVILLQGR	None	2 replicates	Found	Found	Found	High	High	Not Found	High	High	High	High	High	High	High	High	High	0,0674849	0,00256717	1	1	11	Lj4g3v1260340.1	0	869,55671	0	0.803	0.954	1.115	1.274	1.477	1.159	0.831697	0.974183	0.899199	0.945874	0.622754	0.905488	15.7	23.69	25.89	5.4	24.43	24.81	105.2	78.6
	Medium	AVIPNAPNLR_None	AVIPNAPNLR	None	2 replicates	Found	Found	Found	Medium	Medium	Not Found	Medium	Medium	Medium	High	Medium	Medium	High	Peak Found	Medium	0,313533	0,0222852	1	2	10	V7AWY5	0	1064,62110	0	0.808	1.034	0.763	1.269	0.888	0.766	0.854341	0.997209	0.933042	0.952129	0.97329	0.987594	10.45	15.19	18.92	13.35	23.49	17.45	109.5	95.3
	High	AVIVLQGR_None	AVIVLQGR	None	Found	Found	Found	Found	High	Peak Found	Peak Found	High	High	High	High	High	High	High	High	Peak Found	0,0953263	0,00454116	1	6	9	B7FH51	0	855,54106	0	0.732	0.825	1.026	1.097	1.368	1.247	0.55046	0.875496	0.979003	0.971367	0.743594	0.951518	14.53	15.36	22.87	20.87	22.53	17.62	111	83.4
	Medium	AVIVTEVEK_None	AVIVTEVEK	None	1 replicate	Found	Found	2 replicates	Not Found	Medium	Not Found	Peak Found	Peak Found	Medium	High	High	Medium	Peak Found	Peak Found	Not Found	0,325617	0,02339	1	1	5	Lj6g3v2079240.1	0	987,57209	0	100	100	100	0.858	0.552	0.643	5.78e-17	5.71e-17	5.85e-17	0.911601	0.375859	0.934462				8.3	2.41	5.06		166
	High	AVKPVLVGGPK_None	AVKPVLVGGPK	None	2 replicates	Found	Found	Found	High	High	Not Found	High	High	High	High	High	High	High	High	High	0,00806035	0	5	8	48	G7KSB5; V7BQ03; Lj0g3v0332289.1; Lj1g3v2372300.1; V7B338	0	1064,68264	0	1.941	1.457	0.757	0.746	0.378	0.507	0.110447	0.699545	0.804444	0.837758	0.044066	0.66626	12.62	16.3	42.66	15.33	10.65	20.1	76.1	152.5
	High	AVLAVADLER_None	AVLAVADLER	None	2 replicates	Found	Found	Found	High	High	Not Found	High	Medium	Peak Found	High	High	Peak Found	High	Peak Found	High	0,00458969	0	1	2	8	G7J2L7	0	1056,60479	0	0.589	1.145	0.348	2.018	0.592	0.293	0.386255	0.96112	0.237535	0.400656	0.630609	0.569452	13.02	9.07	7.94	29.84	28.78	5.63	128	75.3
	High	AVLAVADLERK_None	AVLAVADLERK	None	Not found	Not found	1 replicate	1 replicate	Not Found	Not Found	Not Found	Not Found	Not Found	Not Found	Not Found	High	Not Found	Not Found	High	Not Found	0,00521427	0	1	2	2	G7J2L7	1	1184,69975	0
	Medium	AVLFVPK_None	AVLFVPK	None	2 replicates	Found	Found	Found	Medium	Medium	Not Found	High	High	High	Medium	Medium	High	High	High	High	0,213371	0,0111999	2	3	11	G7K4R2; Lj2g3v3318780.1	0	773,49199	1	0.84	1.09	0.992	1.259	1.158	0.919	0.80853	0.971645	0.96986	0.885108	0.90622	0.975025	12.63	13.52	11.52	22.88	19.48	13.22	101.6	85.4
	High	AVLHVALR_None	AVLHVALR	None	2 replicates	Found	Found	Found	High	High	Not Found	High	Peak Found	High	High	High	Medium	Peak Found	High	High	0,0654434	0,00256717	1	2	12	I3SFR8	0	878,55705	0	1.175	1.001	1.376	0.829	1.063	1.328	0.843928	0.992779	0.866298	0.918204	0.963671	0.907971	31.79	29.86	28.85	10.9	27.59	27.59	89.2	108.5
	High	AVLNAIDYISK_None	AVLNAIDYISK	None	Not found	Found	Found	Not found	Not Found	Not Found	Not Found	Peak Found	Peak Found	Peak Found	High	Peak Found	Peak Found	Not Found	Not Found	Not Found	0,061854	0,0022929	1	7	1	Lj4g3v0768510.2	0	1206,67286	0	100	100		2.745	0.01	0.01	5.78e-17	5.71e-17		0.203867	6.14e-17	5.59e-17				94.54				163.9
	High	AVLSPEQFR_None	AVLSPEQFR	None	Not found	Found	Found	Not found	Not Found	Not Found	Not Found	High	Peak Found	High	High	High	High	Not Found	Not Found	Not Found	0,0637877	0,00256717	1	1	5	Lj4g3v0409520.1	0	1046,56292	0	100	100		1.228	0.01	0.01	5.78e-17	5.71e-17		0.963073	6.14e-17	5.59e-17				49.46				179.5
	High	AVLVDGVSRVEEDEEDLDPK_None	AVLVDGVSRVEEDEEDLDPK	None	Not found	Not found	1 replicate	Not found	Not Found	Not Found	Not Found	Not Found	Not Found	Not Found	Not Found	Not Found	High	Not Found	Not Found	Not Found	0,0264992	0,000376469	1	4	1	Lj4g3v1947690.1	1	2214,07721	0
	High	AVLVDKDQNPK_None	AVLVDKDQNPK	None	Not found	1 replicate	Not found	Not found	Not Found	Not Found	Not Found	Not Found	Not Found	High	Not Found	Not Found	Not Found	Not Found	Not Found	Not Found	0,108069	0,0052749	1	6	1	V7CQ74	1	1226,67393	0
	High	AVLYVPPKAPQDLYESYYNSNK_None	AVLYVPPKAPQDLYESYYNSNK	None	2 replicates	Found	Found	2 replicates	High	High	Not Found	High	Peak Found	High	High	High	High	High	Not Found	Peak Found	0,000111447	0	1	1	8	G7I7Q4	1	2559,27658	0	0.759	3.676	0.841	4.562	1.258	0.229	0.816912	0.0104858	0.999745	0.00662921	0.786381	0.372105	82.05	99.62	51	109.39	139.34	6.22	58.2	52.7
	Medium	AVMEQLVR_None	AVMEQLVR	None	1 replicate	Not found	Not found	Not found	High	Not Found	Not Found	Not Found	Not Found	Not Found	Not Found	Not Found	Not Found	Not Found	Not Found	Not Found	0,270825	0,0182422	1	3	1	A0A072UM25	0	945,51861	0
	High	AVPTEVLESIRK_None	AVPTEVLESIRK	None	Not found	Not found	1 replicate	Not found	Not Found	Not Found	Not Found	Not Found	Not Found	Not Found	Not Found	High	Not Found	Not Found	Not Found	Not Found	0,0503342	0,00135534	1	2	1	G7L9H2	1	1341,77364	0
	High	AVPVHPR_None	AVPVHPR	None	Not found	Not found	2 replicates	Not found	Not Found	Not Found	Not Found	Not Found	Not Found	Not Found	High	Not Found	Peak Found	Not Found	Not Found	Not Found	0,1795	0,00850451	1	1	1	A0A072VNC6	0	775,45733	0		100		100		0.01		5.71e-17		8.85e-17		5.59e-17
	High	AVQEEDELPPEK_None	AVQEEDELPPEK	None	Not found	2 replicates	Found	2 replicates	Not Found	Not Found	Not Found	Not Found	High	Peak Found	Peak Found	Peak Found	Peak Found	Not Found	Peak Found	Peak Found	0,0315074	0,000700226	1	3	1	V7CRL4	0	1383,66382	0	100	100	100	0.543	0.712	1.266	5.78e-17	5.71e-17	5.85e-17	0.529749	0.831593	0.877286				13.51	15.37	46.27		177.3
	High	AVQGNVGQVLDQK_None	AVQGNVGQVLDQK	None	1 replicate	2 replicates	2 replicates	Not found	Not Found	High	Not Found	Peak Found	Not Found	Peak Found	High	Not Found	High	Not Found	Not Found	Not Found	0,000479897	0	1	3	3	G7IE72	0	1355,72775	0	100			0.01	0.01		5.78e-17			8.85e-17	6.14e-17									400
	High	AVQNQVADNYYRPDLK_None	AVQNQVADNYYRPDLK	None	2 replicates	Found	Found	Found	High	High	Not Found	High	High	High	High	High	High	High	High	High	8,67559E-05	0	2	3	19	V7BZL0; G7IUL4	0	1893,94535	0	1.126	1.145	1.559	1.044	1.594	1.527	0.819761	0.937264	0.677684	0.997175	0.512338	0.856518	24.85	23.59	23.4	20.68	40.14	44.09	81.5	91.8
	High	AVQNQVADNYYRPDLKK_None	AVQNQVADNYYRPDLKK	None	2 replicates	Found	Found	Found	High	High	Not Found	High	High	High	High	High	High	High	High	High	9,96483E-05	0	2	3	23	V7BZL0; G7IUL4	1	2022,04031	0	0.902	0.761	1.505	0.873	1.668	1.91	0.892231	0.79523	0.797334	0.951776	0.438754	0.747845	40.72	6.43	85.15	43.83	75.62	85.19	95.3	86
	High	AVSERDDKLLAEHMAK_None	AVSERDDKLLAEHMAK	None	Not found	Found	Not found	Found	Not Found	Not Found	Not Found	High	Peak Found	Peak Found	Not Found	Not Found	Not Found	Peak Found	High	Peak Found	0,000196054	0	1	2	3	V7BQJ1	2	1812,92726	0	100		100	0.01	1.176	100	5.78e-17		5.85e-17	8.85e-17	0.867692	5.59e-17					49.61			183.8
	High	AVSLAIAR_None	AVSLAIAR	None	2 replicates	Found	Found	Found	High	High	Not Found	High	High	High	High	High	High	High	High	High	0,048796	0,00135534	1	4	11	Lj1g3v2001850.2	0	800,49886	0	0.863	0.906	1.036	1.05	1.189	1.14	0.92146	0.948752	0.947012	0.998941	0.895016	0.920985	12.12	16.02	17.12	19.44	18.79	17.76	105.1	90.7
	High	AVSLVLPQLK_None	AVSLVLPQLK	None	2 replicates	2 replicates	2 replicates	Found	Peak Found	High	Not Found	Peak Found	Peak Found	Not Found	Not Found	Medium	Peak Found	High	Peak Found	Peak Found	0,11588	0,0054238	1	4	3	Lj1g3v3385810.2	0	1067,68231	0	0.05	0.461	0.748	9.176	12.431	1.355	3.79e-11	0.259224	0.990182	0.000419256	9.04e-08	0.803353	0.5	13.12	45.04	161.07	142.15	65.79	166.2	8.4
	High	AVTAYGFDIVR_None	AVTAYGFDIVR	None	2 replicates	2 replicates	1 replicate	Not found	Peak Found	Peak Found	Not Found	Peak Found	Not Found	Peak Found	High	Not Found	Not Found	Not Found	Not Found	Not Found	0,0417634	0,000700226	1	2	2	G7J648	0	1211,64190	0	0.764	0.01	0.01	0.01	0.01		0.869537	5.71e-17	5.85e-17	8.85e-17	6.14e-17		30.02						226.7	173.3
	High	AVTDKPTLIK_None	AVTDKPTLIK	None	2 replicates	Found	Found	Found	High	High	Not Found	High	High	High	Peak Found	High	High	High	High	Peak Found	0,0050506	0	1	1	9	G7IF28	0	1085,65649	0	0.774	0.492	0.615	0.624	0.711	1.768	0.805645	0.254758	0.775081	0.68731	0.782028	0.725927	22.74	23.8	21.03	41.89	27.91	92.92	129.6	118.1
	Medium	AVTEAFVK_None	AVTEAFVK	None	Not found	1 replicate	Not found	Not found	Not Found	Not Found	Not Found	Medium	Not Found	Not Found	Not Found	Not Found	Not Found	Not Found	Not Found	Not Found	0,440243	0,0416319	1	1	1	V7BJ82	0	864,48254	0
	Medium	AVTIFIR_None	AVTIFIR	None	2 replicates	Found	Found	Found	Medium	Peak Found	Not Found	Peak Found	Peak Found	Peak Found	Peak Found	High	Peak Found	High	Peak Found	Peak Found	0,333855	0,0247283	1	3	3	G7J2L7	0	819,50870	0	0.951	1.222	0.588	1.185	1.324	0.474	0.994785	0.940936	0.736361	0.98201	0.743594	0.856433	39.84	18.71	11.48	21.84	85.39	5.5	106.2	107
	High	AVTREDAEGVIGAEIR_None	AVTREDAEGVIGAEIR	None	Found	Found	Found	Found	High	High	High	High	High	High	High	High	High	High	High	High	1,10909E-05	0	1	2	42	G7IDP3	1	1685,88169	0	0.991	0.967	0.996	0.928	0.853	0.9	0.977788	0.97903	0.972679	0.98201	0.927345	0.968378	36.76	34.97	53.74	13.54	20.24	12.13	105.2	104.2
	High	AVVGEHRQELDR_None	AVVGEHRQELDR	None	2 replicates	Found	Found	Found	High	Medium	Not Found	High	Peak Found	High	High	High	High	High	Peak Found	High	0,0915564	0,00426522	1	1	9	G7K5X3	1	1408,72915	0	0.957	1.057	0.464	1.136	0.915	0.534	0.994082	0.999791	0.536372	0.985682	0.990742	0.893946	19.87	24.62	1.61	33.56	59.67	13.42	115.3	110.4
	High	AVVGEHRQELDRLNAYIQGGY_None	AVVGEHRQELDRLNAYIQGGY	None	1 replicate	2 replicates	2 replicates	Found	High	Not Found	Not Found	Peak Found	Peak Found	Not Found	Not Found	Peak Found	Peak Found	High	Peak Found	High	0,0204724	0,000376469	1	1	3	G7K5X3	2	2388,20548	0	100	100	100	1.322	1.629	1.368	5.78e-17	5.71e-17	5.85e-17	0.945987	0.482041	0.831076				44.35	47.22	40.69		110.7
	High	AVVQVFEGTSGIDNK_None	AVVQVFEGTSGIDNK	None	2 replicates	Found	Found	Found	Peak Found	Peak Found	Not Found	High	Peak Found	High	High	High	High	Peak Found	Peak Found	Peak Found	3,32448E-05	0	1	8	5	A0A072VSL4	0	1563,80131	0	0.999	1.321	0.596	1.508	0.637	0.37	0.989575	0.897469	0.821662	0.847491	0.723447	0.718167	93.68	54.48	23.5	78	40.82	12.35	91.5	100.6
	Medium	AVVTSSPSSLPGR_None	AVVTSSPSSLPGR	None	2 replicates	Found	Found	Found	Medium	Medium	Not Found	Medium	Medium	Medium	Medium	Medium	Medium	Medium	Medium	Medium	0,450176	0,0450824	1	1	11	Lj1g3v3116580.1	0	1257,67974	0	1.446	1.39	0.899	0.969	0.652	0.649	0.560076	0.76093	0.915134	0.99586	0.628192	0.838484	31.39	31.63	27.29	30.94	12.27	10.27	84.5	119.6
	High	AVVTVPAYFNDAQR_None	AVVTVPAYFNDAQR	None	2 replicates	Found	Found	Found	High	High	Not Found	High	High	High	High	High	High	High	High	High	0,000464797	0	1	2	11	Lj0g3v0152189.1	0	1550,79617	0	1.041	2.192	0.176	2.206	0.849	0.068	0.96718	0.14716	0.0117883	0.222767	0.955975	0.00999927	101.35	35.2	1.69	68.62	91.99	0.11	89.2	92.8
	High	AVVTVPAYFNDSQR_None	AVVTVPAYFNDSQR	None	2 replicates	Found	Found	Found	High	Peak Found	Not Found	High	Peak Found	High	High	High	High	High	Peak Found	High	0,00125884	0	1	6	8	Q1SKX2	0	1566,79108	0	0.534	1.392	0.187	2.624	1.051	0.132	0.254305	0.775184	0.0147807	0.195826	0.94314	0.0947779	28.58	50.28	4.05	73.91	138.12	2.04	127	68.8
	High	AVVVHADPDDLGK_None	AVVVHADPDDLGK	None	Found	Found	Found	Found	High	High	Peak Found	High	High	High	High	High	High	High	High	High	2,77355E-05	0	1	4	22	V7C399	0	1335,69031	0	1.93	1.7	2.02	0.881	1.075	0.773	0.115218	0.465238	0.436171	0.956817	0.956045	0.907789	44.38	37.45	51.75	26.52	54.26	17.28	67.3	129.8
	High	AVVVHADPDDLGKGGHELSK_None	AVVVHADPDDLGKGGHELSK	None	Found	Found	Found	Found	High	High	High	High	High	High	High	High	High	High	High	High	2,91246E-07	0	1	4	45	V7C399	1	2044,04579	0	1.995	1.284	2.358	0.775	1.112	1.435	0.0874627	0.850273	0.256762	0.872375	0.940606	0.897332	65.19	48.18	70.09	26.9	45.41	48.18	72.6	116.3
	High	AVYVAVMKR_None	AVYVAVMKR	None	2 replicates	2 replicates	Found	1 replicate	High	High	Not Found	High	Not Found	High	High	High	High	Not Found	Not Found	High	0,00564696	0	1	2	8	G7J8C0	1	1036,59720	0	0.839	0.699	0.01	0.833	0.01	0.01	0.910813	0.73545	5.85e-17	0.915947	6.14e-17	5.59e-17	60.58	38.26		19.74			157.6	132.3
	High	AWDIAVK_None	AWDIAVK	None	2 replicates	Found	Found	Found	High	Peak Found	Not Found	High	Peak Found	Peak Found	High	Peak Found	Peak Found	Peak Found	Peak Found	High	0,184662	0,00896984	1	1	4	G7KGR8	0	802,44577	0	0.809	0.89	0.974	1.101	1.204	1.167	0.871978	0.920524	0.966606	0.997175	0.852447	0.891318	15.99	14.69	17.93	26.78	26.71	13.39	109.1	88.3
	Medium	AWEALLLK_None	AWEALLLK	None	2 replicates	Found	Found	Found	High	Medium	Not Found	High	Peak Found	Peak Found	Medium	Medium	High	Medium	Peak Found	Peak Found	0,268458	0,0182422	1	1	7	V7B2Q8	0	943,56113	0	0.659	1.285	0.559	1.95	1.155	0.533	0.562755	0.91722	0.736832	0.595938	0.883423	0.897332	43.46	28.96	5.92	60.54	89.38	16.44	115.1	75.8
	High	AWLALGVK_None	AWLALGVK	None	2 replicates	Found	Found	Found	Medium	High	Not Found	High	Peak Found	High	High	High	High	High	Peak Found	Peak Found	0,0442195	0,00103412	1	1	8	A0A072V9Z9	0	857,52435	0	0.638	1.435	0.607	2.453	1.198	0.621	0.512631	0.801462	0.805236	0.27279	0.858331	0.921889	22.53	65.26	20.85	52.51	55.75	32.23	103.2	65.9
	Medium	AWPEADFR_None	AWPEADFR	None	2 replicates	Found	Found	Found	Peak Found	Peak Found	Not Found	Peak Found	Peak Found	Peak Found	Peak Found	Peak Found	High	Peak Found	Peak Found	Peak Found	0,282904	0,0185788	1	3	1	G7IFC0	0	991,46321	0	0.919	1.251	0.464	1.347	0.458	0.365	0.976665	0.931142	0.592824	0.932677	0.29387	0.708552	29.49	35.55	7.67	23.44	7.6	2.22	116.9	104.5
	Medium	AYASNLGGYK_None	AYASNLGGYK	None	Not found	1 replicate	Not found	Not found	Not Found	Not Found	Not Found	Not Found	Not Found	Medium	Not Found	Not Found	Not Found	Not Found	Not Found	Not Found	0,43532	0,0405601	1	1	1	G7KEK9	0	1043,51564	0
	High	AYDYLSINDAK_None	AYDYLSINDAK	None	2 replicates	Found	Found	Not found	Peak Found	Peak Found	Not Found	Peak Found	Peak Found	High	High	Peak Found	Peak Found	Not Found	Not Found	Not Found	0,00406129	0	1	3	2	B7FL82	0	1272,61066	0	1.014	1.084	0.01	0.97	0.01	0.01	0.965517	0.991447	5.85e-17	0.976104	6.14e-17	5.59e-17	72.6	28.12		30.71			126.8	141.6
	High	AYEELYQEDIIK_None	AYEELYQEDIIK	None	2 replicates	Found	Found	2 replicates	Peak Found	High	Not Found	High	Peak Found	High	High	Peak Found	High	High	Not Found	Peak Found	0,000431387	0	1	2	6	I3S6J0	0	1513,74207	0	0.708	2.821	0.364	5.206	1.061	0.129	0.798862	0.118219	0.759061	0.00753669	0.932143	0.107838	48.87	45.03	24.14	78.89	127.8	3.12	69.5	49.2
	High	AYELGLATHIPRPQDLVK_None	AYELGLATHIPRPQDLVK	None	Not found	Found	Found	2 replicates	Not Found	Not Found	Not Found	Peak Found	High	High	Peak Found	High	Peak Found	Not Found	High	High	0,000212368	0	0	1	5		0	2021,11784	0
	High	AYELGLATHLPRPENLVK_None	AYELGLATHLPRPENLVK	None	Not found	Found	Found	2 replicates	Not Found	Not Found	Not Found	Peak Found	High	High	Peak Found	High	Peak Found	Not Found	High	High	0,000212368	0	1	1	5	G7L7H0	0	2021,11784	1	100	100	100	1.282	0.636	0.585	5.78e-17	5.71e-17	5.85e-17	0.949893	0.725019	0.925084				98.89	39.06	18.01		137.1
	High	AYESATTAAEAELPPTHPIR_None	AYESATTAAEAELPPTHPIR	None	2 replicates	Found	Found	Found	High	High	Not Found	High	High	High	High	High	High	High	High	High	3,20712E-08	0	1	5	13	A0A072VBW0	0	2125,05602	0	0.785	0.791	0.59	0.925	0.757	0.628	0.690756	0.834456	0.487304	0.976104	0.816154	0.852835	18.99	15.78	12.98	14.07	24.49	7.29	122.7	110.7
	High	AYFPDEGVLER_None	AYFPDEGVLER	None	2 replicates	Found	2 replicates	Found	High	High	Not Found	Peak Found	Peak Found	Peak Found	High	Peak Found	Not Found	Peak Found	Peak Found	Peak Found	0,143904	0,0056511	1	2	3	A0A072TUU6	0	1295,62664	0	0.562	2.339	0.158	4.161	0.48	0.068	0.490746	0.273924	0.173638	0.0226748	0.511576	0.00892024	33.88	46.34	1.97	95.79	27.06	0.37	98.5	55.4
	High	AYGGVLSGGAVR_None	AYGGVLSGGAVR	None	2 replicates	Found	Found	Found	High	High	Not Found	High	High	High	High	High	High	High	High	High	6,43723E-05	0	1	8	11	B7FFC0	0	1106,59528	0	0.773	0.773	1.117	1.009	1.454	1.433	0.659772	0.814187	0.985943	0.997175	0.65438	0.897332	21.76	2	35.73	48.33	63.51	35.74	109	84.3
	High	AYIDQFSR_None	AYIDQFSR	None	Not found	Not found	1 replicate	Not found	Not Found	Not Found	Not Found	Not Found	Not Found	Not Found	Not Found	Not Found	High	Not Found	Not Found	Not Found	0,111355	0,0052749	1	5	1	G7J2K6	0	999,48942	0
	High	AYLFPESPAR_None	AYLFPESPAR	None	2 replicates	Found	Found	Found	High	High	Not Found	High	Medium	High	High	High	High	High	Peak Found	Peak Found	0,078245	0,00373168	2	2	9	V7BHK9; A0A072VJS5	0	1150,58914	0	0.709	1.111	0.442	1.487	0.864	0.419	0.691296	0.974747	0.474045	0.849795	0.965712	0.792252	56.6	14.48	17.3	71.58	78.73	15.59	124.8	88.5
	High	AYSFTLEEDTTNYGAYEK_None	AYSFTLEEDTTNYGAYEK	None	Not found	1 replicate	2 replicates	Not found	Not Found	Not Found	Not Found	High	Not Found	Not Found	High	Medium	Not Found	Not Found	Not Found	Not Found	0,048796	0,00135534	1	3	3	G7KEA9	0	2101,92367	0
	High	AYVDDTPREQMQK_None	AYVDDTPREQMQK	None	2 replicates	Found	Found	Found	Peak Found	Peak Found	Not Found	Medium	High	Medium	High	High	Peak Found	Peak Found	High	High	0,0883741	0,00426522	2	2	7	V7BGS0; G7IAE3	1	1580,73733	0	0.97	0.904	1.008	0.787	0.887	1.314	0.999911	0.930772	0.951719	0.866254	0.97329	0.85099	48.17	37.27	77.6	40.03	57.22	69.92	103	100
	Medium	AYVGDRPTWR_None	AYVGDRPTWR	None	2 replicates	Found	Found	2 replicates	Peak Found	Peak Found	Not Found	Medium	Peak Found	Peak Found	Peak Found	Peak Found	Peak Found	Peak Found	Not Found	High	0,272015	0,0182422	1	5	2	G7J1S6	0	1220,61708	0	2.011	1.751	1.844	0.875	0.755	1.054	0.101095	0.636932	0.397542	0.930883	0.87917	0.919648	41.63	24.82	51.77	38.02	32.29	55.69	61.3	120.3
	High	AYVSNNLSLGDR_None	AYVSNNLSLGDR	None	2 replicates	Found	Found	Found	Peak Found	Peak Found	Not Found	Peak Found	Peak Found	Peak Found	Peak Found	Peak Found	Peak Found	Peak Found	High	Peak Found	0,0766686	0,00373168	1	3	1	B7FK44	0	1308,65425	0	0.624	0.558	0.693	0.935	1.172	1.232	0.455491	0.45064	0.884809	0.961453	0.880433	0.870923	9.24	9.48	25.62	18.88	32.74	51.65	130.3	84.5
	High	AYYAVEEVKENATQK_None	AYYAVEEVKENATQK	None	2 replicates	Found	Found	Found	High	High	Not Found	High	High	High	High	High	High	High	High	High	1,79168E-05	0	1	6	15	B7FLW2	1	1742,85956	0	1.262	0.885	1.321	0.702	1.047	1.417	0.718162	0.920524	0.805236	0.771143	0.970853	0.836219	35.55	3.02	25.13	23.02	38.08	18.59	89.5	113
	Medium	CVNDMLTWIAKEARELEAGR_1xCarbamidomethyl [C1]; 2xOxidation [M5; W8]	CVNDMLTWIAKEARELEAGR	1xCarbamidomethyl [C1]; 2xOxidation [M5; W8]	Not found	2 replicates	Found	Found	Not Found	Not Found	Not Found	Medium	Not Found	Peak Found	Peak Found	Peak Found	Peak Found	Peak Found	Peak Found	Peak Found	0,366763	0,0296636	1	1	1	A0A072U321	2	2394,15404	0	100	100	100	2.204	0.992	0.335	5.78e-17	5.71e-17	5.85e-17	0.407818	0.969391	0.668213				42.72	42.18	5.23		91.4
	High	DAAESTLTAYK_None	DAAESTLTAYK	None	2 replicates	Found	Found	Found	High	High	Not Found	High	High	High	High	High	High	High	High	High	0,00321368	0	1	2	11	B7FIY3	0	1169,56846	0	1.012	0.947	1.077	0.941	1.02	1.226	0.993148	0.971906	0.999745	0.985682	0.980817	0.959635	9.25	15.82	18.05	15.13	15.85	22.75	97.1	103.9
	High	DAEGQDVLLFVDNIFR_None	DAEGQDVLLFVDNIFR	None	2 replicates	Found	Found	2 replicates	High	High	Not Found	High	High	High	High	High	High	Peak Found	Not Found	High	1,3365E-05	0	2	4	9	A0A072W1H5; G7IAW2	0	1850,92830	0	100	100	100	0.931	0.473	0.696	5.78e-17	5.71e-17	5.85e-17	0.954292	0.547715	0.99997				108.09	20.41	55.61		161.4
	Medium	DAGAIAGLNVLR_None	DAGAIAGLNVLR	None	Not found	Not found	Not found	Found	Not Found	Not Found	Not Found	Not Found	Not Found	Not Found	Not Found	Not Found	Not Found	Peak Found	Peak Found	Medium	0,45854	0,0469927	1	6	2	Lj3g3v2062810.1	0	1169,66370	0			100		100	100			5.85e-17		6.14e-17	5.59e-17
	High	DAGAISGLNVLR_None	DAGAISGLNVLR	None	Found	Found	Found	Found	High	High	Peak Found	High	High	High	High	High	High	Peak Found	High	High	0,00143054	0	1	3	10	G7JFK1	0	1185,65861	0	1.242	1.616	0.56	1.391	0.666	0.603	0.831697	0.543603	0.392532	0.79622	0.663732	0.795234	97.21	89.98	11.57	64.74	31.8	16.65	130	98.1
	High	DAGVIAGLNVAR_None	DAGVIAGLNVAR	None	Found	Found	Found	Found	High	High	Peak Found	High	Medium	High	High	High	High	High	High	High	0,000742841	0	3	4	11	A0A072TV12; V7CQ18; Lj4g3v3014490.1	0	1155,64805	0	1.136	1.435	0.327	1.741	1.044	0.228	0.929881	0.723617	0.040995	0.435874	0.971956	0.104929	102.28	68.12	6.84	58.82	112.47	3.31	84.5	105.4
	High	DAGVISGLNVMR_None	DAGVISGLNVMR	None	2 replicates	Found	Found	Found	High	High	Not Found	High	Peak Found	High	High	High	High	Peak Found	Peak Found	Peak Found	0,00132067	0	1	5	7	Lj3g3v3188570.1	0	1231,64633	0	100	100	100	2.404	0.45	0.18	5.78e-17	5.71e-17	5.85e-17	0.374031	0.395012	0.310238				82.72	13.5	1.81		119.8
	High	DAIEGMNGQDMDGR_None	DAIEGMNGQDMDGR	None	2 replicates	Found	Found	Found	High	High	Not Found	High	High	High	High	High	High	High	High	High	2,40187E-05	0	1	1	11	G7JHA8	0	1508,61042	0	1.199	0.851	0.835	0.704	0.722	1.036	0.873693	0.899258	0.866536	0.779578	0.768153	0.99997	9.57	8.38	17.49	3.47	13.23	25.35	105.3	121.8
	High	DAIEGTYIDKK_None	DAIEGTYIDKK	None	2 replicates	Found	Found	Found	High	High	Not Found	High	High	High	High	High	High	High	High	High	0,000880932	0	1	4	22	Lj4g3v1971910.1	1	1252,64196	0	0.886	0.549	0.982	0.62	1.035	1.788	0.871978	0.319708	0.964211	0.574641	0.97329	0.763863	37.67	11.24	51.16	17.01	50.82	49.86	117.1	103.7
	High	DAKGNDVNLGDYKGK_None	DAKGNDVNLGDYKGK	None	Not found	Not found	Not found	2 replicates	Not Found	Not Found	Not Found	Not Found	Not Found	Not Found	Not Found	Not Found	Not Found	Peak Found	Not Found	High	0,110801	0,0052749	1	3	1	G7LI01	2	1593,78672	0			100		100	100			5.85e-17		6.14e-17	5.59e-17
	High	DALAEGDKITLETAK_None	DALAEGDKITLETAK	None	Not found	1 replicate	1 replicate	Not found	Not Found	Not Found	Not Found	Medium	Not Found	Not Found	Not Found	High	Not Found	Not Found	Not Found	Not Found	0,0987445	0,00510611	2	3	3	A0A072URM9; V7AUF4	1	1574,82719	0
	Medium	DALTEIGGIK_None	DALTEIGGIK	None	Not found	2 replicates	Found	Found	Not Found	Not Found	Not Found	Peak Found	Peak Found	Not Found	High	Peak Found	Medium	Peak Found	Peak Found	Peak Found	0,220341	0,0111999	1	2	2	G7JRF5	0	1016,56225	0	100	100	100	2.942	1.447	0.492	5.78e-17	5.71e-17	5.85e-17	0.163718	0.65438	0.878675				13.28	96.97	23.39		74.2
	High	DALTEIGGIKLDGTGEQK_None	DALTEIGGIKLDGTGEQK	None	2 replicates	Found	Found	Found	Peak Found	Peak Found	Not Found	High	High	High	High	Peak Found	Peak Found	High	High	High	0,00143054	0	1	2	9	G7JRF5	1	1844,96000	0	0.715	1.438	0.848	2.002	1.186	0.592	0.709603	0.834456	0.999745	0.55703	0.858431	0.935669	63.72	19.48	30.93	108.44	120.23	15.39	100.1	71.6
	High	DAPMFVVGVNEK_None	DAPMFVVGVNEK	None	2 replicates	Found	Found	2 replicates	Peak Found	High	Not Found	High	Medium	High	High	High	Peak Found	Peak Found	Not Found	Peak Found	0,000400377	0	3	11	6	G7J2H2; G7JML2; V7C3T0	0	1305,65075	0	0.593	2.053	0.412	2.57	0.694	0.2	0.398077	0.399289	0.426556	0.185692	0.824387	0.295376	44.14	66.75	9.53	124.72	56.19	2.29	113.3	67.2
	High	DAPMFVVGVNEKEYK_None	DAPMFVVGVNEKEYK	None	2 replicates	Found	Found	Found	High	High	Not Found	High	Peak Found	High	High	High	High	High	High	High	1,61054E-05	0	1	3	17	V7C3T0	1	1725,85163	0	0.748	1.177	0.096	1.542	0.608	0.078	0.596169	0.919742	7.66e-06	0.689548	0.539664	0.0148246	44.72	31.92	0.47	52.22	47.05	0.3	132.5	100.5
	Medium	DAPPNLTLR_None	DAPPNLTLR	None	2 replicates	Found	Found	Found	Peak Found	Peak Found	Not Found	Medium	Peak Found	Peak Found	Peak Found	Medium	Peak Found	Peak Found	Peak Found	Peak Found	0,446852	0,0442497	1	3	2	Lj5g3v1925220.1	0	996,54727	0	1.918	1.24	0.618	0.912	0.354	0.467	0.168614	0.931142	0.826806	0.964709	0.0603519	0.846644	14.57	13.18	5.92	39.94	3.8	6.62	83.8	163.5
	High	DAPQAANNLGEDFYK_None	DAPQAANNLGEDFYK	None	2 replicates	2 replicates	Found	Found	Peak Found	Peak Found	Not Found	High	Not Found	High	Peak Found	High	High	High	Peak Found	High	7,43687E-06	0	1	1	6	G7KB20	0	1652,75509	0	1.161	1.008	0.138	0.806	0.119	0.148	0.903599	0.979827	0.000610957	0.885393	1.77e-06	0.159573	24.35	41.88	1.11	16.31	0.84	1.37	123.7	143.6
	High	DASLYGLGENTQPHGIK_None	DASLYGLGENTQPHGIK	None	Not found	Not found	1 replicate	2 replicates	Not Found	Not Found	Not Found	Not Found	Not Found	Not Found	Not Found	High	Not Found	High	Peak Found	Not Found	0,000779331	0	1	2	2	G7JXA7	0	1799,89225	0			100		100	100			5.85e-17		6.14e-17	5.59e-17
	High	DASSAEFSTPYDHGAGHINPR_None	DASSAEFSTPYDHGAGHINPR	None	1 replicate	Found	Found	2 replicates	High	Not Found	Not Found	High	High	High	High	High	High	Not Found	High	High	8,13819E-05	0	1	1	9	G7ID47	0	2228,99555	0	100	100	100	1.096	1.57	1.743	5.78e-17	5.71e-17	5.85e-17	0.99586	0.540967	0.719492				41.82	35.11	40.85		126.7
	High	DATEVNHEDFNEGIIQVQAK_None	DATEVNHEDFNEGIIQVQAK	None	2 replicates	Found	Found	Found	High	High	Not Found	Peak Found	High	Peak Found	High	High	High	High	High	High	9,40204E-06	0	1	6	9	A0A072UIN9	0	2257,07313	0	0.908	4.13	0.453	3.188	0.498	0.246	0.951049	0.000750812	0.535398	0.0149279	0.350786	0.360291	46.48	7.69	31.6	104.69	26.86	4.19	60.9	55.3
	High	DATNDFEDVGHSDSAR_None	DATNDFEDVGHSDSAR	None	2 replicates	Found	Found	Found	Peak Found	Peak Found	Not Found	Peak Found	Peak Found	Peak Found	Peak Found	Peak Found	Peak Found	High	Peak Found	High	9,65127E-05	0	1	5	2	I3SIJ9	0	1735,71541	0	1.445	1.215	1.678	0.757	1.145	1.465	0.582855	0.945686	0.588172	0.865418	0.914402	0.836311	62.38	37.46	37.76	22.4	56.19	20.54	65.5	119
	High	DAVTDLSLHYLAK_None	DAVTDLSLHYLAK	None	2 replicates	Found	Found	Found	Peak Found	High	Not Found	High	Peak Found	High	High	Peak Found	High	Peak Found	Peak Found	Peak Found	0,000112043	0	1	5	5	V7CUA5	0	1445,76347	0	1.232	1.871	0.889	1.894	0.97	0.488	0.80931	0.544464	0.966889	0.646998	0.970853	0.852835	80.9	96.52	82.2	52.98	42.51	5.32	91.7	75.2
	High	DAVVTVPAYFNDAQR_None	DAVVTVPAYFNDAQR	None	2 replicates	2 replicates	2 replicates	Found	Peak Found	High	Not Found	Peak Found	Not Found	High	High	Not Found	Peak Found	High	Peak Found	High	0,000202424	0	1	2	5	A0A072TV12	0	1665,82311	0	1.217	1.499	0.274	1.231	0.162	0.131	0.852268	0.804896	0.540922	0.971367	0.00094552	0.129965	159.86	111.54	8.62	94.07	3.1	1.86	100.2	122
	High	DAWNITQR_None	DAWNITQR	None	2 replicates	Found	Found	Found	Peak Found	Peak Found	Not Found	High	High	High	High	High	High	High	Peak Found	Peak Found	0,141816	0,0056511	2	3	7	Lj2g3v1079510.1; A0A072TGQ9	0	1003,49557	0	1.578	1.446	0.805	1.073	0.476	0.578	0.419272	0.762941	0.951719	0.997175	0.252846	0.905488	36.71	29.3	38.01	48.66	13.95	24.24	83	140.4
	High	DDAPRPGQPGQAPRPAVAGGAPVRT_None	DDAPRPGQPGQAPRPAVAGGAPVRT	None	Not found	Not found	2 replicates	2 replicates	Not Found	Not Found	Not Found	Not Found	Not Found	Not Found	High	High	Not Found	Peak Found	High	Not Found	9,59998E-05	0	1	1	3	I3S2G2	1	2438,26473	0			100		100	100			5.85e-17		6.14e-17	5.59e-17
	High	DDNPIGATLIGR_None	DDNPIGATLIGR	None	Not found	Not found	1 replicate	Not found	Not Found	Not Found	Not Found	Not Found	Not Found	Not Found	High	Not Found	Not Found	Not Found	Not Found	Not Found	0,023728	0,000376469	2	7	1	V7AQB2; V7C0D1	0	1241,64844	0
	High	DDNTTFDAYVIGK_None	DDNTTFDAYVIGK	None	2 replicates	Found	Found	Found	Peak Found	High	Not Found	High	High	High	High	High	High	High	Peak Found	Peak Found	0,000267053	0	1	2	8	A0A072UJ41	0	1458,67471	0	0.543	2.751	0.212	6.67	0.381	0.097	0.329854	0.103776	0.204461	8.32e-05	0.228526	0.0348652	35.34	85.33	4.44	114.64	20.27	1.04	75.3	40.8
	High	DEAFGHLK_None	DEAFGHLK	None	2 replicates	2 replicates	Found	2 replicates	High	High	Not Found	Peak Found	Not Found	High	High	Peak Found	Peak Found	High	Not Found	Peak Found	0,0992421	0,00510611	3	10	6	V7BX14; G7IS30; V7BZF7	0	916,45231	0	0.284	0.476	0.339	1.674	1.193	0.673	5.28e-06	0.158382	0.051194	0.660568	0.888731	0.970625	9.13	9.05	4.28	106.53	143.57	15.06	188.1	53.4
	High	DEGIDLLKDK_None	DEGIDLLKDK	None	Not found	Not found	Found	2 replicates	Not Found	Not Found	Not Found	Not Found	Not Found	Not Found	High	High	High	Not Found	Peak Found	Peak Found	0,0292786	0,000700226	1	4	3	Q1SKX2	1	1145,60484	0			100		100	100			5.85e-17		6.14e-17	5.59e-17
	High	DELTLEGIK_None	DELTLEGIK	None	2 replicates	Found	Found	2 replicates	Peak Found	Peak Found	Not Found	Peak Found	Peak Found	Peak Found	High	Peak Found	Peak Found	High	Not Found	High	0,127939	0,0054238	3	22	3	A0A072V6Z3; A2Q689; G7IS33	0	1017,54627	0	0.646	1.048	0.482	1.783	0.721	0.46	0.529038	0.997169	0.583213	0.589741	0.847372	0.846644	16.23	41.59	12.37	53.1	30.03	13.93	128	69.2
	High	DFAGEAIHK_None	DFAGEAIHK	None	2 replicates	Found	Found	2 replicates	High	High	Not Found	High	High	High	High	High	High	High	Not Found	High	0,0219252	0,000376469	1	3	14	G7JR07	0	987,48942	0	0.783	0.997	0.675	1.166	0.862	0.677	0.708366	0.991447	0.666024	0.947864	0.93813	0.856518	23.54	35.27	14.79	5.58	30.73	17.36	118.5	94.5
	High	DFDEALFHHFAAK_None	DFDEALFHHFAAK	None	2 replicates	Found	2 replicates	Not found	Peak Found	Peak Found	Not Found	Medium	Peak Found	Medium	High	Peak Found	Not Found	Not Found	Not Found	Not Found	0,000603463	0	1	1	3	G7II48	0	1547,72775	0	0.376	2.106	0.01	5.6	0.01	0.01	0.131844	0.400533	5.85e-17	0.00319906	6.14e-17	5.59e-17	7.55	58.83		67.06			114.9	43.2
	High	DFGEEHEAYNVVLQHVK_None	DFGEEHEAYNVVLQHVK	None	2 replicates	Found	Found	Found	Peak Found	High	Not Found	High	High	Peak Found	Peak Found	High	High	Peak Found	High	Peak Found	4,5106E-08	0	1	8	10	G7JDB2	0	2013,96648	0	1.455	2.522	0.416	1.79	0.314	0.172	0.386255	0.0603559	0.371002	0.501715	0.0154032	0.137512	27.11	28.55	15.36	25.67	8.83	2.65	77.4	102.8
	High	DFLEDALNVNR_None	DFLEDALNVNR	None	Not found	1 replicate	2 replicates	Not found	Not Found	Not Found	Not Found	Not Found	High	Not Found	High	Not Found	High	Not Found	Not Found	Not Found	0,000250512	0	1	1	19	A0A072U3K0	0	1305,64336	0		100		100		0.01		5.71e-17		8.85e-17		5.59e-17
	Medium	DFPYSSIK_None	DFPYSSIK	None	Not found	Found	Found	Not found	Not Found	Not Found	Not Found	Peak Found	Peak Found	Peak Found	Medium	Peak Found	Peak Found	Not Found	Not Found	Not Found	0,401721	0,0358994	1	1	1	G7LBH4	0	956,47237	0	100	100		1.295	0.01	0.01	5.78e-17	5.71e-17		0.94773	6.14e-17	5.59e-17				32.11				174.3
	Medium	DFTVDPINFPLAEMR_None	DFTVDPINFPLAEMR	None	Not found	Not found	1 replicate	Not found	Not Found	Not Found	Not Found	Not Found	Not Found	Not Found	Medium	Not Found	Not Found	Not Found	Not Found	Not Found	0,473786	0,0498819	1	1	2	Lj6g3v1618370.1	0	1764,86253	0
	High	DGASGGVASVYYVGPTGWKK_None	DGASGGVASVYYVGPTGWKK	None	2 replicates	2 replicates	Found	Found	High	High	Not Found	High	Not Found	High	High	High	High	High	Peak Found	Peak Found	3,00436E-05	0	1	2	8	G7J5I9	1	1998,99197	0	0.942	0.985	0.055	1.029	0.058	0.052	0.989191	0.972364	2.38e-05	0.992023	4.81e-10	0.00461617	47.41	22.9	0.28	53.8	0.31	0.25	130.9	123.3
	High	DGEHVFGVAR_None	DGEHVFGVAR	None	2 replicates	Found	Found	Found	High	High	Not Found	High	High	High	High	High	High	High	High	High	0,003997	0	2	5	21	Lj6g3v1932830.1; B7FGG2	0	1086,53268	0	0.863	0.903	0.764	1.04	0.885	0.853	0.840168	0.940936	0.787503	0.989627	0.950239	0.946859	8.03	7.89	16.81	16.35	22.59	26.05	113.3	97.8
	Medium	DGFIIR_None	DGFIIR	None	2 replicates	Found	Found	Found	Medium	Medium	Not Found	Medium	Medium	Medium	Medium	Medium	Medium	Medium	High	Medium	0,207542	0,01102	1	14	11	B7FHF4	0	720,40390	0	1.124	1.505	1.303	1.339	1.159	0.866	0.924168	0.745175	0.836484	0.924164	0.901936	0.98849	19.19	10.72	12.19	39.33	39.77	9.14	81.1	91.2
	Medium	DGKPYIQVR_None	DGKPYIQVR	None	1 replicate	Not found	Not found	Not found	Medium	Not Found	Not Found	Not Found	Not Found	Not Found	Not Found	Not Found	Not Found	Not Found	Not Found	Not Found	0,455185	0,046563	1	2	1	A0A072TV12	0	1075,58947	0
	High	DGLSALVEK_None	DGLSALVEK	None	2 replicates	Found	Found	Found	High	High	Not Found	High	High	High	High	High	High	High	High	High	0,00624679	0	1	4	11	A0A072VCB8	0	931,50949	0	0.871	1.1	0.862	1.219	0.716	0.782	0.852535	0.964045	0.88681	0.915129	0.764326	0.911577	7.7	7.1	21.77	18.11	35.43	17.81	104.5	90
	High	DGLTFLDLIVIQIENLNSK_None	DGLTFLDLIVIQIENLNSK	None	Not found	2 replicates	Not found	Found	Not Found	Not Found	Not Found	High	High	Not Found	Not Found	Not Found	Not Found	Peak Found	High	Peak Found	1,13299E-05	0	1	2	3	V7B803	0	2145,18016	0	100		100	0.01	1.474	100	5.78e-17		5.85e-17	8.85e-17	0.668579	5.59e-17					97.2			161.7
	High	DGPASLMTSAAQK_None	DGPASLMTSAAQK	None	Found	Found	Found	Found	High	High	Peak Found	High	High	High	High	High	High	High	High	High	4,433E-05	0	1	5	11	G7ITI1	0	1276,62018	0	1.338	1.78	0.96	1.226	0.544	0.489	0.713074	0.397675	0.953089	0.905768	0.351231	0.63671	57.98	41.68	73.86	32.58	20.01	12.3	80.8	97.9
	High	DGQTREHALLAFTLGVK_None	DGQTREHALLAFTLGVK	None	1 replicate	Not found	2 replicates	Found	High	Not Found	Not Found	Not Found	Not Found	Not Found	High	Not Found	High	Peak Found	High	High	0,00367089	0	3	9	6	Lj1g3v3690420.1; G7KN61; G7I7M0	1	1856,00247	0			100		100	100			5.85e-17		6.14e-17	5.59e-17
	High	DGTVVLQFETR_None	DGTVVLQFETR	None	1 replicate	Found	Found	1 replicate	Not Found	High	Not Found	Peak Found	Peak Found	Peak Found	High	Peak Found	Peak Found	High	Not Found	Not Found	0,0127859	0	1	4	3	V7CRP2	0	1264,65319	0	100	100		1.2	0.01	0.01	5.78e-17	5.71e-17		0.979441	6.14e-17	5.59e-17				53.91				181.8
	High	DGVEFEVDKIPGAGSHGGR_None	DGVEFEVDKIPGAGSHGGR	None	2 replicates	Not found	1 replicate	Not found	Peak Found	Peak Found	Not Found	Not Found	Not Found	Not Found	Not Found	Not Found	High	Not Found	Not Found	Not Found	0,0068009	0	1	2	1	A0A072TSU7	1	1926,93043	0	0.01	0.01	0.01				5.78e-17	5.71e-17	5.85e-17										400
	High	DGWYPPGHGDVFPSLSNSGK_None	DGWYPPGHGDVFPSLSNSGK	None	2 replicates	1 replicate	Found	Not found	Peak Found	High	Not Found	Not Found	Not Found	High	High	High	High	Not Found	Not Found	Not Found	0,000511583	0	2	3	5	V7B803; G7KFV2	0	2116,97229	0	0.01	3.461	0.01	100		0.01	5.78e-17	0.0198261	5.85e-17	8.85e-17		5.59e-17		89.04					89.7
	High	DGYMISSGQPVKDYIDSAVR_None	DGYMISSGQPVKDYIDSAVR	None	Not found	1 replicate	Not found	Found	Not Found	Not Found	Not Found	Not Found	High	Not Found	Not Found	Not Found	Not Found	Peak Found	Peak Found	Peak Found	0,071753	0,00285602	1	11	1	V7C2P9	1	2201,05431	0			100		100	100			5.85e-17		6.14e-17	5.59e-17
	High	DHDKPIQQVIAEMTNGGVDR_1xOxidation [M13]	DHDKPIQQVIAEMTNGGVDR	1xOxidation [M13]	2 replicates	1 replicate	Not found	Found	Peak Found	High	Not Found	Not Found	Not Found	High	Not Found	Not Found	Not Found	Peak Found	High	High	1,02481E-07	0	1	1	5	V7CTB5	0	2239,07717	0	0.01	0.01	1.136		100	100	5.78e-17	5.71e-17	0.976789		6.14e-17	5.59e-17			58.84				173.8
	High	DHDKPIQQVIAEMTNGGVDR_None	DHDKPIQQVIAEMTNGGVDR	None	Found	Found	Found	Found	High	High	High	High	High	High	High	High	High	High	High	High	2,30475E-08	0	1	1	56	V7CTB5	0	2223,08225	0	1.121	1.765	0.717	1.574	0.816	0.273	0.9385	0.409597	0.715446	0.602459	0.896418	0.183515	70.12	34.95	37.53	47.61	59.82	3.09	91.6	102.7
	Medium	DHFNHVILAVVGYKPK_None	DHFNHVILAVVGYKPK	None	Not found	2 replicates	2 replicates	2 replicates	Not Found	Not Found	Not Found	Not Found	High	Peak Found	Peak Found	Peak Found	Not Found	Peak Found	Not Found	Peak Found	0,300488	0,0199504	1	2	1	A0A072U5R5	0	1837,01191	0	100	100	100	0.351	0.755	2.152	5.78e-17	5.71e-17	5.85e-17	0.09413	0.901936	0.492642				14.05	41.28	83.2		189.9
	High	DHKPDLEIEKER_None	DHKPDLEIEKER	None	2 replicates	Found	2 replicates	Found	Peak Found	Peak Found	Not Found	High	Peak Found	High	Not Found	Peak Found	Peak Found	Peak Found	Peak Found	Peak Found	0,126684	0,0054238	1	3	2	G7J9T2	1	1508,77035	0	1.159	1.017	1.406	0.878	1.198	1.383	0.882929	0.987753	0.707443	0.932677	0.856359	0.79984	67.17	6.02	64.25	57.78	74.02	67.44	87.3	101.1
	Medium	DHTVSATHGDMDQNTR_None	DHTVSATHGDMDQNTR	None	2 replicates	2 replicates	Found	2 replicates	Peak Found	High	Not Found	Peak Found	Not Found	Peak Found	Peak Found	Peak Found	Peak Found	Peak Found	Not Found	Peak Found	0,245652	0,0166826	2	12	1	A2Q689; G7IS33	0	1784,76165	0	0.763	0.839	0.439	1.086	0.576	0.53	0.876521	0.89453	0.854258	0.997175	0.732506	0.925084	23.35	33.58	20.28	41.87	27.27	23.98	131.6	100.3
	High	DHWLALIR_None	DHWLALIR	None	2 replicates	Not found	Found	Found	Peak Found	High	Not Found	Not Found	Not Found	Not Found	Medium	Medium	High	Peak Found	Peak Found	Peak Found	0,160844	0,00722376	1	1	4	G7L0J4	0	1023,57343	0	0.01	2.471	1.175	100	100	0.458	5.78e-17	0.235635	0.815471	8.85e-17	6.14e-17	0.852835		54.77	19.66			11.84	86.9
	Medium	DIASHTTLKPR_None	DIASHTTLKPR	None	1 replicate	1 replicate	Not found	Not found	Not Found	High	Not Found	Not Found	Not Found	High	Not Found	Not Found	Not Found	Not Found	Not Found	Not Found	0,247862	0,0166826	1	9	2	B7FMA9	0	1238,68516	0
	High	DIASSVTAIANEK_None	DIASSVTAIANEK	None	2 replicates	Found	Found	Found	Peak Found	High	Not Found	Peak Found	Peak Found	High	Peak Found	Peak Found	Peak Found	High	Peak Found	Peak Found	0,000113243	0	1	2	3	I3SKP6	0	1318,68489	0	0.976	2.073	0.909	1.549	0.867	0.371	0.994641	0.414601	0.974861	0.837758	0.971956	0.722418	107.02	68.99	49.4	56.61	61.47	6.61	79.1	102.7
	High	DIDAHVASVR_None	DIDAHVASVR	None	Not found	2 replicates	Found	Not found	Not Found	Not Found	Not Found	Peak Found	Peak Found	Not Found	Peak Found	High	Peak Found	Not Found	Not Found	Not Found	0,078245	0,00373168	1	1	1	A0A072TLJ4	0	1082,55890	0	100	100		0.92	0.01	0.01	5.78e-17	5.71e-17		0.959386	6.14e-17	5.59e-17				6.32				208.3
	High	DIEVMEPK_None	DIEVMEPK	None	2 replicates	Found	Found	Not found	Peak Found	Peak Found	Not Found	High	Peak Found	Peak Found	Peak Found	Peak Found	High	Not Found	Not Found	Not Found	0,138395	0,0056511	1	3	2	G7JTX3	0	960,47066	0	1.354	1.549	0.01	1.392	0.01	0.01	0.623356	0.767348	5.85e-17	0.925175	6.14e-17	5.59e-17	25.54	36.11		61.75			101.4	141.5
	High	DIHASVDWLK_None	DIHASVDWLK	None	Found	Found	Found	Found	High	High	Peak Found	High	High	High	High	High	High	High	High	Medium	0,00139294	0	1	3	16	A0A072UJ41	0	1183,61060	0	0.565	1.284	0.372	1.926	0.699	0.468	0.111569	0.850273	0.16035	0.339476	0.736794	0.668213	34.47	74.68	17.02	36.3	37.77	13.57	97.2	94.9
	High	DIKEIYYK_None	DIKEIYYK	None	2 replicates	Found	Found	Found	High	High	Not Found	High	High	High	High	High	High	High	High	High	0,128571	0,0054238	2	6	22	B7FJY0; V7BSM8	1	1071,57209	0	0.758	0.703	0.923	0.947	1.203	1.298	0.765257	0.694746	0.991839	0.970145	0.87917	0.852835	12.21	9.13	3.45	24.69	24.3	21.16	118.6	89.9
	High	DIKELYYKR_None	DIKELYYKR	None	Found	Found	Found	Found	High	High	Peak Found	High	High	High	High	High	High	High	High	High	0,0291254	0,000700226	2	6	40	B7FJY0; V7BSM8	2	1227,67320	0	1.008	0.735	2.043	0.729	1.696	2.259	0.990953	0.750128	0.42051	0.814328	0.412045	0.622688	65.42	38.8	71.05	14.3	50.27	53.17	83.6	84.2
	High	DILEIDHPEGPFGTK_None	DILEIDHPEGPFGTK	None	1 replicate	Not found	Not found	Not found	Not Found	High	Not Found	Not Found	Not Found	Not Found	Not Found	Not Found	Not Found	Not Found	Not Found	Not Found	0,0400609	0,000700226	1	1	1	I3ST38	0	1667,82753	0
	High	DIPIEVLELENKNDK_None	DIPIEVLELENKNDK	None	1 replicate	Not found	Not found	Not found	Not Found	High	Not Found	Not Found	Not Found	Not Found	Not Found	Not Found	Not Found	Not Found	Not Found	Not Found	0,174462	0,00798455	2	4	1	Lj1g3v1788450.1; G7J950	1	1768,93272	0
	Medium	DISAADLSLGPK_None	DISAADLSLGPK	None	Not found	Not found	1 replicate	Not found	Not Found	Not Found	Not Found	Not Found	Not Found	Not Found	Not Found	Not Found	Medium	Not Found	Not Found	Not Found	0,369723	0,0298592	1	3	1	Q4JR85	0	1186,63139	0
	High	DISVTGGTGDFFMHR_None	DISVTGGTGDFFMHR	None	2 replicates	Found	Found	2 replicates	High	High	Not Found	High	High	High	High	High	High	High	Not Found	High	1,54332E-05	0	1	4	13	V7CF86	0	1639,75332	0	1.962	2.418	0.539	1.232	0.282	0.238	0.0470019	0.0804445	0.64643	0.942044	0.00349792	0.382599	26.49	13.4	4.53	82.17	2.29	1.65	67.6	132.6
	High	DITPDDKQELDEALQR_None	DITPDDKQELDEALQR	None	2 replicates	Found	Found	Found	Peak Found	High	Not Found	High	High	Peak Found	Peak Found	High	High	High	Peak Found	High	0,000113848	0	3	14	7	G7IU25; A0A072TPW7; V7AM37	1	1885,91378	0	1.096	1.152	0.366	0.73	0.421	0.393	0.892231	0.948752	0.286537	0.7819	0.11337	0.731425	109.55	60.29	11.3	23.34	13.46	13.76	102	153.4
	High	DIYEHAVVLSVK_None	DIYEHAVVLSVK	None	Not found	Not found	1 replicate	1 replicate	Not Found	Not Found	Not Found	Not Found	Not Found	Not Found	Not Found	Not Found	High	Not Found	Not Found	High	0,00193801	0	1	7	2	B7FL82	0	1372,74709	0
	High	DKDGYPSFALVNK_None	DKDGYPSFALVNK	None	Not found	Not found	2 replicates	Not found	Not Found	Not Found	Not Found	Not Found	Not Found	Not Found	High	Not Found	Peak Found	Not Found	Not Found	Not Found	0,0066934	0	1	5	1	G7KZD5	1	1453,73217	0		100		100		0.01		5.71e-17		8.85e-17		5.59e-17
	High	DKIETPTPVQFNR_None	DKIETPTPVQFNR	None	Not found	1 replicate	Not found	Not found	Not Found	Not Found	Not Found	Not Found	High	Not Found	Not Found	Not Found	Not Found	Not Found	Not Found	Not Found	0,0058299	0	1	1	1	G7KVS0	1	1544,80673	0
	High	DKLEQLLK_None	DKLEQLLK	None	2 replicates	Found	Found	Found	Peak Found	Peak Found	Not Found	High	High	Peak Found	High	Peak Found	Peak Found	Peak Found	Medium	Peak Found	0,121172	0,0054238	2	3	4	Lj4g3v1893200.1; G7JFF2	1	986,58807	0	1.406	1.002	1.155	0.753	0.943	1.253	0.651145	0.978773	0.909663	0.856945	0.992864	0.890977	16.6	17.95	21.66	10.83	25.9	29.69	87.7	124.2
	Medium	DKPWWPK_None	DKPWWPK	None	2 replicates	Found	Found	Found	Peak Found	Peak Found	Not Found	Medium	Peak Found	Peak Found	Peak Found	Peak Found	Medium	Peak Found	High	Peak Found	0,355079	0,0271622	4	20	3	A0A072TLZ7; G7IS29; V7BZF7; V7APJ9	0	956,49886	0	1.749	1.467	0.822	0.866	0.519	0.599	0.193014	0.694022	0.893264	0.947157	0.28642	0.804959	32.23	33.33	38.51	9.17	10.18	13.59	77.2	135.4
	High	DLAEKYDVSGFPTLK_None	DLAEKYDVSGFPTLK	None	2 replicates	Found	Found	Found	High	High	Not Found	High	High	High	High	High	High	High	High	High	1,84089E-06	0	1	3	22	G7IDU4	1	1682,86358	0	1.125	0.963	0.405	0.855	0.363	0.405	0.937637	0.978773	0.121138	0.940331	0.0323606	0.496629	73.57	28.81	8.92	42.94	6.49	13.6	114.4	128.8
	Medium	DLAFVGNGLQELGFTIVSTGGTASALESAGVAVTK_None	DLAFVGNGLQELGFTIVSTGGTASALESAGVAVTK	None	2 replicates	Found	Found	Found	Peak Found	Peak Found	Not Found	Peak Found	Peak Found	Peak Found	Peak Found	Peak Found	Peak Found	Peak Found	Peak Found	Medium	0,42234	0,0381825	1	2	1	G7KEF8	0	3380,75839	0	1.524	1.221	2.968	0.656	1.948	2.967	0.383334	0.89453	0.088944	0.68731	0.227612	0.383075	119.95	31.74	107.23	47.6	110.48	108.14	61.6	93.9
	High	DLELLMMHNR_None	DLELLMMHNR	None	2 replicates	Found	Found	Found	Peak Found	Peak Found	Not Found	Peak Found	Peak Found	Peak Found	High	High	High	Peak Found	High	Peak Found	0,0050506	0	2	6	4	Lj6g3v1093550.1; V7B8C8	0	1271,62349	0	1.149	4.046	0.922	5.052	1.204	0.238	0.847834	0.00151054	0.981502	0.000844391	0.834198	0.390298	54.89	69.55	55.87	40.82	40.82	0.51	58.4	47.1
	High	DLESLTLDRETLQLK_None	DLESLTLDRETLQLK	None	2 replicates	Found	Found	Found	High	High	Not Found	High	Medium	High	High	High	High	High	High	High	0,00107289	0	1	1	18	G7J521	1	1773,95927	0	0.447	1.199	0.863	2.971	2.26	0.501	0.0778074	0.937264	0.993241	0.0977516	0.0977762	0.86266	18.97	65.72	76.38	84.63	109.92	26.05	101.4	54.7
	High	DLFGAHTYER_None	DLFGAHTYER	None	1 replicate	2 replicates	Found	Not found	Not Found	High	Not Found	Peak Found	Not Found	Peak Found	Peak Found	High	High	Not Found	Not Found	Not Found	0,0323429	0,000700226	1	3	3	A0A072TUR1	0	1208,56946	0	100	100		0.957	0.01	0.01	5.78e-17	5.71e-17		0.978774	6.14e-17	5.59e-17				33.26				204.4
	High	DLGLAIKPFTGMMISLMGR_None	DLGLAIKPFTGMMISLMGR	None	2 replicates	2 replicates	Found	2 replicates	High	High	Not Found	High	High	Not Found	Peak Found	High	Medium	Not Found	Peak Found	High	9,45227E-06	0	1	2	7	G7JIG7	0	2051,08502	0	3.595	1.931	3.025	0.537	0.841	1.566	0.0234089	0.518357	0.182782	0.532475	0.982737	0.72284	33.86	38.33	34.18	10.41	22.78	34.7	43.1	155.1
	High	DLGMPFFNHEVVKK_None	DLGMPFFNHEVVKK	None	2 replicates	Found	Found	Found	Peak Found	High	Not Found	Peak Found	Peak Found	High	High	High	Medium	High	Peak Found	Peak Found	0,0142902	0	2	2	6	G7JNQ7; V7CDQ6	1	1660,85157	0	0.473	1.569	0.161	3.319	0.512	0.099	0.269841	0.750128	0.10894	0.0875453	0.596681	0.0295861	15.03	7.26	0.36	69.7	23.42	0.04	125.2	59.2
	High	DLINILEDAIR_None	DLINILEDAIR	None	Not found	2 replicates	2 replicates	Not found	Not Found	Not Found	Not Found	Not Found	Peak Found	High	High	Not Found	Peak Found	Not Found	Not Found	Not Found	0,000396133	0	1	3	2	A0A072VDW9	0	1284,71579	0	100	100		0.94	0.01	0.01	5.78e-17	5.71e-17		0.956817	6.14e-17	5.59e-17				156.4				206.2
	High	DLKAELALLR_None	DLKAELALLR	None	2 replicates	2 replicates	2 replicates	Found	Medium	High	Not Found	Peak Found	Peak Found	Not Found	Not Found	High	Medium	High	Peak Found	Peak Found	0,00451705	0	2	11	6	I3T617; V7BCS8	1	1141,69393	0	1.221	1.421	2.777	1.164	2.274	1.795	0.794693	0.840756	0.121138	0.979441	0.114486	0.681435	74.13	99.12	92.17	65.61	61.02	43.58	70.8	86.5
	High	DLKDVNLFSK_None	DLKDVNLFSK	None	Not found	2 replicates	2 replicates	2 replicates	Not Found	Not Found	Not Found	Not Found	Peak Found	High	Peak Found	Not Found	Peak Found	Not Found	Peak Found	Peak Found	0,163178	0,00722376	1	1	1	Lj6g3v1444480.1	1	1178,64156	0	100	100	100	0.704	0.807	1.145	5.78e-17	5.71e-17	5.85e-17	0.79466	0.955975	0.874894				27.89	47.21	54.61		159.3
	High	DLKEEFVR_None	DLKEEFVR	None	2 replicates	Found	Found	Found	High	High	Not Found	High	High	High	High	High	High	High	High	High	0,071753	0,00285602	1	3	11	G7J524	1	1035,54694	0	1.34	1.367	1.251	0.972	0.977	0.917	0.735569	0.855169	0.866815	0.985682	0.990742	0.98758	60.09	56.99	58.51	14.22	17.84	20.05	85.2	106.7
	High	DLKKPLLR_None	DLKKPLLR	None	2 replicates	Found	Found	Found	Peak Found	Peak Found	Not Found	High	Peak Found	High	High	High	High	Peak Found	Peak Found	Peak Found	0,0915564	0,00426522	1	2	5	B7FH20	1	982,64078	0	0.949	1.55	0.686	1.522	0.711	0.423	0.993148	0.745175	0.884809	0.838283	0.829866	0.812448	60.49	38.5	17.33	48.19	29.54	6.47	93.2	108.8
	High	DLQEDKEPVFDSVR_None	DLQEDKEPVFDSVR	None	2 replicates	Found	Found	Found	High	High	Not Found	High	High	High	High	High	High	High	High	High	7,92798E-06	0	1	2	19	G7J530	1	1676,81261	0	1.932	2.034	0.876	1.07	0.451	0.426	0.114242	0.22256	0.918198	0.985554	0.13749	0.517845	14.78	12.57	14.81	16.19	5.57	5.08	69.2	135.4
	High	DLSMNKFDWDHPIHLQPTSPTTVK_None	DLSMNKFDWDHPIHLQPTSPTTVK	None	Not found	1 replicate	Not found	2 replicates	Not Found	Not Found	Not Found	Not Found	Medium	Not Found	Not Found	Not Found	Not Found	Not Found	High	Peak Found	0,0657795	0,00256717	1	1	2	V7B0Z5	1	2807,38212	0			100		100	100			5.85e-17		6.14e-17	5.59e-17
	Medium	DLSMNKFDWDHPIHLQPTSPTTVKK_None	DLSMNKFDWDHPIHLQPTSPTTVKK	None	Not found	2 replicates	Not found	2 replicates	Not Found	Not Found	Not Found	Peak Found	Not Found	High	Not Found	Not Found	Not Found	Peak Found	Not Found	Peak Found	0,213371	0,0111999	1	1	1	V7B0Z5	2	2935,47709	0	100		100	0.01	1.749	100	5.78e-17		5.85e-17	8.85e-17	0.362294	5.59e-17					130.92			145.5
	High	DLSQADFGR_None	DLSQADFGR	None	1 replicate	2 replicates	Not found	Not found	Not Found	High	Not Found	Peak Found	Not Found	Peak Found	Not Found	Not Found	Not Found	Not Found	Not Found	Not Found	0,0628137	0,00256717	1	4	1	V7C8C7	0	1008,47450	0	100			0.01	0.01		5.78e-17			8.85e-17	6.14e-17									400
	High	DLTEYLVK_None	DLTEYLVK	None	2 replicates	Found	Found	Found	High	High	Not Found	High	Peak Found	Medium	High	High	High	High	Peak Found	Peak Found	0,131127	0,0054238	1	5	8	B7FJC8	0	980,52989	0	0.543	1.662	0.544	3.061	1.002	0.327	0.283789	0.518357	0.655638	0.0305083	0.971956	0.622977	26.16	50.2	9.02	95.86	102.13	4.33	106.7	57.9
	High	DLVGVAYTEEEVK_None	DLVGVAYTEEEVK	None	2 replicates	Found	Found	Not found	Peak Found	Peak Found	Not Found	High	Peak Found	High	High	High	High	Not Found	Not Found	Not Found	0,000391934	0	1	8	5	G7KN93	0	1451,72642	0	1.16	2.571	0.01	1.716	0.01	0.01	0.852016	0.191683	5.85e-17	0.782278	6.14e-17	5.59e-17	142.19	66.37		53.8			76.4	119.1
	High	DLVLLLFETALLTSGFSLDEPNTFGNR_None	DLVLLLFETALLTSGFSLDEPNTFGNR	None	Not found	1 replicate	Not found	Not found	Not Found	Not Found	Not Found	High	Not Found	Not Found	Not Found	Not Found	Not Found	Not Found	Not Found	Not Found	0,00045987	0	1	1	2	G7K4R2	0	2982,54588	0
	High	DLVSSLVSGLLTIGPR_None	DLVSSLVSGLLTIGPR	None	Not found	2 replicates	Not found	Not found	Not Found	Not Found	Not Found	High	Not Found	High	Not Found	Not Found	Not Found	Not Found	Not Found	Not Found	0,000136462	0	2	4	2	A2Q2V1; Lj4g3v2265020.1	0	1626,94250	0
	High	DLYGNIVLSGGSTMFPGIADR_None	DLYGNIVLSGGSTMFPGIADR	None	1 replicate	Not found	Not found	Not found	Not Found	High	Not Found	Not Found	Not Found	Not Found	Not Found	Not Found	Not Found	Not Found	Not Found	Not Found	0,00182774	0	3	20	1	G7JAX4; Lj0g3v0331569.1; B7FJC8	0	2183,08013	0
	High	DMGYNVSMMADSTSR_None	DMGYNVSMMADSTSR	None	2 replicates	Found	2 replicates	1 replicate	Peak Found	High	Not Found	High	Peak Found	High	Peak Found	High	Not Found	High	Not Found	Not Found	4,90535E-05	0	2	3	5	A0A072URM9; V7AUF4	0	1664,67130	0	1.301	3.323	0.01	2.554	0.01	0.01	0.696959	0.0482624	5.85e-17	0.18229	6.14e-17	5.59e-17	99.73	32.7		68.07			71.1	92.5
	High	DMKPETFASLVSALLYEK_None	DMKPETFASLVSALLYEK	None	1 replicate	1 replicate	1 replicate	Not found	Not Found	High	Not Found	High	Not Found	Not Found	Not Found	High	Not Found	Not Found	Not Found	Not Found	1,84006E-05	0	1	3	3	T2DLV6	0	2042,05146	0
	High	DMSAEVVDSNPYSR_None	DMSAEVVDSNPYSR	None	Not found	Not found	2 replicates	Not found	Not Found	Not Found	Not Found	Not Found	Not Found	Not Found	Not Found	High	High	Not Found	Not Found	Not Found	0,00546975	0	1	1	2	G7J3W6	0	1569,68496	0
	High	DNGLLLHIHR_None	DNGLLLHIHR	None	2 replicates	Found	Found	Found	High	High	Not Found	High	High	High	High	High	High	High	High	High	0,00935151	0	1	13	12	A0A072TKG8	0	1187,66437	0	0.985	0.796	1.232	0.797	1.247	1.571	0.974986	0.840756	0.951719	0.890547	0.841897	0.86266	13.33	7.95	26.76	9.66	26.88	21.87	97.5	99.1
	High	DNGMHALIIYDDLSK_None	DNGMHALIIYDDLSK	None	2 replicates	Found	Found	Found	High	High	Not Found	High	Peak Found	High	High	High	High	High	High	High	7,28002E-06	0	2	6	16	A0A126TGR5; G9JLT6	0	1704,82615	0	0.863	1.246	1.481	1.763	1.716	1.003	0.961485	0.931142	0.663997	0.786934	0.470328	0.920985	94.48	167.9	110.08	135.41	116.72	112.15	87.2	75.2
	High	DNIQGITKPAIR_None	DNIQGITKPAIR	None	Found	Found	Found	Found	High	High	Peak Found	High	High	High	High	High	High	High	High	High	0,00058137	0	1	6	19	G7JVF8	0	1325,75357	0	1.299	0.923	1.603	0.737	1.801	1.782	0.76471	0.955114	0.737537	0.823298	0.329618	0.798242	65.07	38.48	64.48	29.94	77.67	66.56	85.4	113.8
	High	DNIQGITKPAIRR_None	DNIQGITKPAIRR	None	Found	Found	Found	Found	High	High	Peak Found	High	High	High	Medium	High	High	High	High	Medium	0,0599768	0,00197738	1	6	11	G7JVF8	1	1481,85469	0	1.822	0.821	3.454	0.451	1.774	3.542	0.0440486	0.871918	0.0266232	0.0998138	0.350173	0.214794	70.24	18.76	75.28	18.36	84.74	104.42	88.2	89.1
	High	DNLKPHHFQEVNR_None	DNLKPHHFQEVNR	None	2 replicates	Found	Found	Found	Peak Found	High	Not Found	High	Peak Found	High	High	High	High	High	Peak Found	High	0,00281332	0	1	1	13	G7JV36	0	1633,81936	0	0.955	0.979	1.238	1.193	0.992	1.086	0.999332	0.972364	0.805236	0.98486	0.97329	0.902925	49.43	22.22	50.61	67.13	60.95	59.08	92.3	88.2
	High	DPIVILR_None	DPIVILR	None	2 replicates	Found	Found	Found	High	High	Not Found	Peak Found	Peak Found	High	High	High	High	Peak Found	Peak Found	High	0,180352	0,00876834	1	8	7	A0A072UNG4	0	825,51926	0	0.894	2.192	0.638	2.451	0.573	0.291	0.951049	0.14716	0.827043	0.0922238	0.469089	0.435201	28.31	26.8	26.23	55.49	24.15	5.46	84.7	75.7
	High	DPSSWEEPLEFKPER_None	DPSSWEEPLEFKPER	None	1 replicate	Not found	Not found	Not found	Not Found	High	Not Found	Not Found	Not Found	Not Found	Not Found	Not Found	Not Found	Not Found	Not Found	Not Found	0,0852972	0,00400456	1	1	1	A0A072UMT0	0	1845,86537	0
	High	DQDGHGTHTAATVAGSPVHGANLLGYAYGTAR_None	DQDGHGTHTAATVAGSPVHGANLLGYAYGTAR	None	2 replicates	Not found	Found	1 replicate	High	Peak Found	Not Found	Not Found	Not Found	Not Found	Peak Found	Peak Found	Peak Found	Not Found	Not Found	High	2,89567E-06	0	1	2	2	G7ID47	0	3165,50966	0	0.01	1.286	0.01	100		0.01	5.78e-17	0.897126	5.85e-17	8.85e-17		5.59e-17		13.66					175
	High	DRENFVYIAK_None	DRENFVYIAK	None	2 replicates	Found	Found	Found	Peak Found	Peak Found	Not Found	High	High	Peak Found	High	High	High	Peak Found	Medium	Peak Found	0,0292786	0,000700226	1	2	6	A0A072VBW0	1	1254,64771	1	1.227	0.791	1.15	0.728	0.966	1.457	0.706647	0.834456	0.94868	0.7705	0.990742	0.85099	9.72	4.25	18.94	10.87	21.27	18.98	96	117.8
	High	DRGPYPADQVVK_None	DRGPYPADQVVK	None	2 replicates	Found	2 replicates	Found	Peak Found	Peak Found	Not Found	Peak Found	High	Peak Found	Peak Found	Peak Found	Not Found	Peak Found	Peak Found	Peak Found	0,0929533	0,00426522	1	5	1	Lj0g3v0093169.1	1	1344,69064	0	0.815	0.606	0.727	0.743	1.043	1.2	0.865521	0.536812	0.932015	0.823022	0.954249	0.873429	27.47	1.67	6.17	17.82	49.07	11.72	127.1	103.6
	High	DRPFLENLK_None	DRPFLENLK	None	2 replicates	Found	Found	2 replicates	Peak Found	Peak Found	Not Found	Peak Found	High	Peak Found	Medium	High	Medium	High	Peak Found	Not Found	0,14602	0,00591539	1	2	6	Lj3g3v2740700.2	0	1131,61568	0	3.554	3.674	2.495	0.986	0.61	0.786	0.000219851	0.0260272	0.206421	0.979441	0.630609	0.99997	52.8	27.31	30.29	46.47	7.32	9.51	37.2	152.4
	High	DSAAVFAWK_None	DSAAVFAWK	None	2 replicates	Found	Found	Found	High	Peak Found	Not Found	Peak Found	Peak Found	High	Peak Found	Peak Found	Peak Found	High	Peak Found	Peak Found	0,0118089	0	1	6	3	V7C8C7	0	994,49926	0	0.786	1.731	0.084	2.413	0.934	0.04	0.709603	0.436471	4.55e-06	0.0961457	0.97329	1.09e-05	70.38	42.38	0.42	77.48	122.93	0.1	106.4	83.6
	High	DSAISATPGEVLAHVFGLSPQEVNELK_None	DSAISATPGEVLAHVFGLSPQEVNELK	None	2 replicates	Found	Found	Found	High	High	Not Found	High	High	High	High	High	High	High	High	High	1,61054E-05	0	1	1	21	A0A072U489	0	2808,44141	0	0.764	0.998	0.922	1.213	1.2	1	0.868207	0.979506	0.953089	0.985682	0.859245	0.916426	21.64	63.88	37.56	63.41	25.03	82.71	103.8	100.6
	High	DSAISATPGEVLAHVFGLSPQEVNELKNNR_None	DSAISATPGEVLAHVFGLSPQEVNELKNNR	None	2 replicates	Found	Found	Found	High	High	Not Found	High	High	High	High	High	High	High	High	High	2,7454E-06	0	1	1	19	A0A072U489	1	3192,62838	0	0.518	0.898	0.519	1.658	1.124	0.678	0.349094	0.93315	0.859711	0.824305	0.901936	0.985713	12.13	36.71	23.82	21.69	89.59	41.18	145.7	67.2
	High	DSAISATPGEVLAHVFGLSPQEVNELKNNRNEGVLATPDSR_None	DSAISATPGEVLAHVFGLSPQEVNELKNNRNEGVLATPDSR	None	Found	2 replicates	Found	2 replicates	High	Peak Found	Medium	Not Found	High	High	Peak Found	Peak Found	High	Not Found	High	High	0,000664206	0	1	1	11	A0A072U489	2	4332,18548	0	2.152	1.479	1.592	0.61	0.74	1.077	0.0572588	0.813259	0.625279	0.657014	0.881482	0.911737	83.6	103.96	27.05	39.93	42.81	91.38	64.3	138.3
	High	DSEILDDVGNHHVYFVHSYR_None	DSEILDDVGNHHVYFVHSYR	None	Not found	1 replicate	Not found	Not found	Not Found	Not Found	Not Found	Not Found	High	Not Found	Not Found	Not Found	Not Found	Not Found	Not Found	Not Found	0,0285206	0,000700226	1	2	1	A0A072UVM2	0	2402,11600	0
	High	DSEVQSLLEK_None	DSEVQSLLEK	None	2 replicates	2 replicates	Found	Found	Medium	Peak Found	Not Found	Peak Found	Not Found	Peak Found	High	Peak Found	Peak Found	Peak Found	Medium	Peak Found	0,0355339	0,000700226	1	1	3	G7JPM2	0	1147,58411	0	1.434	1.597	0.922	1.018	0.625	0.687	0.528257	0.730675	0.974861	0.987468	0.717819	0.96097	33.9	32.28	36.92	35.62	21.29	26.22	86.3	123.7
	Medium	DSFSRPFR_None	DSFSRPFR	None	2 replicates	Found	Found	2 replicates	High	High	Not Found	Peak Found	Peak Found	High	Medium	High	Peak Found	High	Not Found	Medium	0,248972	0,0166826	1	7	7	I3T8M7	0	1011,50065	0	0.692	0.75	0.828	1.009	1.125	1.142	0.601263	0.788802	0.962059	0.989627	0.925477	0.907789	3.45	4.65	28.28	14.46	38.16	40.13	122.4	84.6
	Medium	DSFSRPFRK_None	DSFSRPFRK	None	2 replicates	2 replicates	Found	Not found	Peak Found	Medium	Not Found	High	Not Found	Peak Found	Medium	Peak Found	Peak Found	Not Found	Not Found	Not Found	0,305658	0,0209087	1	7	3	I3T8M7	1	1139,59562	0	1.007	0.975	0.01	1.128	0.01	0.01	0.969349	0.971645	5.85e-17	0.99586	6.14e-17	5.59e-17	30.46	29.04		12.93			127.3	128.2
	High	DSQPSVIVDEMRK_None	DSQPSVIVDEMRK	None	Not found	2 replicates	Found	2 replicates	Not Found	Not Found	Not Found	Peak Found	Not Found	Peak Found	Peak Found	Peak Found	Peak Found	High	Peak Found	Not Found	0,0214677	0,000376469	1	4	1	B7FH36	1	1503,74717	0	100	100	100	0.804	0.769	0.956	5.78e-17	5.71e-17	5.85e-17	0.893896	0.90622	0.951518				10.46	18.62	31.06		154
	High	DSSMAGYMSSK_None	DSSMAGYMSSK	None	Not found	1 replicate	2 replicates	Not found	Not Found	Not Found	Not Found	Not Found	Not Found	High	High	Not Found	Peak Found	Not Found	Not Found	Not Found	0,0102883	0	3	6	2	G7K4R2; A0A072U9J1; Lj2g3v3318780.1	0	1163,47074	0		100		100		0.01		5.71e-17		8.85e-17		5.59e-17
	High	DSSVHLASGDLTIVSLK_None	DSSVHLASGDLTIVSLK	None	Not found	1 replicate	1 replicate	2 replicates	Not Found	Not Found	Not Found	Not Found	Not Found	Medium	Not Found	High	Not Found	Not Found	Peak Found	Peak Found	0,0415468	0,000700226	1	2	2	A0A072UN80	0	1741,93305	0			100		100	100			5.85e-17		6.14e-17	5.59e-17
	High	DSTTIIADAASKDELQSR_None	DSTTIIADAASKDELQSR	None	2 replicates	Found	Found	2 replicates	Peak Found	High	Not Found	Peak Found	High	Peak Found	High	Peak Found	Peak Found	Not Found	Peak Found	Peak Found	0,00614803	0	1	2	3	B7FM02	1	1920,95089	0	0.972	1.194	0.305	0.977	0.265	0.255	0.988028	0.940936	0.135127	0.985682	0.00686776	0.445731	76.5	38.4	3.37	20.56	1.8	0.98	110.4	129.5
	High	DTDSEEELKEAFR_None	DTDSEEELKEAFR	None	2 replicates	Found	Found	Found	High	High	Not Found	High	Peak Found	High	High	High	High	High	Peak Found	Peak Found	0,000359905	0	1	9	9	B7FHD7	1	1568,70747	0	1.051	1.596	0.587	1.572	0.605	0.355	0.968767	0.651473	0.769597	0.814328	0.621788	0.671233	36.53	35.88	20.08	41.98	29.33	9.35	96.8	82
	High	DTFYSSLSR_None	DTFYSSLSR	None	2 replicates	2 replicates	Found	1 replicate	Peak Found	Medium	Not Found	High	Not Found	Peak Found	Peak Found	High	Peak Found	Not Found	Not Found	High	0,0710241	0,00285602	1	1	4	G7KRS7	0	1075,50546	0	1.082	1.375	0.01	1.195	0.01	0.01	0.910813	0.875496	5.85e-17	0.98486	6.14e-17	5.59e-17	14.45	27.14		11.21			119.4	129.2
	Medium	DTLGIFR_None	DTLGIFR	None	2 replicates	Found	Found	Found	Peak Found	Peak Found	Not Found	Peak Found	Peak Found	Peak Found	High	High	High	High	Peak Found	Peak Found	0,255719	0,0171745	2	4	4	V7BJH6; G7I834	0	821,45158	0	0.514	1.439	0.421	2.8	0.672	0.292	0.22276	0.826101	0.738726	0.191787	0.840073	0.534063	25.11	77.88	20.24	79.57	48.24	9.77	118.6	60.9
	High	DTMNINALAR_1xOxidation [M3]	DTMNINALAR	1xOxidation [M3]	2 replicates	2 replicates	Found	Found	High	High	Not Found	Peak Found	Not Found	Peak Found	Peak Found	Peak Found	Peak Found	Peak Found	Peak Found	Peak Found	0,00836544	0	4	20	2	V7BX14; G7IS29; Lj3g3v0324640.1; G7LIA0	0	1134,55718	0	0.49	0.467	0.817	0.918	1.437	1.747	0.139364	0.204457	0.957295	0.951785	0.688904	0.739175	13.8	1.47	51.06	45.18	62.19	70.71	144.2	70.7
	High	DTMNINALAR_None	DTMNINALAR	None	Found	Found	Found	Found	High	High	High	High	High	High	High	High	High	High	High	High	0,0032654	0	4	20	15	V7BX14; G7IS29; Lj3g3v0324640.1; G7LIA0	0	1118,56227	0	1.817	1.746	1.028	1.235	0.339	0.275	0.177942	0.422358	0.979188	0.899369	0.0191123	0.187617	85.51	21.54	89.11	49.68	11.38	6.22	86.2	121.9
	High	DTMNINSLAR_1xOxidation [M3]	DTMNINSLAR	1xOxidation [M3]	Not found	2 replicates	Not found	Found	Not Found	Not Found	Not Found	Not Found	Peak Found	Peak Found	Not Found	Not Found	Not Found	High	Peak Found	Peak Found	0,0101259	0	3	9	1	G7LIZ2; G7IS30; V7BZF7	0	1150,55210	0	100		100	0.01	1.502	100	5.78e-17		5.85e-17	8.85e-17	0.60576	5.59e-17					52.8			168.4
	High	DTMNINSLAR_None	DTMNINSLAR	None	Found	Found	Found	Found	High	High	Medium	High	High	High	High	High	High	High	High	High	0,00702109	0	3	9	12	G7LIZ2; G7IS30; V7BZF7	0	1134,55718	0	0.629	0.726	0.902	1.454	1.253	0.862	0.275238	0.736787	0.916659	0.73551	0.834198	0.951518	25.97	22.95	78.09	40.37	63.09	47.39	150.9	67.2
	High	DTRIPLVSFTGSSK_None	DTRIPLVSFTGSSK	None	2 replicates	Found	Found	Found	High	High	Not Found	High	High	High	High	High	High	High	High	High	2,56164E-06	0	1	1	19	Lj6g3v1177340.1	1	1507,81148	0	0.745	1.234	0.215	1.655	1.03	0.174	0.578097	0.883896	0.00228898	0.580485	0.97763	0.0743853	62.63	6.28	0.97	68.99	112.56	0.98	125.3	93.3
	High	DTTAWTLGR_None	DTTAWTLGR	None	2 replicates	Found	Found	Found	Peak Found	Peak Found	Not Found	High	Peak Found	Peak Found	Peak Found	Peak Found	High	Peak Found	Peak Found	Peak Found	0,030373	0,000700226	2	6	2	V7CS77; A0A072TWL1	0	1020,51088	0	0.734	0.964	0.42	1.19	1.156	0.363	0.691296	0.978837	0.385792	0.970145	0.901787	0.681435	48.86	32.54	9.83	24.12	103.42	3.1	124.3	105.7
	High	DTTMVDVPVK_None	DTTMVDVPVK	None	2 replicates	Found	Found	Found	High	High	Not Found	High	High	High	High	High	High	High	Peak Found	High	0,0152275	0	1	2	10	A0A072TMR3	0	1104,56054	0	1.068	1.415	0.389	1.446	0.395	0.273	0.93715	0.74787	0.34458	0.872375	0.110125	0.477429	42.29	43.43	8.95	44.03	8.07	5	105.6	103.7
	High	DTTMVDVPVKVPYSILMSLAK_None	DTTMVDVPVKVPYSILMSLAK	None	2 replicates	Found	Found	Found	High	High	Not Found	High	High	High	High	High	High	High	Peak Found	High	1,47958E-06	0	1	2	20	A0A072TMR3	1	2307,23385	0	1.175	0.84	0.589	0.594	0.526	0.78	0.871978	0.895386	0.964211	0.609589	0.621788	0.982148	70.62	36.33	17.15	26.84	17.44	31.26	123.5	108.5
	High	DTTTIVGDGSTQEAVNKR_None	DTTTIVGDGSTQEAVNKR	None	2 replicates	Found	2 replicates	Found	Peak Found	High	Not Found	High	Peak Found	High	High	High	Not Found	High	Peak Found	Peak Found	0,000934105	0	1	1	6	V7BTD9	1	1891,93557	0	1.135	0.604	1.605	0.545	1.137	2.659	0.892366	0.572996	0.593153	0.525827	0.900207	0.377341	60.98	14.52	58.36	27.94	91.49	77.05	92.7	102.7
	High	DTTTIVGDGSTQEAVTKR_None	DTTTIVGDGSTQEAVTKR	None	2 replicates	Found	Found	Found	Peak Found	Peak Found	Not Found	High	High	Peak Found	High	Peak Found	High	Peak Found	High	Peak Found	0,000218102	0	1	2	5	A0A072VDW9	1	1878,94032	0	0.708	0.752	0.869	1.02	1.222	1.16	0.688602	0.804053	0.985943	0.987468	0.838701	0.891318	14.91	8.56	22.61	35.34	11.17	28.53	127.6	85
	High	DVANAHILAYENASASGR_None	DVANAHILAYENASASGR	None	2 replicates	Found	Found	Found	Peak Found	Peak Found	Not Found	High	High	High	High	High	High	Peak Found	Peak Found	Peak Found	0,000240057	0	1	5	9	B7FLC2	0	1858,90421	0	1.141	2.233	0.432	2.018	0.379	0.194	0.890619	0.132121	0.445753	0.385052	0.0857133	0.257228	34.76	31.5	18.91	40.86	15.37	4.06	83.2	95
	High	DVDGFHPLNIGK_None	DVDGFHPLNIGK	None	2 replicates	Found	Found	Found	Peak Found	Peak Found	Not Found	Peak Found	Peak Found	Peak Found	Peak Found	Peak Found	High	Peak Found	Peak Found	Peak Found	0,0372427	0,000700226	2	5	1	B7FKU9; Lj1g3v4899080.1	0	1311,66918	0	1.266	1.955	0.396	1.625	0.282	0.217	0.735521	0.48927	0.663932	0.814328	0.027817	0.346928	35.9	16.21	11.46	38.92	5.9	3.45	86.4	121.4
	High	DVFSNFVNHK_None	DVFSNFVNHK	None	2 replicates	Found	Found	Found	Peak Found	High	Not Found	Peak Found	Peak Found	Medium	High	High	High	Peak Found	Peak Found	Peak Found	0,0326832	0,000700226	1	2	6	A0A072UNG4	0	1206,59020	0	1.323	2.537	0.407	1.363	0.374	0.133	0.696657	0.167273	0.599835	0.91782	0.0971988	0.117686	100.16	56.95	8.25	15.61	11.42	0.83	69.2	135.7
	High	DVILIATR_None	DVILIATR	None	2 replicates	Found	Found	Found	Peak Found	Peak Found	Not Found	Peak Found	Peak Found	Peak Found	High	Peak Found	Peak Found	Peak Found	Peak Found	Medium	0,147446	0,00618945	1	6	2	B7FGT0	0	900,55129	0	0.786	1.588	0.621	1.891	0.646	0.325	0.828597	0.573789	0.788301	0.476802	0.71345	0.618263	24.51	47.03	25.88	22.54	27.53	5.27	94.7	93.1
	High	DVKPIAEFALQQVK_None	DVKPIAEFALQQVK	None	2 replicates	Found	Found	Found	High	High	Not Found	High	High	High	High	High	High	High	High	High	1,3873E-05	0	1	2	12	G7KH66	0	1585,89482	0	0.769	1.52	0.723	2.734	2.04	0.462	0.798862	0.689192	0.906776	0.166439	0.198723	0.823139	66.99	95.85	59.42	117.84	67.84	13.63	100.7	40.1
	High	DVNVISGLPAATSTERLDVLDDERR_None	DVNVISGLPAATSTERLDVLDDERR	None	Not found	Not found	Not found	1 replicate	Not Found	Not Found	Not Found	Not Found	Not Found	Not Found	Not Found	Not Found	Not Found	High	Not Found	Not Found	0,0100724	0	1	2	1	B7FJU7	2	2741,40643	0
	High	DVQDHIDYGTSGK_None	DVQDHIDYGTSGK	None	2 replicates	Found	Found	1 replicate	High	High	Not Found	Peak Found	Peak Found	High	High	High	Medium	Not Found	Not Found	High	0,0182272	0,000376469	1	2	7	B7FLF5	0	1434,64956	0	1.649	0.921	0.01	0.559	0.01	0.01	0.307657	0.948752	5.85e-17	0.536672	6.14e-17	5.59e-17	34.25	13.44		9.72			112	184.8
	Medium	DVQNEFNMR_None	DVQNEFNMR	None	Not found	1 replicate	Not found	Not found	Not Found	Not Found	Not Found	High	Not Found	Not Found	Not Found	Not Found	Not Found	Not Found	Not Found	Not Found	0,276815	0,0185788	1	3	1	Lj5g3v1953000.1	0	1152,51023	0
	High	DVSPHEFVK_None	DVSPHEFVK	None	2 replicates	Found	Found	2 replicates	High	High	Not Found	High	High	High	Peak Found	High	High	High	Not Found	Peak Found	0,061854	0,0022929	1	4	12	Lj0g3v0249439.1	0	1057,53129	0	1.724	1.428	0.757	0.865	0.439	0.53	0.147826	0.745175	0.930153	0.915574	0.11982	0.888697	57.25	58.16	29.62	13.08	5.49	8.46	83.9	130.2
	Medium	DVVPEWVR_None	DVVPEWVR	None	Found	Found	Found	Found	Peak Found	High	Medium	High	Medium	Medium	Medium	High	Medium	Peak Found	Medium	High	0,204677	0,0105133	2	3	10	Q01807; A2A273	0	999,52581	0	0.866	3.366	0.214	1.807	0.625	0.064	0.844163	0.00584232	0.00121821	0.375415	0.5669	0.000218086	99.02	26.5	4.12	25.75	47.29	0.18	62	116
	High	DYFGAHTYER_None	DYFGAHTYER	None	2 replicates	Found	Not found	Found	Peak Found	Peak Found	Not Found	High	High	Peak Found	Not Found	Not Found	Not Found	Peak Found	High	High	0,0262221	0,000376469	1	7	4	A0A072TX81	0	1258,54873	0	0.863	0.01	1.204	0.01	1.162	100	0.931128	5.71e-17	0.847237	8.85e-17	0.883423	5.59e-17	26.35		79.58		70.99		130.4	112.5
	High	DYNIDMNPK_None	DYNIDMNPK	None	2 replicates	Found	Found	Found	Peak Found	High	Not Found	High	High	High	High	High	High	High	Peak Found	High	0,045855	0,00103412	1	4	9	G7L8T3	0	1109,49319	0	0.945	0.955	0.705	0.932	0.722	0.776	0.999911	0.974747	0.878323	0.956817	0.769904	0.999281	27.64	13.01	15.87	4.12	40.69	6.58	106.6	110.6
	High	DYQDDKADVILK_None	DYQDDKADVILK	None	2 replicates	Found	Found	Found	Peak Found	Peak Found	Not Found	High	High	High	High	High	High	High	High	High	0,000844172	0	1	7	10	I3SEC1	1	1422,71110	0	1.088	1.096	1.448	1.052	1.33	1.274	0.921134	0.988028	0.699085	0.99586	0.75678	0.859293	45.04	46.64	41.4	27.23	13.6	19.56	85.4	93
	High	DYQEIADHAAAALEGVR_None	DYQEIADHAAAALEGVR	None	2 replicates	Found	Not found	2 replicates	High	High	Not Found	Peak Found	High	Peak Found	Not Found	Not Found	Not Found	Peak Found	Not Found	Peak Found	5,14634E-05	0	1	2	3	G7JIG7	0	1828,88242	0	0.305	0.01	0.996	0.01	1.702	100	0.0120058	5.71e-17	0.951719	8.85e-17	0.446342	5.59e-17	10.72		274.83		137.41		173.8	53
	Medium	DYVSGFPK_None	DYVSGFPK	None	2 replicates	Found	Found	2 replicates	Peak Found	Peak Found	Not Found	High	Peak Found	Peak Found	Peak Found	Peak Found	Peak Found	Peak Found	Not Found	Peak Found	0,329718	0,0238617	2	8	1	A0A072TWU1; A0A072TKQ3	0	912,44616	0	0.734	0.966	0.584	1.274	0.756	0.623	0.723623	0.973972	0.769597	0.932677	0.87917	0.942042	11.73	19.3	17.69	26.32	28.87	19.68	121.8	89.4
	High	EAADSYIRPLLTK_None	EAADSYIRPLLTK	None	Not found	Found	Found	Found	Not Found	Not Found	Not Found	Peak Found	High	High	Peak Found	Peak Found	Peak Found	Peak Found	Peak Found	Peak Found	0,069944	0,00285602	1	2	2	A0A072VDQ9	0	1476,80567	0	100	100	100	1.915	0.74	0.311	5.78e-17	5.71e-17	5.85e-17	0.576399	0.871846	0.606512				74.45	32.08	2.32		114.8
	Medium	EAAETWTEWAK_None	EAAETWTEWAK	None	Not found	Not found	2 replicates	Not found	Not Found	Not Found	Not Found	Not Found	Not Found	Not Found	Medium	Not Found	Peak Found	Not Found	Not Found	Not Found	0,475495	0,0498819	1	3	1	G7JR07	0	1321,60591	0		100		100		0.01		5.71e-17		8.85e-17		5.59e-17
	High	EAAMATYDKPIHI_None	EAAMATYDKPIHI	None	Not found	2 replicates	2 replicates	Not found	Not Found	Not Found	Not Found	Not Found	Medium	High	High	Not Found	High	Not Found	Not Found	Not Found	0,0115	0	1	3	4	A0A072V2R0	0	1459,72498	0
	High	EAATYAFGSILEGPSPEK_None	EAATYAFGSILEGPSPEK	None	Not found	1 replicate	Not found	1 replicate	Not Found	Not Found	Not Found	Not Found	Not Found	High	Not Found	Not Found	Not Found	Medium	Not Found	Not Found	0,00219053	0	1	1	2	A0A072TWL1	0	1866,91198	0
	High	EAAWAISNATSGGSHEQIK_None	EAAWAISNATSGGSHEQIK	None	2 replicates	Found	Found	1 replicate	High	High	Not Found	High	High	High	High	High	High	High	Not Found	Not Found	1,25371E-05	0	1	3	18	G7I9F7	0	1956,94099	0	100	100		0.707	0.01	0.01	5.78e-17	5.71e-17		0.7819	6.14e-17	5.59e-17				13.79				234.3
	High	EAAWAVSNATSGGTHDQIK_None	EAAWAVSNATSGGTHDQIK	None	2 replicates	Found	1 replicate	Found	Peak Found	Peak Found	Not Found	High	Peak Found	High	Not Found	High	Not Found	Peak Found	Peak Found	Peak Found	1,51885E-05	0	1	1	3	V7CAN7	0	1942,92534	0	1.164	0.01	1.463	0.01	1.257	100	0.864023	5.71e-17	0.668555	8.85e-17	0.801399	5.59e-17	38.8		40.08		24.47		103.8	120.8
	High	EAAWGLAR_None	EAAWGLAR	None	Found	Found	Found	Found	High	High	Peak Found	High	High	High	High	High	High	High	Peak Found	High	0,1054	0,0052749	2	16	10	A0A072VQ58; A0A072UJW7	0	873,45773	0	1.169	0.941	0.855	0.807	0.732	0.909	0.785294	0.969194	0.985361	0.872031	0.782028	0.982168	43.73	33.39	50.84	19.44	46.83	65.17	101.4	110.5
	High	EADGIVEYLK_None	EADGIVEYLK	None	Found	Found	Found	Found	High	High	Peak Found	High	Peak Found	High	High	High	High	High	High	High	0,00494434	0	1	3	10	A0A072V0J2	0	1136,58338	0	0.983	1.58	0.561	2.174	1.018	0.301	0.974934	0.585054	0.395274	0.13517	0.98245	0.24224	112.53	52.37	13.94	65.21	112.95	4.57	85.4	84
	High	EADGIVEYLKK_None	EADGIVEYLKK	None	2 replicates	Found	Found	Found	High	High	Not Found	High	High	High	High	High	High	High	High	High	0,00048246	0	1	3	22	A0A072V0J2	1	1264,67834	0	0.767	0.834	0.869	0.997	1.119	0.944	0.646578	0.883809	0.888579	0.999138	0.936871	0.979807	8.02	20.63	10.79	30.07	23.65	33.68	115.7	96.8
	High	EADIVIAAAGQAK_None	EADIVIAAAGQAK	None	2 replicates	Found	Found	Found	Peak Found	High	Not Found	Peak Found	Peak Found	Peak Found	Peak Found	Peak Found	Peak Found	Peak Found	Peak Found	Peak Found	0,0802591	0,00373168	1	1	1	B7FKU9	0	1256,68449	0	1.084	1.422	0.695	1.311	0.596	0.489	0.928846	0.815579	0.909663	0.932677	0.6101	0.852835	46.94	37.31	32.86	43.94	29.94	16.25	95.2	103.2
	High	EADPLDSQVVTIAK_None	EADPLDSQVVTIAK	None	Not found	2 replicates	1 replicate	Not found	Not Found	Not Found	Not Found	Peak Found	Not Found	Peak Found	Not Found	High	Not Found	Not Found	Not Found	Not Found	0,00166951	0	1	1	1	Q0GXX4	0	1485,77951	0	100			0.01	0.01		5.78e-17			8.85e-17	6.14e-17									400
	High	EAEEFAEEDKKVK_None	EAEEFAEEDKKVK	None	2 replicates	Found	Found	Found	High	High	Not Found	High	High	High	High	High	High	High	High	High	0,000110855	0	3	4	26	A0A072TV12; V7CQ18; Lj4g3v3014490.1	2	1551,75369	0	0.959	0.817	0.575	0.852	0.624	0.889	0.949464	0.868493	0.426257	0.935964	0.563729	0.963088	10.68	18.76	4.47	19.06	9.36	40.59	119.6	114.7
	High	EAFPGDVFYLHSR_None	EAFPGDVFYLHSR	None	Found	Found	Found	Found	Peak Found	High	Peak Found	High	High	High	High	High	High	High	Peak Found	Peak Found	9,54896E-05	0	2	6	14	A0A126TGR5; G9JLT6	0	1537,74340	0	0.81	1.506	0.184	1.858	0.701	0.121	0.775712	0.653883	0.00536736	0.330586	0.738194	0.00855069	84.55	33.11	3.02	71.67	60.77	1.05	114.3	92.7
	Medium	EAIPYFK_None	EAIPYFK	None	2 replicates	Found	Found	Found	Peak Found	High	Not Found	High	Peak Found	Medium	Medium	Peak Found	Peak Found	Peak Found	Peak Found	Peak Found	0,252328	0,0166826	1	3	4	G7IC41	0	867,46108	0	0.797	1.113	0.63	1.398	1.098	0.487	0.843928	0.956831	0.788301	0.85431	0.940606	0.852835	40.38	24.94	17.42	43.86	83.6	11.4	103.8	96.5
	High	EAISGIMGDSK_None	EAISGIMGDSK	None	2 replicates	Found	Found	Found	Peak Found	High	Not Found	Peak Found	Peak Found	High	Peak Found	High	High	High	Peak Found	Peak Found	0,0194198	0,000376469	1	1	5	V7BVM2	0	1107,53505	0	1.014	1.007	0.779	0.968	0.824	0.851	0.973012	0.97921	0.957117	0.973034	0.942634	0.980081	60.26	58.15	33.89	31.08	26.47	31.16	103	107.7
	High	EAISGIMGDSKEKNR_None	EAISGIMGDSKEKNR	None	2 replicates	Found	Found	Found	High	High	Not Found	High	High	Peak Found	Peak Found	Peak Found	Peak Found	High	High	High	0,0147514	0	1	1	7	V7BVM2	2	1634,81664	0	1.399	0.838	1.955	0.515	1.24	2.259	0.640311	0.878879	0.445753	0.323055	0.845239	0.557392	37.86	29.84	56.05	12.81	71.07	54.41	77.5	102.8
	High	EAITGIMADSK_None	EAITGIMADSK	None	2 replicates	Found	Found	Found	High	Peak Found	Not Found	High	Peak Found	High	Peak Found	High	High	High	High	High	0,00182774	0	1	4	9	G7ITT4	0	1135,56635	0	0.587	0.721	0.588	1.163	1.027	0.885	0.162994	0.729565	0.543734	0.979441	0.979379	0.980081	11.47	16.25	11.8	35.4	24.03	27.08	135.2	83.2
	High	EAITGIMADSKEK_None	EAITGIMADSKEK	None	2 replicates	Found	Found	Found	High	High	Not Found	High	High	High	High	High	High	Peak Found	Peak Found	High	0,000117547	0	1	4	13	G7ITT4	1	1392,70391	0	0.775	0.606	1.52	0.817	1.922	2.401	0.66373	0.46623	0.789984	0.906528	0.242988	0.562713	16.96	8.14	32.84	20.66	48.51	35.25	101.8	78.9
	High	EAKPFIEDGVHSQNLIR_None	EAKPFIEDGVHSQNLIR	None	2 replicates	2 replicates	Found	2 replicates	High	Peak Found	Not Found	Peak Found	Not Found	High	Peak Found	Peak Found	High	High	Not Found	Medium	0,00605081	0	1	2	5	V7B7M6	0	1953,01885	0	0.797	1.07	0.812	1.484	1.019	0.686	0.864096	0.999791	0.973675	0.876692	0.955975	0.98019	17.43	44.99	19.2	33.29	12.2	12.59	105.5	84.1
	Medium	EALEAFDFHLKNSNSHFEPSTYTSLVLACANFR_1xCarbamidomethyl [C29]	EALEAFDFHLKNSNSHFEPSTYTSLVLACANFR	1xCarbamidomethyl [C29]	Not found	Not found	1 replicate	Not found	Not Found	Not Found	Not Found	Not Found	Not Found	Not Found	Not Found	Not Found	Medium	Not Found	Not Found	Not Found	0,463596	0,0473617	1	1	1	G7L1R8	1	3815,81223	0
	High	EALEWLDDNQSVEKEEYEEK_None	EALEWLDDNQSVEKEEYEEK	None	1 replicate	2 replicates	Found	1 replicate	Not Found	High	Not Found	Peak Found	Not Found	Peak Found	Peak Found	Peak Found	High	Not Found	Not Found	High	0,00148489	0	1	2	3	V7CQ18	1	2483,10963	0	100	100		1.625	0.01	0.01	5.78e-17	5.71e-17		0.725945	6.14e-17	5.59e-17				39.26				173.7
	High	EAPAGEKPEPVR_None	EAPAGEKPEPVR	None	2 replicates	2 replicates	Found	Not found	Peak Found	Peak Found	Not Found	Peak Found	Not Found	High	High	High	High	Not Found	Not Found	Not Found	0,12544	0,0054238	1	4	4	Lj4g3v3112990.1	0	1279,66409	0	1.052	1.544	0.01	1.348	0.01	0.01	0.94745	0.778836	5.85e-17	0.943266	6.14e-17	5.59e-17	66.46	33.37		64.65			109	114.7
	High	EAPPGEKPEPVR_None	EAPPGEKPEPVR	None	2 replicates	Found	Found	2 replicates	High	High	Not Found	High	High	High	High	High	High	High	Not Found	High	0,00252919	0	1	3	10	G7LAJ5	0	1305,67974	0	0.664	0.854	0.827	1.505	1.594	0.918	0.497106	0.899699	0.974861	0.829893	0.545408	0.97876	16.37	23.5	36.12	49.02	45.65	49.29	119.4	79.9
	High	EAVAPYERPALSK_None	EAVAPYERPALSK	None	2 replicates	Found	Found	Found	High	High	Not Found	High	High	High	High	High	High	High	High	High	0,00601875	0	2	2	12	V7BHK9; A0A072VJS5	0	1430,76380	0	1.264	1.072	1.671	0.84	1.198	1.573	0.655329	0.978719	0.485556	0.893896	0.881716	0.759365	25.45	11.04	47.65	21.77	42.97	46.87	80	101.2
	Medium	EAVFFLRR_None	EAVFFLRR	None	Not found	Not found	Not found	1 replicate	Not Found	Not Found	Not Found	Not Found	Not Found	Not Found	Not Found	Not Found	Not Found	Medium	Not Found	Not Found	0,366763	0,0296636	1	5	1	Lj2g3v3185320.1	1	1037,58908	0
	High	EAWLTDSIEK_None	EAWLTDSIEK	None	2 replicates	Found	Found	Found	High	High	Not Found	High	Peak Found	Medium	High	High	High	High	High	Peak Found	0,0109063	0	1	2	9	G7JIG7	0	1191,58919	0	0.442	0.896	0.315	1.736	1.35	0.275	0.0683512	0.934651	0.194882	0.673082	0.726865	0.519268	23.37	32.01	6.61	35.46	112.2	3.52	138.8	81.3
	High	EDAEGVIGAELR_None	EDAEGVIGAELR	None	Found	Found	Found	Found	High	High	High	High	High	High	High	High	High	High	High	High	0,000155907	0	1	3	38	G7IDP3	0	1258,62737	0	1.056	1.49	0.948	1.489	0.898	0.587	0.990953	0.66788	0.951719	0.702355	0.956045	0.773829	54.89	36.27	56.97	42.11	47.39	18.37	91.6	91.7
	High	EDENRLDEVGYDDVGGVR_None	EDENRLDEVGYDDVGGVR	None	Not found	1 replicate	Not found	1 replicate	Not Found	Not Found	Not Found	High	Not Found	Not Found	Not Found	Not Found	Not Found	Not Found	Not Found	High	0,0204724	0,000376469	1	2	2	G7L3V5	1	2036,91557	0
	High	EDFGGGHPDPNLTYAK_None	EDFGGGHPDPNLTYAK	None	2 replicates	Found	Found	Found	High	High	Not Found	High	High	Peak Found	High	High	High	High	High	High	0,000176235	0	2	5	10	Lj4g3v3099620.1; G7L9S8	0	1717,78164	0	1.051	0.798	0.895	0.815	0.855	1.123	0.977788	0.84954	0.992649	0.895775	0.957584	0.920985	27.39	53.1	11.05	52.85	21.15	66.01	108.9	106.7
	High	EDKSYDLNFKEDNNDGSQK_None	EDKSYDLNFKEDNNDGSQK	None	Not found	2 replicates	2 replicates	1 replicate	Not Found	Not Found	Not Found	Peak Found	High	Not Found	Peak Found	Peak Found	Not Found	Not Found	Not Found	High	0,0335492	0,000700226	1	3	2	A0A072U338	2	2245,98437	0	100	100		0.857	0.01	0.01	5.78e-17	5.71e-17		0.932132	6.14e-17	5.59e-17				28.09				215.4
	High	EDLIKDALIATR_None	EDLIKDALIATR	None	1 replicate	Found	Found	Found	Not Found	High	Not Found	High	High	High	High	Peak Found	Medium	Peak Found	High	Peak Found	0,000404667	0	1	6	7	I3RZQ6	1	1357,76856	0	100	100	100	1.776	1.025	0.509	5.78e-17	5.71e-17	5.85e-17	0.586196	0.956045	0.888697				31.36	61.34	14.71		119.8
	High	EDQGGIQVDKLQEK_None	EDQGGIQVDKLQEK	None	Found	Found	Found	Found	High	High	Medium	High	High	High	High	High	High	High	High	High	5,57718E-06	0	1	1	25	A2Q3K2	1	1586,80204	0	1.274	1.061	1.611	0.833	1.096	1.223	0.797494	0.979506	0.734132	0.925175	0.94314	0.959635	65.92	37.8	76.87	22.81	65.92	59.63	86.3	110
	High	EEELNNLRGDGTGER_None	EEELNNLRGDGTGER	None	Found	Found	Found	Found	High	High	High	High	High	High	High	High	High	High	High	High	0,000853216	0	1	1	12	G7IS30	1	1688,78343	0	1.179	0.574	1.45	1	1.763	2.524	0.892231	0.389612	0.831939	0.999138	0.358053	0.521158	101.14	14.81	80.7	50.29	71.22	43.85	120.7	60.6
	High	EEELNNLRGDGTGERK_None	EEELNNLRGDGTGERK	None	2 replicates	Not found	1 replicate	2 replicates	Peak Found	High	Not Found	Not Found	Not Found	Not Found	High	Not Found	Not Found	Peak Found	Not Found	Peak Found	0,00432893	0	1	1	2	G7IS30	2	1816,87839	0	0.01	0.01	0.947		100	100	5.78e-17	5.71e-17	0.985943		6.14e-17	5.59e-17			36.84				205.4
	High	EEIEEKIR_None	EEIEEKIR	None	Not found	Not found	Found	Not found	Not Found	Not Found	Not Found	Not Found	Not Found	Not Found	High	Peak Found	High	Not Found	Not Found	Not Found	0,129206	0,0054238	1	1	2	A0A072UWM6	1	1045,55242	1		100		100		0.01		5.71e-17		8.85e-17		5.59e-17
	High	EESRGNDEHVTVIR_None	EESRGNDEHVTVIR	None	2 replicates	Found	Found	2 replicates	High	High	Not Found	Peak Found	High	High	High	Peak Found	Peak Found	High	Not Found	High	0,00215582	0	1	2	12	B7FIY3	1	1640,79869	0	1.258	1.209	0.867	0.986	0.649	0.718	0.826883	0.946235	0.985361	0.985682	0.723447	0.976438	34.94	26.09	44.75	22.84	23.85	30.51	99.1	107.2
	High	EESRGNEDHVAVIR_None	EESRGNEDHVAVIR	None	2 replicates	Found	Found	2 replicates	Peak Found	High	Not Found	High	Peak Found	Peak Found	Peak Found	Peak Found	Peak Found	Peak Found	Not Found	High	0,00698391	0	1	1	5	T2DP01	1	1610,78812	0	1.093	0.894	0.904	0.789	0.777	1.02	0.919106	0.92261	0.989822	0.872793	0.901936	0.932904	27.51	14.87	71.56	24.05	45.16	77.3	103.2	111.3
	High	EETVTLGPAVK_None	EETVTLGPAVK	None	2 replicates	Found	Found	Found	Peak Found	High	Not Found	High	High	Peak Found	High	High	High	High	Peak Found	High	0,0260847	0,000376469	1	3	8	B7FGG2	0	1143,62558	0	0.889	0.872	0.703	0.944	0.764	0.782	0.9385	0.919742	0.883672	0.973034	0.876006	0.990509	21.39	19.8	12.27	20.98	8.63	5.87	123	103.8
	High	EFAPSIPEK_None	EFAPSIPEK	None	2 replicates	Found	Found	Found	High	High	Not Found	High	High	High	High	High	High	High	High	High	0,0163118	0	1	5	11	A0A072VMC4	0	1017,52514	0	0.99	1.086	0.799	1.111	0.876	0.778	0.976946	0.972364	0.829034	0.971367	0.942482	0.911577	14.61	15.33	21.17	8.39	12.17	9.41	102.9	98.8
	High	EFGNNTQSVQFSR_None	EFGNNTQSVQFSR	None	Not found	Found	Found	Found	Not Found	Not Found	Not Found	High	High	High	Peak Found	High	High	Peak Found	Peak Found	Peak Found	0,000187872	0	1	4	5	G7IUL4	0	1513,70300	0	100	100	100	0.843	0.409	0.48	5.78e-17	5.71e-17	5.85e-17	0.928818	0.0755424	0.690587				7.45	8.15	10.99		181.8
	High	EFGNNTQSVQFSREPNNLYNLNSYK_None	EFGNNTQSVQFSREPNNLYNLNSYK	None	2 replicates	Found	Found	Found	High	High	Not Found	High	High	High	High	High	High	High	High	High	5,25965E-06	0	1	1	11	G7IUL4	1	2963,39184	0	0.624	0.877	0.609	1.782	2.16	0.648	0.468862	0.918939	0.769054	0.695731	0.137849	0.950778	29.88	31.29	65.91	78.31	81.44	62.11	126.4	95.7
	High	EFIEALK_None	EFIEALK	None	2 replicates	Found	Found	Found	High	High	Not Found	High	High	High	High	Medium	High	High	High	High	0,149609	0,00644504	1	3	11	B7FMC4	0	849,47165	0	1.222	1.532	0.603	1.054	0.468	0.444	0.691296	0.632861	0.776579	0.999636	0.170587	0.77259	54.6	43.75	14.59	21.05	11.07	3.62	81.9	126.1
	High	EFSSHMLNR_None	EFSSHMLNR	None	Not found	Not found	1 replicate	Not found	Not Found	Not Found	Not Found	Not Found	Not Found	Not Found	Not Found	High	Not Found	Not Found	Not Found	Not Found	0,0721201	0,00285602	1	6	1	G7L735	0	1120,52040	0
	High	EFVPFVASVLIK_None	EFVPFVASVLIK	None	Found	Found	Found	Found	High	Peak Found	High	High	Peak Found	High	Peak Found	Medium	Medium	Peak Found	Peak Found	Peak Found	0,047549	0,00135534	1	1	6	Lj4g3v2267610.1	0	1348,78750	0	0.534	0.62	0.417	1.09	0.732	0.9	0.570462	0.623662	0.855701	0.99586	0.927851	0.942416	41.46	35.31	25.41	107.74	57.72	36.02	153.5	87.4
	Medium	EFVSGITVNGAK_None	EFVSGITVNGAK	None	Not found	2 replicates	Found	Not found	Not Found	Not Found	Not Found	Medium	Not Found	Peak Found	Peak Found	Peak Found	Peak Found	Not Found	Not Found	Not Found	0,369723	0,0298592	1	1	1	A0A072VIX2	0	1221,64738	0	100	100		0.839	0.01	0.01	5.78e-17	5.71e-17		0.905768	6.14e-17	5.59e-17				54.99				192.2
	High	EFYGEGYDDSDKRIPDMTIINK_None	EFYGEGYDDSDKRIPDMTIINK	None	Not found	Not found	1 replicate	Not found	Not Found	Not Found	Not Found	Not Found	Not Found	Not Found	Not Found	High	Not Found	Not Found	Not Found	Not Found	0,0147514	0	1	6	1	A0A072ULI6	2	2606,20791	0
	High	EGATVAFTYVK_None	EGATVAFTYVK	None	Found	Found	Found	Found	High	High	Peak Found	High	High	High	High	High	High	High	High	High	0,000895126	0	2	3	18	G7JI03; V7CA00	0	1185,61502	0	1	1.226	0.516	1.226	0.853	0.357	0.985783	0.890344	0.299867	0.905768	0.927345	0.369577	79.96	21.47	13.94	38.61	65.71	4.46	109.2	109.2
	High	EGDHVLLPEYGGSQIK_None	EGDHVLLPEYGGSQIK	None	2 replicates	Found	Found	Found	High	High	Not Found	High	High	High	High	High	High	High	High	Peak Found	1,60198E-05	0	1	1	17	G7ZWL8	0	1741,87554	0	1.119	1.313	0.455	1.256	0.399	0.354	0.853868	0.826058	0.452703	0.932677	0.069466	0.668213	7.03	6.71	24.33	16.41	18.8	14.68	103.1	117.4
	Medium	EGDSLFIMPNKDQVK_None	EGDSLFIMPNKDQVK	None	2 replicates	Found	Found	Not found	Peak Found	High	Not Found	High	Peak Found	Peak Found	Peak Found	Peak Found	Peak Found	Not Found	Not Found	Not Found	0,256857	0,0176348	1	3	2	G7LD89	1	1720,85745	0	0.677	0.796	0.01	1.105	0.01	0.01	0.62711	0.84954	5.85e-17	0.997175	6.14e-17	5.59e-17	23.26	6.56		37.59			165	111.6
	High	EGFEGQISAK_None	EGFEGQISAK	None	2 replicates	Found	Found	Found	High	High	Not Found	High	High	High	High	High	High	High	High	High	0,00724839	0	1	2	11	Lj1g3v4916360.1	0	1065,52111	0	0.855	0.87	0.808	0.957	0.931	0.928	0.910768	0.918939	0.957295	0.98201	0.988443	0.985602	11.03	14.94	20.76	21.07	23.63	27.2	113.9	95
	High	EGHRVVVVEYDQDGHQNTK_None	EGHRVVVVEYDQDGHQNTK	None	2 replicates	2 replicates	1 replicate	Found	Peak Found	Peak Found	Not Found	High	Peak Found	Not Found	Not Found	Not Found	High	Peak Found	Peak Found	Peak Found	0,140438	0,0056511	1	1	2	Lj3g3v3754400.1	1	2210,05848	0	2.478	0.01	3.475	0.01	1.403	100	0.0263073	5.71e-17	0.0863962	8.85e-17	0.663858	5.59e-17	37.36		73.1		84.15		57.5	142.5
	High	EGIHINLK_None	EGIHINLK	None	2 replicates	2 replicates	Found	2 replicates	High	Peak Found	Not Found	Medium	Not Found	High	High	High	High	High	Not Found	High	0,10861	0,0052749	1	9	8	A0A072VPZ7	0	923,53089	0	1.125	0.875	0.01	0.778	0.01	0.01	0.88036	0.919742	5.85e-17	0.884285	6.14e-17	5.59e-17	25.42	31.47		21.49			133.3	150
	Medium	EGIIALR_None	EGIIALR	None	Not found	2 replicates	2 replicates	Not found	Not Found	Not Found	Not Found	Peak Found	Peak Found	Not Found	High	High	Not Found	Not Found	Not Found	Not Found	0,256857	0,0176348	1	2	2	A0A072TVM3	0	771,47231	0	100	100		0.944	0.01	0.01	5.78e-17	5.71e-17		0.970145	6.14e-17	5.59e-17				14.39				205.8
	Medium	EGLPLRK_None	EGLPLRK	None	Not found	Not found	Found	Not found	Not Found	Not Found	Not Found	Not Found	Not Found	Not Found	Peak Found	Medium	Peak Found	Not Found	Not Found	Not Found	0,369723	0,0298592	4	10	1	V7CX68; G7L0I7; Lj0g3v0068489.1; G7J648	1	812,49886	0		100		100		0.01		5.71e-17		8.85e-17		5.59e-17
	High	EGLSVLAK_None	EGLSVLAK	None	Found	Found	Found	Not found	Peak Found	Peak Found	Peak Found	High	Peak Found	High	Peak Found	High	Peak Found	Not Found	Not Found	Not Found	0,0490491	0,00135534	2	4	3	H6WP29; Lj6g3v2043160.1	0	816,48254	0	0.829	1.105	0.01	1.036	0.01	0.01	0.902882	0.981949	5.85e-17	0.99586	6.14e-17	5.59e-17	54.34	18.65		18.96			123.7	139.7
	High	EGQSDIYYITGESK_None	EGQSDIYYITGESK	None	Not found	2 replicates	Found	2 replicates	Not Found	Not Found	Not Found	Medium	Not Found	High	Peak Found	Peak Found	High	High	Not Found	High	0,00335344	0	1	1	5	Lj2g3v3318780.1	0	1589,73296	0	100	100	100	0.538	1.845	2.724	5.78e-17	5.71e-17	5.85e-17	0.516177	0.344992	0.398595				16.42	99.98	77.88		122.1
	High	EGRPIGAYELAK_None	EGRPIGAYELAK	None	2 replicates	Not found	1 replicate	1 replicate	High	High	Not Found	Not Found	Not Found	Not Found	Not Found	High	Not Found	Not Found	High	Not Found	0,0572636	0,00197738	1	5	4	A0A072UVM2	0	1303,70048	0
	High	EGSKYGMDEYLEIK_None	EGSKYGMDEYLEIK	None	2 replicates	Found	Found	Found	High	High	Not Found	High	Peak Found	High	High	High	High	High	Peak Found	High	0,000320094	0	2	3	13	Lj3g3v0948280.2; A0A072VAA5	1	1661,77271	0	1.02	1.195	0.242	1.274	0.479	0.186	0.976665	0.915915	0.0562039	0.932677	0.292851	0.24489	88.72	30.46	4.16	62.53	25.37	2.49	112.3	114.6
	High	EGSLPLTGQYSPR_None	EGSLPLTGQYSPR	None	2 replicates	Found	Found	2 replicates	High	High	Not Found	Peak Found	Peak Found	High	Peak Found	Peak Found	Peak Found	Peak Found	Not Found	Peak Found	0,00717182	0	1	1	3	A0A072TUR1	0	1404,71177	0	0.888	1.07	0.413	1.101	0.622	0.383	0.949464	0.999791	0.407711	0.997175	0.715149	0.768855	50.49	16.33	12.34	45.88	23.43	10.33	122	108.4
	High	EGSSIINSTSVNAYTGKAETLDYTSTK_None	EGSSIINSTSVNAYTGKAETLDYTSTK	None	2 replicates	Found	Found	Found	Peak Found	Peak Found	Not Found	Peak Found	High	Peak Found	Peak Found	High	Peak Found	Peak Found	Peak Found	High	0,00139294	0	1	1	3	G7JI03	1	2837,36870	0	0.7	2.834	0.42	4.131	0.489	0.147	0.463644	0.0255802	0.158825	0.000326417	0.214096	0.019139	39.83	55.3	9.96	101.44	24.23	1.01	91.5	54.9
	High	EGSSIINTTSVNAYK_None	EGSSIINTTSVNAYK	None	Found	Found	Found	Found	High	High	Peak Found	High	High	High	High	High	High	High	High	High	4,1162E-06	0	2	6	23	I3SYP3; Lj0g3v0205639.3	0	1583,79114	0	1.033	0.915	0.65	0.901	0.621	0.701	0.999911	0.951055	0.592057	0.970145	0.556792	0.874672	63.98	9.39	17.85	10.98	17.99	22.06	111.5	115.1
	Medium	EGVAEAGMIPFR_None	EGVAEAGMIPFR	None	2 replicates	2 replicates	Found	Not found	High	Peak Found	Not Found	Peak Found	Not Found	Peak Found	Peak Found	Peak Found	Peak Found	Not Found	Not Found	Not Found	0,259146	0,0178234	1	1	1	G7IRL3	0	1276,63543	0	1.43	2.126	0.01	1.487	0.01	0.01	0.672937	0.391847	5.85e-17	0.882347	6.14e-17	5.59e-17	62.23	92.48		85.62			86.4	123.6
	Medium	EGVFGNISRLVVTGNDK_None	EGVFGNISRLVVTGNDK	None	2 replicates	Found	Found	Found	Peak Found	Medium	Not Found	Medium	Peak Found	High	Medium	Peak Found	Medium	Peak Found	Peak Found	Peak Found	0,217331	0,0111999	1	1	5	G7K5D3	1	1804,95519	0	0.821	5.104	1.148	7.655	1.524	0.199	0.892231	0.000180673	0.876796	1.62e-05	0.559618	0.254981	80.48	66.73	77.15	135.52	135.52	3.81	42.7	35.1
	High	EGVPTAVSHGLWLNIPDYDAPTQLVKPHER_None	EGVPTAVSHGLWLNIPDYDAPTQLVKPHER	None	Not found	2 replicates	1 replicate	2 replicates	Not Found	Not Found	Not Found	High	High	Not Found	Not Found	High	Not Found	Not Found	High	High	3,78149E-07	0	1	1	6	G7JWW6	0	3339,71205	0
	High	EGVVLAVEKR_None	EGVVLAVEKR	None	2 replicates	2 replicates	2 replicates	1 replicate	High	High	Not Found	Peak Found	Not Found	Peak Found	High	High	Not Found	High	Not Found	Not Found	0,00709606	0	2	9	5	B7FHA1; Lj5g3v2240990.1	1	1099,64698	0	0.914	0.793	0.01	0.868	0.01	0.01	0.977788	0.855169	5.85e-17	0.932677	6.14e-17	5.59e-17	19.54	14.17		15.21			147.7	135.1
	High	EGVVYGAGIGPGVYDIHSPR_None	EGVVYGAGIGPGVYDIHSPR	None	Found	Found	Found	Found	High	High	Peak Found	High	High	Peak Found	Peak Found	Peak Found	High	High	High	High	3,9444E-06	0	1	1	14	G7L0I7	0	2043,02941	0	0.684	1.227	0.416	1.795	1.157	0.097	0.419272	0.889404	0.117493	0.386977	0.90622	0.0025006	32.91	28.33	19.72	42.24	126.99	0.26	132.2	90.4
	High	EGYQSLLNTDMER_None	EGYQSLLNTDMER	None	2 replicates	Found	Found	Found	High	High	Not Found	High	High	High	High	High	Peak Found	High	High	High	8,538E-05	0	2	4	10	V7CD28; G7JD38	0	1555,70570	0	0.786	1.302	0.142	1.451	1.005	0.098	0.722356	0.834456	0.000134525	0.756641	0.98951	0.00263485	66.9	44.05	1.34	45.03	133.59	0.49	120.5	107.7
	High	EGYQSLLNTDMERELNHLAR_None	EGYQSLLNTDMERELNHLAR	None	2 replicates	1 replicate	2 replicates	Not found	High	High	Not Found	High	Not Found	Not Found	Not Found	Peak Found	High	Not Found	Not Found	Not Found	0,00103362	0	1	3	6	G7JD38	1	2389,15648	0		100		100		0.01		5.71e-17		8.85e-17		5.59e-17
	Medium	EGYSWWIR_None	EGYSWWIR	None	Not found	Not found	2 replicates	2 replicates	Not Found	Not Found	Not Found	Not Found	Not Found	Not Found	Peak Found	High	Not Found	Peak Found	Not Found	Peak Found	0,247862	0,0166826	2	3	1	Lj1g3v1218940.1; G7JAA1	0	1096,52106	0		100	100	100	100	0.096		5.71e-17	5.85e-17	8.85e-17	6.14e-17	0.0892093						0.52
	High	EHALLAFTLGVK_None	EHALLAFTLGVK	None	Found	Found	Found	Found	High	High	High	High	High	High	High	High	High	High	High	High	4,87928E-05	0	3	9	24	Lj1g3v3690420.1; G7KN61; G7I7M0	0	1298,74670	0	0.678	1.45	1.057	3.111	1.56	0.729	0.401768	0.707579	0.992277	0.00751045	0.551508	0.890977	27.53	24.24	16.19	56.44	64.27	25.68	95.6	64.8
	High	EHGVHGHVFAGAGNTAK_None	EHGVHGHVFAGAGNTAK	None	Not found	Not found	Not found	1 replicate	Not Found	Not Found	Not Found	Not Found	Not Found	Not Found	Not Found	Not Found	Not Found	Not Found	High	Not Found	0,14602	0,00591539	1	2	2	G7JBW9	0	1688,82518	0
	High	EHLEPNLEGLTVEEAIQNK_None	EHLEPNLEGLTVEEAIQNK	None	2 replicates	Found	Found	Found	High	High	Not Found	High	High	High	High	High	High	High	High	High	5,7944E-08	0	1	1	17	G7IS30	0	2163,09280	0	0.227	0.662	0.685	2.887	1.616	0.601	7.42e-07	0.608589	0.658664	0.0257493	0.49345	0.795234	2.58	32.69	33.9	64.91	122.56	38.7	157.2	31.1
	High	EHLEPNLEGLTVEEAIQNKK_None	EHLEPNLEGLTVEEAIQNKK	None	Found	Found	Found	Found	High	High	Peak Found	High	High	High	High	High	High	High	High	High	1,17765E-08	0	1	1	27	G7IS30	1	2291,18777	0	0.484	1.046	0.642	2.16	1.21	0.706	0.0379456	0.987753	0.571966	0.141098	0.874667	0.875509	11.51	70.37	41	77.14	126.24	48.33	113.3	42.6
	High	EHNKPVQEVIAEMTDGGVDR_None	EHNKPVQEVIAEMTDGGVDR	None	Found	Found	Found	Found	High	High	Peak Found	High	High	High	High	High	High	High	High	High	1,34425E-06	0	1	6	76	T2DLR9	0	2224,06627	0	1.225	1.671	0.936	1.59	0.516	0.269	0.847834	0.48927	0.945845	0.586196	0.280334	0.176952	71.21	33.85	76.96	43.92	19.33	3.53	108.5	96.6
	High	EHQIIDTLVGPTLKDEVMK_None	EHQIIDTLVGPTLKDEVMK	None	2 replicates	Found	Found	Found	Peak Found	Medium	Not Found	High	High	High	High	High	Peak Found	Peak Found	High	High	2,17157E-06	0	2	8	10	V7C8K4; G7LAL7	1	2166,14748	0	1.307	2.624	1.976	1.991	1.488	0.747	0.669726	0.162295	0.290121	0.511637	0.611482	0.985602	98.74	19.74	29.38	109.19	109.19	17.4	58.4	76.3
	High	EHVVGWYSTGPK_None	EHVVGWYSTGPK	None	1 replicate	Not found	Not found	2 replicates	Medium	Not Found	Not Found	Not Found	Not Found	Not Found	Not Found	Not Found	Not Found	High	Peak Found	Not Found	0,077453	0,00373168	1	7	2	B7FLW2	0	1359,66918	0			100		100	100			5.85e-17		6.14e-17	5.59e-17
	High	EIAEAYLGSTVK_None	EIAEAYLGSTVK	None	2 replicates	Found	Found	Found	High	High	Not Found	High	High	High	High	Peak Found	High	Peak Found	Peak Found	Peak Found	0,00367089	0	1	6	7	V7CZ55	0	1280,67326	0	0.765	1.086	0.609	1.393	1.043	0.572	0.793622	0.972364	0.769597	0.893737	0.956045	0.902925	24.61	17.95	17.9	27.98	55.72	15.01	115.1	92.3
	High	EIAQDFKTDLR_None	EIAQDFKTDLR	None	Found	Found	Found	Found	High	High	Peak Found	High	High	Peak Found	Peak Found	High	Peak Found	High	High	High	0,00292012	0	2	8	10	G7L647; V7CZU0	1	1335,69031	0	1.103	0.95	2.022	0.716	1.834	2.392	0.955936	0.972364	0.434197	0.79622	0.303126	0.571088	41.26	53.52	63.42	18.15	32.85	48.5	78.4	86.4
	High	EIAQTISNSANK_None	EIAQTISNSANK	None	1 replicate	Not found	Not found	1 replicate	Not Found	High	Not Found	Not Found	Not Found	Not Found	Not Found	Not Found	Not Found	High	Not Found	Not Found	0,184662	0,00896984	1	1	2	Lj0g3v0108469.1	0	1275,65392	0
	High	EIASGIIPDPGSLK_None	EIASGIIPDPGSLK	None	Found	Found	2 replicates	Found	High	High	High	High	High	High	High	Not Found	High	High	High	High	0,000120079	0	1	1	11	V7B4H9	0	1396,76822	0	0.127	0.568	0.111	4.739	1.535	0.262	5.78e-17	0.372436	2.17e-06	6.44e-05	0.598606	0.162589	2.14	33.86	1.35	125.1	135.91	6.63	237.8	17.2
	High	EIASGIIPDPGSLKAK_None	EIASGIIPDPGSLKAK	None	2 replicates	Found	2 replicates	Found	High	High	Not Found	Peak Found	High	High	High	Not Found	High	High	High	High	0,000188876	0	1	1	13	V7B4H9	1	1595,90030	0	0.241	0.639	0.491	2.651	2.439	0.769	5.6e-08	0.546625	0.303088	0.0657535	0.0565309	0.985602	6.26	9.78	24.12	73.51	108.04	58.81	168.7	40.6
	High	EIASGTIPDPGSLK_None	EIASGTIPDPGSLK	None	Not found	Found	Found	Not found	Not Found	Not Found	Not Found	High	High	High	High	High	High	Not Found	Not Found	Not Found	7,79855E-05	0	1	3	9	A0A072TMR3	0	1384,73184	0	100	100		1.172	0.01	0.01	5.78e-17	5.71e-17		0.935868	6.14e-17	5.59e-17				87.88				209.8
	High	EIASGTIPDPGSLKAK_None	EIASGTIPDPGSLKAK	None	Not found	Found	Found	Not found	Not Found	Not Found	Not Found	High	Peak Found	High	Peak Found	High	High	Not Found	Not Found	Not Found	0,000140146	0	1	1	8	A0A072TMR3	1	1583,86391	0	100	100		0.957	0.01	0.01	5.78e-17	5.71e-17		0.978774	6.14e-17	5.59e-17				63.06				215
	High	EIEGWTAR_None	EIEGWTAR	None	2 replicates	Found	Found	2 replicates	High	High	Not Found	High	Peak Found	High	High	High	High	High	Not Found	Peak Found	0,102278	0,0052749	2	6	8	Lj1g3v0052590.1; V7CIK0	0	961,47377	0	0.836	0.909	0.89	1.011	1.064	0.98	0.896517	0.947472	0.978749	0.987468	0.962192	0.959635	22.9	24.93	20.88	37.22	27.73	32.76	108.5	103.6
	High	EIFRTDGEQVLK_None	EIFRTDGEQVLK	None	2 replicates	Found	Found	Found	High	High	Not Found	High	High	High	High	High	High	High	High	High	0,0146735	0	1	6	40	A0A072TLZ7	1	1434,75872	0	1.181	1.06	1.083	0.99	0.941	1.072	0.890836	0.980172	0.999745	0.997175	0.979943	0.993626	31.69	33.8	37.12	8.15	18.43	19.06	94	99.5
	High	EIGELIAK_None	EIGELIAK	None	1 replicate	Found	Found	1 replicate	Not Found	High	Not Found	Peak Found	Peak Found	High	High	High	Peak Found	High	Not Found	Not Found	0,0508573	0,00167006	3	5	5	V7BHP9; Q1RSH3; Q1RSH4	0	872,50876	0	100	100		1.309	0.01	0.01	5.78e-17	5.71e-17		0.956817	6.14e-17	5.59e-17				16.87				170.2
	Medium	EIGFIK_None	EIGFIK	None	2 replicates	Found	Found	Found	Peak Found	Peak Found	Not Found	Peak Found	Medium	Peak Found	Peak Found	Peak Found	Peak Found	Peak Found	Medium	Peak Found	0,363819	0,0290035	1	8	6	A0A072TFP1	0	706,41340	0	0.83	0.774	0.897	0.952	1.04	1.178	0.816912	0.814866	0.951719	0.971367	0.972689	0.942416	21.09	8.96	27.42	19.06	70.69	16.47	110.5	94.2
	Medium	EIKDILVR_None	EIKDILVR	None	2 replicates	Found	Found	Found	Peak Found	High	Not Found	Medium	High	Medium	Peak Found	High	High	Peak Found	Peak Found	High	0,217331	0,0111999	1	9	9	V7C884	1	985,60406	0	0.897	0.762	1.193	0.838	1.235	1.565	0.887011	0.796461	0.964211	0.926937	0.856359	0.86266	7.78	6.11	19.59	8.91	22.57	13.66	103.8	93.1
	High	EIKEVGPDGQEVTK_None	EIKEVGPDGQEVTK	None	2 replicates	Found	Found	Found	High	High	Not Found	Peak Found	Peak Found	Peak Found	High	Peak Found	Peak Found	High	Peak Found	High	0,00113765	0	1	3	5	V7BQJ1	1	1528,78533	0	0.865	0.759	1.493	0.71	1.279	1.877	0.902548	0.796221	0.717713	0.788866	0.807648	0.692347	29.05	16.36	25.89	19.72	58.78	27.83	95.9	83
	High	EILEANGLDSSGSDLEITRR_None	EILEANGLDSSGSDLEITRR	None	Not found	1 replicate	Not found	Not found	Not Found	Not Found	Not Found	Not Found	High	Not Found	Not Found	Not Found	Not Found	Not Found	Not Found	Not Found	0,139754	0,0056511	1	1	1	V7AFT3	1	2175,08878	0
	High	EIMFLHQFLSK_None	EIMFLHQFLSK	None	2 replicates	Found	Found	Found	Peak Found	Peak Found	Not Found	Peak Found	Peak Found	Peak Found	High	Peak Found	Peak Found	Peak Found	Peak Found	Peak Found	0,0924854	0,00426522	1	1	1	G7L0J4	0	1392,73442	0	0.661	2.928	0.752	2.961	1.006	0.34	0.762708	0.10792	0.979188	0.158364	0.952953	0.692347	55.37	83.45	50.43	128.51	136.98	8.99	93.4	61.7
	Medium	EISALAPSSMK_1xOxidation [M10]	EISALAPSSMK	1xOxidation [M10]	1 replicate	Not found	Not found	Not found	Not Found	High	Not Found	Not Found	Not Found	Not Found	Not Found	Not Found	Not Found	Not Found	Not Found	Not Found	0,333855	0,0247283	1	16	1	B7FJC8	0	1149,58200	0
	High	EISALAPSSMK_None	EISALAPSSMK	None	2 replicates	Found	Found	Found	High	High	Not Found	High	High	High	High	High	High	High	High	High	0,00234753	0	1	16	11	B7FJC8	0	1133,58709	0	0.981	1.019	0.819	1.039	0.822	0.804	0.976665	0.998497	0.868317	0.99586	0.901936	0.926324	19.58	15.08	11.88	35.14	13.72	28.56	104.7	102.7
	Medium	EISGWWRVCFWVSTIPAAILIVAMIFCAESPHWLYK_2xCarbamidomethyl [C9; C27]; 2xOxidation [W5; W6]	EISGWWRVCFWVSTIPAAILIVAMIFCAESPHWLYK	2xCarbamidomethyl [C9; C27]; 2xOxidation [W5; W6]	1 replicate	Not found	Not found	Not found	Not Found	Not Found	Medium	Not Found	Not Found	Not Found	Not Found	Not Found	Not Found	Not Found	Not Found	Not Found	0,395499	0,0350521	1	3	1	Lj2g3v0810990.2	1	4369,17993	0
	High	EITALAPSSMK_None	EITALAPSSMK	None	2 replicates	Found	Found	Found	High	High	Not Found	High	Peak Found	High	High	Peak Found	High	Peak Found	Peak Found	Peak Found	0,00423782	0	2	15	6	G7JAX4; Lj0g3v0331569.1	0	1147,60274	0	0.984	0.911	0.718	0.95	0.745	0.788	0.974934	0.948752	0.717713	0.987468	0.798277	0.913897	9.72	2.44	14.46	11.67	13.51	17.42	110.7	109
	High	EITSIWQTDELRR_None	EITSIWQTDELRR	None	2 replicates	2 replicates	Found	2 replicates	Peak Found	Peak Found	Not Found	High	Not Found	Peak Found	Peak Found	Peak Found	Peak Found	Peak Found	Not Found	Peak Found	0,1795	0,00850451	2	6	1	G7I4Z4; V7BFZ5	1	1646,84966	0	1.567	1.558	0.949	0.964	0.605	0.604	0.444523	0.759993	0.934206	0.976104	0.743594	0.935945	9.11	10.4	74.93	8.58	31.48	29.16	79.6	124.7
	High	EITSVLVGMR_None	EITSVLVGMR	None	2 replicates	Found	Found	Found	Peak Found	High	Not Found	High	High	Peak Found	Peak Found	High	High	High	Peak Found	High	0,00601875	0	1	3	7	G7JTZ5	0	1104,60816	0	0.879	2.774	0.589	3.422	0.801	0.128	0.93715	0.0494741	0.797334	0.0266426	0.931895	0.072156	74.69	63.89	33.96	81.99	72.09	1.17	66.9	68.6
	High	EIVEVGHGDK_None	EIVEVGHGDK	None	2 replicates	1 replicate	Not found	Not found	Peak Found	High	Not Found	Not Found	Not Found	High	Not Found	Not Found	Not Found	Not Found	Not Found	Not Found	0,00608305	0	3	3	4	V7BX14; Lj3g3v0323580.1; G7IS30	0	1082,54766	0	0.01	0.01	0.01				5.78e-17	5.71e-17	5.85e-17										400
	Medium	EIYNLFR_None	EIYNLFR	None	2 replicates	Found	Found	Found	Peak Found	Peak Found	Not Found	Peak Found	Peak Found	Medium	Peak Found	Medium	Peak Found	Peak Found	Peak Found	Peak Found	0,43532	0,0405601	1	6	2	A0A072UNV2	0	954,50434	0	0.868	2.775	0.271	3.487	0.744	0.077	0.93715	0.0943721	0.335875	0.0416775	0.9157	0.0198807	80.88	68.96	7.17	98.35	62.09	0.39	79.1	68.7
	Medium	EKADEVAGPLVMR_None	EKADEVAGPLVMR	None	Not found	1 replicate	Not found	Not found	Not Found	Not Found	Not Found	Not Found	High	Not Found	Not Found	Not Found	Not Found	Not Found	Not Found	Not Found	0,333855	0,0247283	1	4	1	V7BTW5	1	1414,73588	0
	High	EKAPVELVK_None	EKAPVELVK	None	2 replicates	Found	Found	Found	High	High	Not Found	Medium	High	High	Medium	High	High	High	High	High	0,0593633	0,00197738	1	2	18	T2DN44	1	1012,60372	0	0.574	0.794	0.917	1.405	1.621	1.151	0.170534	0.839246	0.931865	0.819011	0.487504	0.97876	6.06	25.05	24.7	40.56	39.38	55.54	122.1	69
	High	EKDHIEGFAPEVAWVTK_None	EKDHIEGFAPEVAWVTK	None	2 replicates	Found	2 replicates	2 replicates	High	High	Not Found	High	Peak Found	Peak Found	High	Not Found	Peak Found	Not Found	Peak Found	Peak Found	0,00299887	0	1	2	4	G7KUM3	1	1955,98615	0	0.241	0.964	0.085	3.993	0.353	0.088	0.00535947	0.970091	0.0104254	0.041411	0.218318	0.0423567	7.87	72.42	0.29	84.99	13.69	0.5	174.7	42.2
	High	EKITEGLGFK_None	EKITEGLGFK	None	Found	Found	Found	Found	High	High	Peak Found	High	High	High	High	High	High	High	High	High	0,00374984	0	1	4	40	G7JR07	1	1121,62010	0	1.175	0.863	1.333	0.819	1.193	1.44	0.894846	0.913082	0.897183	0.915129	0.883645	0.897332	32.01	13.83	25.52	12.08	19.36	16.57	94.1	99.2
	High	EKITEGLGFKDK_None	EKITEGLGFKDK	None	Not found	2 replicates	Not found	Not found	Not Found	Not Found	Not Found	Not Found	High	High	Not Found	Not Found	Not Found	Not Found	Not Found	Not Found	0,101256	0,0052749	1	3	2	G7JR07	2	1364,74201	0
	High	EKLASVPSGGGAVAVSAATGGGAAAAAPAAEAK_None	EKLASVPSGGGAVAVSAATGGGAAAAAPAAEAK	None	2 replicates	Not found	Not found	2 replicates	High	High	Not Found	Not Found	Not Found	Not Found	Not Found	Not Found	Not Found	High	Not Found	High	0,000646744	0	1	1	4	A0A072VLF0	1	2765,44281	0
	High	EKLASVPSGGGAVAVSAATGGGAAAAAPAAEAKEEK_None	EKLASVPSGGGAVAVSAATGGGAAAAAPAAEAKEEK	None	2 replicates	Not found	Not found	2 replicates	High	High	Not Found	Not Found	Not Found	Not Found	Not Found	Not Found	Not Found	High	Not Found	High	7,23792E-05	0	1	1	4	A0A072VLF0	2	3151,62296	0	0.01	0.01	0.686		100	100	5.78e-17	5.71e-17	0.834118		6.14e-17	5.59e-17			12.97				237.3
	High	EKLEDADERLGADIVQK_None	EKLEDADERLGADIVQK	None	1 replicate	Not found	Not found	Not found	High	Not Found	Not Found	Not Found	Not Found	Not Found	Not Found	Not Found	Not Found	Not Found	Not Found	Not Found	0,147446	0,00618945	1	2	1	B7FM02	2	1928,99236	0
	High	EKPLHNVLGGGKPADVFLWR_None	EKPLHNVLGGGKPADVFLWR	None	2 replicates	Found	Found	Found	High	High	Not Found	High	High	High	High	High	High	High	High	High	6,37775E-08	0	1	3	23	B7FIA7	0	2233,22403	0	0.808	1.694	1.089	1.564	0.764	0.641	0.737937	0.469673	0.999745	0.614867	0.829866	0.836219	15.01	0.92	0.92	87.22	66.74	14.53	87.1	70.3
	High	EKPSVELVK_None	EKPSVELVK	None	2 replicates	Found	Found	Found	High	High	Not Found	High	Peak Found	Peak Found	High	High	High	Peak Found	Peak Found	Medium	0,0456178	0,00103412	1	3	7	G7KWF6	0	1028,59864	0	0.508	0.729	0.867	1.361	1.689	1.183	0.177942	0.775184	0.985361	0.893896	0.392568	0.916426	8.31	19.02	19.87	42.08	30.7	46.35	132.4	61.7
	High	EKPVHSVLGGGKPADVFLWK_None	EKPVHSVLGGGKPADVFLWK	None	Found	Found	Found	Found	High	High	Peak Found	High	High	Peak Found	High	High	Peak Found	High	High	High	0,000116922	0	1	1	11	I3S2R5	0	2164,19133	0	0.821	0.413	0.191	0.503	0.228	0.465	0.871978	0.127493	0.0175577	0.348526	0.00191146	0.82243	14.16	5.01	1.07	7.43	1.55	7.1	163.9	134.6
	Medium	EKPVVLNYKK_None	EKPVVLNYKK	None	1 replicate	Not found	Not found	Not found	Medium	Not Found	Not Found	Not Found	Not Found	Not Found	Not Found	Not Found	Not Found	Not Found	Not Found	Not Found	0,393953	0,0348211	1	1	1	B7FIH8	1	1217,72523	0
	High	EKTLSDQFEAK_None	EKTLSDQFEAK	None	1 replicate	1 replicate	2 replicates	Not found	High	Not Found	Not Found	Not Found	Not Found	High	Peak Found	Not Found	Peak Found	Not Found	Not Found	Not Found	0,151799	0,00697983	1	14	2	B7FHF4	1	1295,64777	0		100		100		0.01		5.71e-17		8.85e-17		5.59e-17
	Medium	EKVEVIEGDAMEE_None	EKVEVIEGDAMEE	None	Not found	1 replicate	Not found	Not found	Not Found	Not Found	Not Found	Not Found	Not Found	Medium	Not Found	Not Found	Not Found	Not Found	Not Found	Not Found	0,433686	0,039904	1	6	1	B7FII9	1	1477,67267	0
	Medium	EKVNGSTVNVGVDPSK_None	EKVNGSTVNVGVDPSK	None	2 replicates	Found	Found	2 replicates	Peak Found	Peak Found	Not Found	Peak Found	Peak Found	Peak Found	Peak Found	High	Peak Found	Peak Found	Peak Found	Not Found	0,342237	0,0256205	1	1	1	G7K4S3	1	1629,84424	0	0.927	0.702	1.307	0.868	1.965	2.195	0.976665	0.707579	0.788301	0.938604	0.229665	0.596217	15.6	20.18	55.8	50.02	70.19	50.12	101.4	94.8
	High	EKVNNMVLFDQGTYDK_None	EKVNNMVLFDQGTYDK	None	Not found	1 replicate	Not found	Not found	Not Found	Not Found	Not Found	Not Found	Not Found	High	Not Found	Not Found	Not Found	Not Found	Not Found	Not Found	0,0493036	0,00135534	2	6	1	B0BLI2; B7FGM7	1	1900,91094	0
	High	ELAEDGYSGVEVR_None	ELAEDGYSGVEVR	None	Found	Found	Found	Found	High	High	Peak Found	High	High	High	High	High	High	High	High	High	0,000141648	0	1	9	11	V7C2P9	0	1423,66996	0	0.899	0.642	0.827	0.711	1.011	1.446	0.890619	0.554384	0.854512	0.789282	0.987631	0.897181	12.5	11.14	15.09	12.9	16.75	21.29	114.1	102.6
	High	ELAGNIVQMSQQK_None	ELAGNIVQMSQQK	None	1 replicate	2 replicates	Found	Not found	Not Found	High	Not Found	Peak Found	Not Found	Peak Found	Peak Found	High	Peak Found	Not Found	Not Found	Not Found	0,00641494	0	1	2	2	Q2HS37	0	1445,74169	0	100	100		1.345	0.01	0.01	5.78e-17	5.71e-17		0.935868	6.14e-17	5.59e-17				71.95				172.4
	Medium	ELAPRPSAR_None	ELAPRPSAR	None	Not found	Not found	1 replicate	Not found	Not Found	Not Found	Not Found	Not Found	Not Found	Not Found	Not Found	Not Found	High	Not Found	Not Found	Not Found	0,347905	0,0262466	1	3	1	G7IAL5	0	996,55850	0
	High	ELAVQIQQEATK_None	ELAVQIQQEATK	None	Found	Found	Found	2 replicates	Peak Found	Peak Found	Peak Found	High	High	Peak Found	Peak Found	Peak Found	High	Peak Found	Peak Found	Not Found	0,0276364	0,000376469	1	4	3	V5N8D7	0	1357,73217	0	0.621	0.758	0.518	1.198	0.824	0.736	0.479714	0.805051	0.622644	0.983642	0.952953	0.987594	47.31	34.49	24.99	35.34	30.83	17.86	131.3	83.5
	High	ELDIAHPAAK_None	ELDIAHPAAK	None	2 replicates	2 replicates	Found	2 replicates	Peak Found	Peak Found	Not Found	Peak Found	Not Found	Peak Found	Peak Found	High	Peak Found	Peak Found	Not Found	Peak Found	0,00996611	0	2	4	3	V7C514; G7IPS8	0	1064,57348	0	1.018	0.909	1.254	0.893	1.233	1.415	0.959452	0.934651	0.810625	0.946576	0.829866	0.79984	6.84	42.71	24.65	41.07	25.44	42.27	95.7	97.4
	High	ELDYLVGAVSNPK_None	ELDYLVGAVSNPK	None	Found	Found	Found	Found	High	High	Peak Found	High	High	High	High	High	High	High	High	High	7,84021E-05	0	4	7	14	V7BTD0; G7IT86; G7IT87; Lj3g3v0950490.1	0	1404,73692	0	1.388	2.574	0.638	1.854	0.546	0.248	0.640311	0.0522502	0.654855	0.332998	0.355722	0.136935	120.67	65.94	43.61	79.52	33.78	6.58	71.4	99.1
	High	ELEEEIENMGGHLNAYTSR_None	ELEEEIENMGGHLNAYTSR	None	2 replicates	Found	Found	Found	High	High	Not Found	High	High	High	High	High	High	Peak Found	Peak Found	High	5,06936E-07	0	1	2	10	V7AKX1	0	2191,99244	0	100	100	100	1.658	0.374	0.225	5.78e-17	5.71e-17	5.85e-17	0.698418	0.111467	0.390298				93.72	16.95	3.78		131.9
	Medium	ELEEELKR_None	ELEEELKR	None	Not found	Not found	Found	Not found	Not Found	Not Found	Not Found	Not Found	Not Found	Not Found	High	Peak Found	High	Not Found	Not Found	Not Found	0,244553	0,0166826	0	1	2		1	1045,55242	0
	High	ELEFYMKK_None	ELEFYMKK	None	Not found	2 replicates	1 replicate	Found	Not Found	Not Found	Not Found	Peak Found	Peak Found	Not Found	Not Found	Not Found	Medium	Peak Found	High	Peak Found	0,0929533	0,00426522	1	14	2	V7BUJ2	1	1087,54924	0	100		100	0.01	1.471	100	5.78e-17		5.85e-17	8.85e-17	0.611482	5.59e-17					29.79			168.9
	High	ELEQQEYFDPNLADEEREK_None	ELEQQEYFDPNLADEEREK	None	Not found	2 replicates	Not found	Not found	Not Found	Not Found	Not Found	High	Not Found	High	Not Found	Not Found	Not Found	Not Found	Not Found	Not Found	0,0239792	0,000376469	1	1	2	G7KG90	1	2382,07319	0
	High	ELEVIHSR_None	ELEVIHSR	None	2 replicates	Not found	Not found	2 replicates	High	High	Not Found	Not Found	Not Found	Not Found	Not Found	Not Found	Not Found	High	Not Found	High	0,0114392	0	2	26	8	B7FHZ5; I3SIG9	0	982,53162	0	0.01	0.01	0.673		100	100	5.78e-17	5.71e-17	0.633558		6.14e-17	5.59e-17			15.22				239.1
	High	ELGIGIVAYSPLGR_None	ELGIGIVAYSPLGR	None	1 replicate	2 replicates	1 replicate	Not found	Not Found	High	Not Found	Not Found	Peak Found	Peak Found	High	Not Found	Not Found	Not Found	Not Found	Not Found	0,0202575	0,000376469	2	13	2	A2Q5A8; A2Q5A9	0	1444,81584	0	100			0.01	0.01		5.78e-17			8.85e-17	6.14e-17									400
	Medium	ELGIPTK_None	ELGIPTK	None	2 replicates	1 replicate	2 replicates	Not found	Peak Found	Peak Found	Not Found	Not Found	Not Found	High	Peak Found	Peak Found	Not Found	Not Found	Not Found	Not Found	0,324259	0,02339	1	7	1	B7FLW2	0	757,44543	0	0.01	1.155	0.01	100		0.01	5.78e-17	0.966109	5.85e-17	8.85e-17		5.59e-17		42.45					185.7
	High	ELGITALHIK_None	ELGITALHIK	None	Not found	Found	Found	Found	Not Found	Not Found	Not Found	Peak Found	High	High	High	High	High	High	Medium	High	0,00836544	0	2	5	12	Lj6g3v1932830.1; B7FGG2	0	1094,65682	0	100	100	100	0.513	0.783	1.531	5.78e-17	5.71e-17	5.85e-17	0.424801	0.862631	0.827576				9.41	11.61	46.71		174.3
	Medium	ELGLAFK_None	ELGLAFK	None	2 replicates	2 replicates	Found	Found	Peak Found	High	Not Found	Not Found	Peak Found	Peak Found	Peak Found	Peak Found	Medium	Peak Found	Medium	Medium	0,291598	0,0192779	2	7	12	Lj1g3v3328940.1; A0A072UUT9	0	777,45052	0	0.623	0.88	0.766	1.412	1.325	0.869	0.547782	0.920524	0.985305	0.918481	0.768153	0.979807	16.6	7.84	11.23	43.55	39.91	14.09	124.6	77.6
	High	ELGVAFFHHEVVKK_None	ELGVAFFHHEVVKK	None	2 replicates	Found	2 replicates	Found	High	High	Not Found	Peak Found	Peak Found	High	High	Not Found	High	High	High	Medium	0,00296712	0	1	1	11	G7JNQ7	1	1639,89549	0	0.972	0.01	1.806	0.01	2.145	100	0.994563	5.71e-17	0.409187	8.85e-17	0.149823	5.59e-17	33.59		26.62		43.2		105.9	102.9
	Medium	ELIIGDR_None	ELIIGDR	None	Found	Found	Found	Found	High	High	Peak Found	High	Medium	Medium	Medium	High	High	High	Peak Found	High	0,281678	0,0185788	3	11	10	S4T0X8; A0A126TGR5; G9JLT6	0	815,46214	0	0.943	1.169	0.931	1.191	0.724	0.856	0.974934	0.923469	0.974861	0.957422	0.769904	0.985602	62.14	30.19	64.03	60.57	45.58	21.87	107.2	88.1
	High	ELINPDVEIK_None	ELINPDVEIK	None	2 replicates	Found	Found	Found	Peak Found	High	Not Found	Peak Found	Peak Found	Peak Found	Peak Found	Peak Found	High	High	Peak Found	Peak Found	0,0101798	0	1	2	3	V7BWC0	0	1169,64123	0	1.171	1.735	0.914	1.46	0.928	0.782	0.846985	0.646316	0.985855	0.882347	0.991786	0.999252	68.79	65.07	43.8	39.52	51.59	12.77	78	89
	Medium	ELIPTGLR_None	ELIPTGLR	None	Not found	Not found	1 replicate	Not found	Not Found	Not Found	Not Found	Not Found	Not Found	Not Found	Medium	Not Found	Not Found	Not Found	Not Found	Not Found	0,359431	0,0285846	1	5	1	B7FKI4	0	898,53564	0
	High	ELISNASDALDK_None	ELISNASDALDK	None	2 replicates	Found	Found	Found	High	High	Not Found	High	High	High	High	High	High	High	High	High	0,000830786	0	4	16	11	G7K4R2; Lj2g3v3318780.1; V7CRB4; G7I7Q4	0	1275,64269	0	0.759	1.019	0.683	1.322	0.896	0.678	0.780027	0.998724	0.854439	0.898579	0.955262	0.963088	23.23	20.19	22.39	32.77	39.26	19.97	111.8	93.4
	High	ELISNASDALDKIRFEGLTDK_None	ELISNASDALDKIRFEGLTDK	None	2 replicates	Not found	2 replicates	2 replicates	High	High	Not Found	Not Found	Not Found	Not Found	Not Found	High	High	High	Not Found	Peak Found	0,0184208	0,000376469	1	1	6	G7K4R2	2	2335,21398	0			100		100	100			5.85e-17		6.14e-17	5.59e-17
	High	ELISNASDALDKIRFESLTDK_None	ELISNASDALDKIRFESLTDK	None	2 replicates	Found	2 replicates	Found	High	High	Not Found	High	High	High	Not Found	High	High	High	High	High	0,000203505	0	1	7	16	Lj2g3v3318780.1	2	2365,22454	0			100		100	100			5.85e-17		6.14e-17	5.59e-17
	High	ELISNASDALDKLR_None	ELISNASDALDKLR	None	Found	Found	Found	Found	High	High	Peak Found	High	High	High	High	High	High	High	High	High	1,41719E-05	0	4	16	38	G7K4R2; Lj2g3v3318780.1; V7CRB4; G7I7Q4	1	1544,82786	0	1.308	1.457	1.111	1.114	0.843	1.351	0.748624	0.699545	0.989735	0.965149	0.917673	0.919915	26.4	48.26	99	53.02	70.34	48.26	68.2	77.4
	High	ELLKPSASVALHR_None	ELLKPSASVALHR	None	2 replicates	Found	Found	Found	High	High	Not Found	High	High	High	High	High	High	High	High	High	1,18865E-05	0	1	4	11	V7BPD9	0	1420,82707	0	1.1	0.808	1.409	0.734	1.314	1.849	0.875416	0.864771	0.689207	0.787297	0.782028	0.672586	33.39	17.97	28.3	14.7	33.09	30.08	92.7	101.9
	High	ELMAHLVK_None	ELMAHLVK	None	2 replicates	Found	Found	Found	Medium	High	Not Found	High	High	High	High	Peak Found	Peak Found	High	Peak Found	Medium	0,0982492	0,00482475	1	1	8	G7L9S8	0	940,52845	0	1.109	0.97	1.071	0.82	1.032	1.104	0.852016	0.979506	0.934206	0.87867	0.975149	0.907789	32.67	18.96	21.32	11.28	32.95	34.89	94	112.3
	High	ELPLRGFDDEMR_None	ELPLRGFDDEMR	None	2 replicates	2 replicates	Found	Found	Peak Found	Peak Found	Not Found	Not Found	Peak Found	High	Peak Found	High	High	Peak Found	Peak Found	Peak Found	0,10753	0,0052749	1	4	3	A0A072U991	1	1477,71039	0	1.14	1.403	1.275	1.247	1.264	0.918	0.874053	0.84954	0.802838	0.970145	0.78676	0.959635	150.03	29.55	36.6	123.39	111.65	35.65	83	94.7
	Medium	ELQEELKK_None	ELQEELKK	None	Found	1 replicate	Found	Found	Peak Found	High	Peak Found	Not Found	Not Found	High	Medium	Peak Found	Peak Found	Peak Found	Peak Found	Peak Found	0,313533	0,0222852	1	1	3	Lj5g3v0529410.1	1	1016,56225	0	0.01	0.068	0.308	100	100	4.46	5.78e-17	1.05e-08	0.141275	8.85e-17	6.14e-17	0.114142		0.28	1.94			104.54	291.6
	High	ELQETVQYPVEHPEKFEK_None	ELQETVQYPVEHPEKFEK	None	2 replicates	Found	Found	Found	High	High	Not Found	High	High	High	High	High	High	High	High	High	3,4894E-06	0	2	11	22	G7L3V5; A0A072VKP7	1	2230,10264	0	0.74	0.881	0.936	0.925	1.211	1.309	0.557979	0.923455	0.958187	0.956817	0.874667	0.922395	27.41	30.45	31.56	10.5	41.35	9.75	102.3	94.9
	Medium	ELTSVVQKR_None	ELTSVVQKR	None	2 replicates	1 replicate	Not found	Not found	Medium	Medium	Not Found	Not Found	Not Found	Medium	Not Found	Not Found	Not Found	Not Found	Not Found	Not Found	0,47208	0,049764	1	10	3	V7C2P9	1	1059,61568	0
	High	ELVELPLRHPQLFK_None	ELVELPLRHPQLFK	None	2 replicates	Found	Found	Found	High	High	Not Found	High	High	High	High	High	High	High	Medium	High	0,000779331	0	2	9	24	G7L3V5; A0A072VKP7	1	1718,99520	0	1.939	4.468	1.067	2.315	0.614	0.237	0.068738	0.000312742	0.948011	0.109161	0.552061	0.115243	42.6	48.13	43.6	31.5	13.3	1.43	38.7	91.7
	High	ELVEVGHGDKK_None	ELVEVGHGDKK	None	2 replicates	2 replicates	Found	2 replicates	High	High	Not Found	High	Not Found	Peak Found	High	High	High	Peak Found	Not Found	Peak Found	0,0139907	0	3	3	12	V7BX14; Lj3g3v0323580.1; G7IS30	1	1210,64263	0	1.599	6.613	0.448	3.273	0.281	0.066	0.50738	0.000238947	0.876762	0.0856867	0.0509299	0.0139831	47.77	41.17	3.3	52.04	3.85	0.12	39.3	62.8
	High	ELVEVGHGDKKNEPWWPK_None	ELVEVGHGDKKNEPWWPK	None	Found	Found	Found	Found	High	High	Peak Found	High	High	High	High	High	High	High	High	High	1,00229E-05	0	2	2	27	V7BX14; G7IS30	2	2148,08726	0	0.592	0.533	1.107	0.9	1.87	2.143	0.190595	0.281116	0.991886	0.969083	0.278414	0.661964	16.63	15.42	51.35	8.48	19.53	14.42	123.8	73.3
	High	ELVFKEDGQEYAQVLR_None	ELVFKEDGQEYAQVLR	None	2 replicates	Found	Found	Found	High	High	Not Found	High	Peak Found	High	High	High	High	High	Peak Found	Peak Found	7,27659E-05	0	1	6	8	I3SEC1	1	1923,98107	0	0.614	1.331	0.141	2.189	1.592	0.099	0.478672	0.89453	0.0295983	0.512963	0.562812	0.0264514	29.92	32.02	1.03	53.48	135.34	0.37	124.7	93.9
	High	ELVSNASDALDKLR_None	ELVSNASDALDKLR	None	Not found	Found	2 replicates	2 replicates	Not Found	Not Found	Not Found	Medium	Peak Found	Peak Found	Peak Found	High	Not Found	Peak Found	Not Found	Peak Found	0,00991339	0	1	3	2	A0A072TVH5	1	1530,81221	0	100	100	100	1.66	1.897	0.792	5.78e-17	5.71e-17	5.85e-17	0.812995	0.333534	0.99997				22.35	67.91	60.71		100.6
	Medium	ELWGELDDYEYPHDSPFNNHFSSSPFLLSGWSEYYTLR_1xOxidation [W]	ELWGELDDYEYPHDSPFNNHFSSSPFLLSGWSEYYTLR	1xOxidation [W]	Not found	Not found	Not found	1 replicate	Not Found	Not Found	Not Found	Not Found	Not Found	Not Found	Not Found	Not Found	Not Found	Not Found	Medium	Not Found	0,378696	0,0316668	1	1	2	Lj6g3v1878800.1	0	4614,04731	0
	Medium	ELYPSLQLPEK_None	ELYPSLQLPEK	None	2 replicates	Found	Found	Found	Peak Found	Peak Found	Not Found	High	Peak Found	Peak Found	Peak Found	Peak Found	Peak Found	Peak Found	Peak Found	Peak Found	0,335242	0,0247283	1	5	1	B7FLC2	0	1316,70964	0	0.773	2.837	0.676	3.382	0.701	0.198	0.819771	0.0588263	0.883672	0.0542031	0.826343	0.264003	43.37	42.02	38.93	115.91	49.15	4.09	75.6	58.4
	Medium	EMFGYAR_None	EMFGYAR	None	1 replicate	2 replicates	Found	Not found	Not Found	Medium	Not Found	High	Not Found	Peak Found	Medium	Medium	Medium	Not Found	Not Found	Not Found	0,260296	0,0178234	1	6	5	A0A072VDE6	0	873,39235	0	100			0.01	0.01		5.78e-17			8.85e-17	6.14e-17									400
	High	EMIESGVIK_None	EMIESGVIK	None	2 replicates	Found	Found	Found	Peak Found	Peak Found	Not Found	Peak Found	High	High	Peak Found	High	Peak Found	Peak Found	Peak Found	Peak Found	0,0264992	0,000376469	2	4	3	A0A072W1H5; G7IAW2	0	1005,52851	0	1.12	0.968	1.09	0.972	0.973	1.126	0.923338	0.979221	0.999745	0.989627	0.994241	0.983107	6.83	10	31.14	15.56	29.49	23.11	95.7	107.2
	High	EMLAGVNPCMIR_1xCarbamidomethyl [C9]	EMLAGVNPCMIR	1xCarbamidomethyl [C9]	Not found	Found	Found	Found	Not Found	Not Found	Not Found	Peak Found	Peak Found	High	High	High	Peak Found	Peak Found	Peak Found	Peak Found	0,000885638	0	1	1	3	G7IS29	0	1390,66397	0	100	100	100	4.016	0.282	0.045	5.78e-17	5.71e-17	5.85e-17	0.0106066	0.051434	0.00242046				110.79	10.33	0.23		77.4
	High	EMQIQNPTAIMIAR_None	EMQIQNPTAIMIAR	None	Not found	1 replicate	2 replicates	2 replicates	Not Found	Not Found	Not Found	Not Found	Not Found	High	High	High	Not Found	Peak Found	Peak Found	Not Found	5,97447E-05	0	1	3	3	A0A072TVM3	0	1615,82946	0		100	100	100	100	0.095		5.71e-17	5.85e-17	8.85e-17	6.14e-17	0.0743846						0.76
	Medium	EMVQWTR_None	EMVQWTR	None	Not found	2 replicates	2 replicates	Not found	Not Found	Not Found	Not Found	High	Not Found	Medium	Peak Found	Not Found	Peak Found	Not Found	Not Found	Not Found	0,275609	0,0185788	2	7	2	G7I549; Lj0g3v0079039.1	0	949,45601	0	100	100		0.895	0.01	0.01	5.78e-17	5.71e-17		0.943266	6.14e-17	5.59e-17				15.77				211.1
	High	ENAPAIIFIDEVDAIATAR_None	ENAPAIIFIDEVDAIATAR	None	Found	Found	Found	Not found	Peak Found	High	Peak Found	High	Peak Found	High	High	High	High	Not Found	Not Found	Not Found	5,31601E-06	0	1	5	6	V7BPD9	0	2029,06005	0	2.78	0.836	0.01	0.391	0.01	0.01	0.0831058	0.89453	5.85e-17	0.203867	6.14e-17	5.59e-17	30.34	95.95		7.98			82.2	228.5
	High	ENIEKDIEKER_None	ENIEKDIEKER	None	2 replicates	Found	Found	Found	High	High	Not Found	High	High	Peak Found	Peak Found	Peak Found	Peak Found	Peak Found	Peak Found	Peak Found	0,0406913	0,000700226	1	2	4	G7L3V5	2	1402,71725	0	0.98	0.695	0.886	0.794	0.85	1.249	0.991026	0.734535	0.979188	0.892299	0.969008	0.86266	80.66	19.16	33.97	52.35	53.91	53.86	107.3	105.1
	High	ENVSSEALEAAR_None	ENVSSEALEAAR	None	2 replicates	Found	Found	Found	Peak Found	High	Not Found	Peak Found	Peak Found	Peak Found	High	High	High	Peak Found	High	Peak Found	0,00446927	0	1	14	5	A0A072V158	0	1275,61753	0	1.549	1.425	1.886	0.962	1.299	1.266	0.328257	0.759993	0.382243	0.976015	0.794767	0.870323	35.32	16.41	45.35	30.59	35.91	44.14	67.5	104.6
	High	EPNNLYNLNSYK_None	EPNNLYNLNSYK	None	2 replicates	Found	Found	Found	High	High	Not Found	High	High	High	High	High	High	High	High	High	0,00134912	0	1	1	11	G7IUL4	0	1468,70668	0	0.781	0.932	0.467	1.248	0.6	0.479	0.700342	0.96112	0.259377	0.919416	0.503193	0.712154	30.8	27.15	13.11	61.05	22.3	14.2	124.1	96.9
	High	EQAVWALGNVAGDSPR_None	EQAVWALGNVAGDSPR	None	2 replicates	2 replicates	2 replicates	2 replicates	Peak Found	High	Not Found	Peak Found	Peak Found	Not Found	High	Peak Found	Not Found	High	Not Found	High	3,83893E-05	0	2	10	4	V7CAN7; G7I9F7	0	1669,82926	0	0.367	3.654	1.046	9.96	2.851	0.286	0.144435	0.0279484	0.872673	1.68e-05	0.0560955	0.51651	11.41	101.38	102.88	151.6	77.84	15.07	65.9	24.2
	High	EQDVSLGANKFPER_None	EQDVSLGANKFPER	None	2 replicates	Found	Found	Found	High	High	Not Found	High	High	High	High	High	High	Peak Found	High	High	7,16119E-05	0	1	7	16	B7FHJ3	1	1589,79181	0	1.948	1.555	1.444	0.799	0.741	0.928	0.0342917	0.643543	0.680404	0.853004	0.794201	0.980081	30.48	12.67	49.76	15.85	31.44	49.27	67.2	131
	High	EQIEELSK_None	EQIEELSK	None	Found	Found	Found	Found	High	High	High	High	High	High	High	High	High	High	Peak Found	High	0,0810785	0,00373168	1	1	11	Q2HW22	0	975,49932	0	0.507	0.588	0.657	1.16	0.734	1.117	0.0572588	0.418819	0.600833	0.943266	0.783984	0.985602	28.39	4.82	51.88	73.47	66.89	18.31	145.3	73.7
	High	EQIEELSKNAK_None	EQIEELSKNAK	None	Found	Found	Found	Found	High	High	Peak Found	High	High	High	High	High	High	High	Peak Found	High	0,00222581	0	1	1	18	Q2HW22	1	1288,67432	0	1.152	0.591	1.182	0.513	1.004	1.598	0.796094	0.437018	0.888579	0.241031	0.989976	0.755669	76.17	20.24	79.03	13.26	77.5	61.71	108.4	124.9
	High	EQIFSTYSDNQPGVLIQVFEGER_None	EQIFSTYSDNQPGVLIQVFEGER	None	1 replicate	1 replicate	Not found	Not found	High	Not Found	Not Found	High	Not Found	Not Found	Not Found	Not Found	Not Found	Not Found	Not Found	Not Found	0,00385092	0	1	2	2	G7JFK1	0	2656,28894	0
	High	EQLAIAEFAESLLIIPK_None	EQLAIAEFAESLLIIPK	None	2 replicates	Found	Found	Not found	Peak Found	High	Not Found	High	Peak Found	High	High	High	High	Not Found	Not Found	Not Found	8,68367E-07	0	2	2	6	G7L831; Lj4g3v2644180.1	0	1885,06809	0	0.951	1.102	0.01	0.927	0.01	0.01	0.994785	0.984032	5.85e-17	0.955178	6.14e-17	5.59e-17	52.62	78.86		34.81			141.5	134.2
	Medium	EQLEELR_None	EQLEELR	None	2 replicates	2 replicates	Found	Found	Peak Found	Peak Found	Not Found	High	Not Found	Medium	Medium	High	Medium	Peak Found	Peak Found	Peak Found	0,295384	0,0199504	1	3	10	A0A072VPD1	0	916,47344	0	3.996	4.626	0.313	1.158	0.081	0.069	4.51e-08	0.000210145	0.177311	0.956817	7.24e-11	0.00314017	31.82	34.74	5.55	39.54	0.33	0.26	40.6	162.4
	High	EQLENSPFLER_None	EQLENSPFLER	None	2 replicates	Found	Found	Found	High	High	Not Found	Peak Found	High	High	Peak Found	Peak Found	Peak Found	High	High	High	0,00638095	0	1	1	7	G7I7Q4	0	1361,66957	0	0.611	0.65	0.361	1.091	0.982	0.551	0.337325	0.580338	0.176249	0.99586	0.992864	0.891318	12.85	7.94	8.21	39.28	82.86	19.21	151	95.5
	High	EQLGTEGYQEMGR_1xOxidation [M11]	EQLGTEGYQEMGR	1xOxidation [M11]	2 replicates	2 replicates	Not found	Found	Peak Found	Peak Found	Not Found	High	High	Not Found	Not Found	Not Found	Not Found	Peak Found	High	Peak Found	0,000221617	0	1	2	3	Q2Q4Y5	0	1513,65875	0	0.274	0.01	1.257	0.01	4.324	100	0.000334308	5.71e-17	0.84493	8.85e-17	0.000364034	5.59e-17	7.11		43.48		79.04		158.1	43.3
	High	EQLGTEGYQEMGR_None	EQLGTEGYQEMGR	None	Found	Found	Found	Found	High	High	Peak Found	High	High	High	High	High	High	High	High	High	0,000120721	0	1	2	12	Q2Q4Y5	0	1497,66383	0	1.112	0.965	1.556	0.867	1.394	1.607	0.947227	0.978773	0.769597	0.948246	0.723447	0.852835	50.18	36.32	67.42	18.78	35.72	38.13	86.4	96.1
	High	EQMGYTFDALK_None	EQMGYTFDALK	None	Not found	Found	Found	2 replicates	Not Found	Not Found	Not Found	High	Peak Found	Peak Found	High	High	Peak Found	Not Found	Peak Found	Peak Found	0,0151471	0	1	7	3	B7FNA0	0	1302,60346	0	100	100	100	1.207	0.077	0.061	5.78e-17	5.71e-17	5.85e-17	0.976015	7.77e-09	0.0143228				38.68	0.31	0.12		175.6
	Medium	EQQMVMPGHR_None	EQQMVMPGHR	None	1 replicate	Not found	Not found	Not found	Not Found	Medium	Not Found	Not Found	Not Found	Not Found	Not Found	Not Found	Not Found	Not Found	Not Found	Not Found	0,377191	0,0307486	1	7	1	G7LBX9	0	1212,56122	0
	High	EQWSPALTISK_None	EQWSPALTISK	None	2 replicates	Found	Found	Found	High	High	Not Found	High	High	High	High	High	High	High	Peak Found	High	0,00915515	0	1	20	10	G7L403	0	1259,66303	0	1.146	1.936	0.383	1.594	0.681	0.132	0.896517	0.413131	0.408866	0.810459	0.772884	0.103675	109.16	49.59	12.42	67.08	50.35	1.19	72.2	117.3
	Medium	EQYVYLAK_None	EQYVYLAK	None	2 replicates	2 replicates	Found	2 replicates	Peak Found	Peak Found	Not Found	Peak Found	Not Found	Peak Found	Peak Found	Peak Found	Peak Found	Peak Found	Not Found	High	0,299206	0,0199504	1	5	1	B7FK19	0	1013,53022	0	1.066	0.849	1.107	0.769	1.038	1.304	0.945887	0.888973	0.899861	0.85431	0.954249	0.853804	30.98	22.04	27.04	8.39	27.61	28.7	101	107.6
	High	ERDNFVYIAK_None	ERDNFVYIAK	None	2 replicates	Found	Found	Found	Peak Found	Peak Found	Not Found	High	Medium	Peak Found	High	High	High	Peak Found	Medium	Peak Found	0,115305	0,0052749	0	2	6		1	1254,64771	0
	High	ERLPANLVQAQR_None	ERLPANLVQAQR	None	2 replicates	Found	Found	Found	High	Peak Found	Not Found	High	Peak Found	Peak Found	High	Peak Found	Peak Found	High	Peak Found	Peak Found	0,0473033	0,00135534	1	1	4	A0A072TX81	1	1394,78627	0	1.207	0.929	1.161	0.679	0.963	1.392	0.846985	0.948752	0.899861	0.718379	0.991924	0.846552	24.61	27.53	30.94	15.78	36.57	37.22	91.9	110.8
	High	ESAIAQIIR_None	ESAIAQIIR	None	2 replicates	Found	Found	Found	Peak Found	High	Not Found	High	High	High	High	High	High	High	Peak Found	High	0,0113186	0	1	12	18	A0A072TU53	0	1000,57857	0	1.176	1.223	0.617	1.087	0.525	0.515	0.852016	0.937264	0.821662	0.999138	0.438588	0.890977	22.7	9.2	40.03	27.74	26.41	27.63	100.2	117.9
	High	ESAPVIFESPIKK_None	ESAPVIFESPIKK	None	2 replicates	2 replicates	Found	Found	High	High	Not Found	High	Not Found	High	Peak Found	High	Peak Found	High	Peak Found	Peak Found	0,00387145	0	1	1	6	G7JPD1	1	1444,80461	0	0.798	0.656	0.569	0.833	0.712	0.856	0.849934	0.653755	0.73567	0.905768	0.843581	0.993626	4.35	4.09	16.82	7.17	26.44	38.17	131.9	105.3
	High	ESDADITVAALPMDEAR_1xOxidation [M13]	ESDADITVAALPMDEAR	1xOxidation [M13]	Not found	Not found	Not found	1 replicate	Not Found	Not Found	Not Found	Not Found	Not Found	Not Found	Not Found	Not Found	Not Found	High	Not Found	Not Found	0,0578561	0,00197738	1	1	1	G7J834	0	1819,83783	0
	High	ESDADITVAALPMDEAR_None	ESDADITVAALPMDEAR	None	2 replicates	Found	Found	Found	Peak Found	High	Not Found	Peak Found	Peak Found	High	High	High	Peak Found	Peak Found	High	Peak Found	0,000202424	0	1	1	5	G7J834	0	1803,84292	0	1.277	3.747	0.574	1.925	0.313	0.145	0.809544	0.0279484	0.966606	0.689548	0.112059	0.18799	104.11	84.95	27.97	129.28	12.84	0.45	77.9	99.5
	High	ESDAWPAEPQDAYGLEK_None	ESDAWPAEPQDAYGLEK	None	2 replicates	Found	Found	Found	Peak Found	High	Not Found	High	Peak Found	Peak Found	High	High	High	High	Peak Found	Peak Found	0,000866963	0	2	3	6	A0A072VNM9; V7BH19	0	1905,85011	0	0.646	1.257	0.058	2.159	0.126	0.041	0.55303	0.920524	0.000613079	0.473962	9.31e-05	0.000856144	34.21	31.29	0.32	52.23	1.96	0.16	129.1	83.4
	High	ESELIEENALGVR_None	ESELIEENALGVR	None	Found	Found	Found	Found	Peak Found	Peak Found	Peak Found	Peak Found	Peak Found	Peak Found	Peak Found	High	High	Peak Found	Peak Found	Peak Found	0,000696833	0	1	4	2	V7D3U4	0	1458,74346	0	0.042	0.895	0.119	1.979	1.872	0.161	5.78e-17	0.919742	0.00239917	0.614867	0.339352	0.207704	0.25	56.78	1.48	47.98	136.23	1.6	154.2	85.6
	High	ESLASELAR_None	ESLASELAR	None	Not found	2 replicates	2 replicates	Not found	Not Found	Not Found	Not Found	Not Found	Peak Found	Medium	High	Not Found	Peak Found	Not Found	Not Found	Not Found	0,162397	0,00722376	1	1	2	Lj0g3v0216839.1	0	975,51055	0	100	100		1.633	0.01	0.01	5.78e-17	5.71e-17		0.79742	6.14e-17	5.59e-17				55.85				151.9
	High	ESLQWGVAAGLYSGLTYGLK_None	ESLQWGVAAGLYSGLTYGLK	None	Not found	2 replicates	2 replicates	Not found	Not Found	Not Found	Not Found	High	Peak Found	Not Found	Not Found	High	High	Not Found	Not Found	Not Found	4,34347E-07	0	1	3	6	Q2HU23	0	2113,09643	0	100	100		2.153	0.01	0.01	5.78e-17	5.71e-17		0.659197	6.14e-17	5.59e-17				102.66				126.9
	High	ESLVVLR_None	ESLVVLR	None	2 replicates	Found	Found	Found	Peak Found	Peak Found	Not Found	Peak Found	High	High	High	Peak Found	Peak Found	High	High	High	0,0992421	0,00510611	1	2	6	G9JLT1	0	815,49853	1	0.836	0.878	0.848	1.122	1.036	0.935	0.890619	0.922273	0.974861	0.989627	0.954249	0.976438	15.18	18.11	15.96	19.04	18.29	18.65	115.1	89.8
	High	ESPGTLYITTK_None	ESPGTLYITTK	None	2 replicates	Not found	Not found	2 replicates	Peak Found	High	Not Found	Not Found	Not Found	Not Found	Not Found	Not Found	Not Found	Peak Found	Not Found	Peak Found	0,0274917	0,000376469	1	3	1	B7FMN0	0	1209,63614	0	0.01	0.01	0.947		100	100	5.78e-17	5.71e-17	0.957504		6.14e-17	5.59e-17			16.66				205.4
	High	ESPVGLATQSAHPAR_None	ESPVGLATQSAHPAR	None	2 replicates	Found	Not found	Found	Peak Found	High	Not Found	High	High	Peak Found	Not Found	Not Found	Not Found	Peak Found	Peak Found	High	0,00702109	0	1	3	5	I3SQ89	0	1520,78158	0	0.606	0.01	1.62	0.01	1.992	100	0.428227	5.71e-17	0.645513	8.85e-17	0.201892	5.59e-17	10.63		83.13		67.61		124.5	73.9
	Medium	ESTDVEDLFIAHIVGMDTMAR_None	ESTDVEDLFIAHIVGMDTMAR	None	Not found	Not found	1 replicate	Not found	Not Found	Not Found	Not Found	Not Found	Not Found	Not Found	Not Found	High	Not Found	Not Found	Not Found	Not Found	0,346482	0,025853	1	3	1	G7JD38	0	2350,10536	0
	High	ESTGSGTNTHVETETLAK_None	ESTGSGTNTHVETETLAK	None	2 replicates	Found	Found	Found	Peak Found	Peak Found	Not Found	Peak Found	Peak Found	Peak Found	Peak Found	Peak Found	High	Peak Found	Peak Found	Peak Found	0,00586096	0	1	3	1	V7BW20	0	1861,87739	0	0.572	0.67	1.608	1.172	1.152	1.453	0.363957	0.694746	0.596467	0.987468	0.880214	0.818436	8.84	12.17	29.85	81.04	120.31	98.74	103.5	59.2
	High	ESTLHLVLR_None	ESTLHLVLR	None	Found	Found	Found	Found	High	High	Peak Found	High	High	High	High	High	High	High	High	High	0,00945125	0	1	58	21	B7FGN8	0	1067,62077	0	2.376	2.455	2.028	0.925	0.844	0.835	0.00316112	0.0728449	0.263745	0.978522	0.918584	0.959635	38.28	39.46	41.57	22.31	16.06	12.95	47.5	127.9
	High	ETADALISTGLSK_None	ETADALISTGLSK	None	Found	Found	Found	Found	High	High	Peak Found	Peak Found	Peak Found	High	High	Peak Found	High	High	Peak Found	High	5,45702E-05	0	1	1	7	Lj0g3v0130329.1	0	1305,68964	0	1.133	2.188	0.508	1.718	0.488	0.218	0.81419	0.148617	0.570041	0.527072	0.213255	0.172	64.84	44.95	15.46	42.24	22.37	2.72	76.9	104.5
	High	ETAEAFLGK_None	ETAEAFLGK	None	2 replicates	Found	Found	Not found	Peak Found	High	Not Found	Peak Found	Peak Found	Peak Found	Peak Found	Peak Found	Peak Found	Not Found	Not Found	Not Found	0,102792	0,0052749	3	3	1	A0A072TV12; V7CQ18; Lj4g3v3014490.1	0	965,49384	0	0.7	0.633	0.01	0.929	0.01	0.01	0.68069	0.630207	5.85e-17	0.965456	6.14e-17	5.59e-17	14.93	11.31		22.41			180.8	110.8
	High	ETALLYDDQHSAAANK_None	ETALLYDDQHSAAANK	None	2 replicates	Found	Found	Found	High	High	Not Found	High	High	High	High	High	High	High	High	High	1,67327E-07	0	2	3	21	G7J8C0; V7AX90	0	1746,82932	0	1.251	0.961	1.129	0.768	0.902	1.175	0.819771	0.977641	0.983305	0.864448	0.957611	0.973829	33.26	19.15	56.1	20.77	34.91	41.1	92.1	115.3
	High	ETDAFMVAR_None	ETDAFMVAR	None	2 replicates	Found	Found	Found	Peak Found	Peak Found	Not Found	Peak Found	High	Peak Found	Peak Found	Peak Found	Peak Found	Peak Found	Peak Found	Peak Found	0,0280751	0,000700226	1	5	1	A0A072U4Q0	0	1039,48771	0	1.291	1.305	0.806	1.026	0.55	0.536	0.782644	0.887985	0.960333	0.99586	0.485497	0.878675	47.84	28.05	32.27	44.96	15.17	16.58	83.8	122.8
	High	ETEGYFIK_None	ETEGYFIK	None	2 replicates	Found	Found	Found	High	High	Not Found	High	High	High	High	High	High	High	High	High	0,103828	0,0052749	2	3	11	G7KEK9; G7J834	0	986,48294	0	1.045	1.031	0.88	1.299	0.842	0.752	0.93278	0.991447	0.957295	0.905768	0.917673	0.956695	6.51	14.24	24.21	35.62	22.17	28.96	101.1	105.6
	High	ETFNHLASWLEDAR_None	ETFNHLASWLEDAR	None	Not found	Found	2 replicates	Found	Not Found	Not Found	Not Found	Medium	Peak Found	High	Not Found	High	Peak Found	Peak Found	High	Peak Found	0,000633106	0	1	9	4	A2Q5G2	0	1688,80271	0	100	100	100	4.218	3.102	0.735	5.78e-17	5.71e-17	5.85e-17	0.0690549	0.0474078	0.98849				58.73	67.01	23.52		52.1
	High	ETGDIYSTNEPQLAFNSR_None	ETGDIYSTNEPQLAFNSR	None	2 replicates	Found	Found	Found	Peak Found	High	Not Found	Peak Found	Peak Found	High	High	High	High	High	Peak Found	Peak Found	0,000704298	0	1	5	6	G7J5U6	0	2041,94614	0	0.725	1.372	0.049	2.018	0.63	0.036	0.832194	0.875496	0.00213215	0.599545	0.807648	0.00198329	24.41	26.66	0.15	47.6	55.24	0.08	127.1	92.2
	High	ETGLDQYAIAK_None	ETGLDQYAIAK	None	Not found	1 replicate	Not found	Not found	Not Found	Not Found	Not Found	Not Found	High	Not Found	Not Found	Not Found	Not Found	Not Found	Not Found	Not Found	0,0113186	0	2	5	1	B7FLW6; A0A072VGH7	0	1208,61574	0
	High	ETPEAHVFK_None	ETPEAHVFK	None	2 replicates	Found	Found	Found	High	High	Not Found	High	Medium	High	High	High	High	High	Peak Found	High	0,0148297	0	2	12	15	V7CMD3; V7B7M0	0	1057,53129	0	1.746	1.918	0.455	1.007	0.221	0.219	0.228439	0.290962	0.215405	0.997175	0.00028124	0.0923333	75.55	31.21	21.6	24.75	5.8	5.54	71.6	147.4
	Medium	ETPQAHVFSVDLPGLK_None	ETPQAHVFSVDLPGLK	None	Not found	Found	2 replicates	Not found	Not Found	Not Found	Not Found	Peak Found	Peak Found	Peak Found	High	Peak Found	Not Found	Not Found	Not Found	Not Found	0,301775	0,0201918	1	1	1	V7B8B1	0	1737,91701	0	100	100		1.167	0.01	0.01	5.78e-17	5.71e-17		0.987468	6.14e-17	5.59e-17				63.51				184.6
	High	ETPSVAGIINPGSEGFQK_None	ETPSVAGIINPGSEGFQK	None	2 replicates	Found	2 replicates	2 replicates	High	High	Not Found	Peak Found	Peak Found	Peak Found	Peak Found	Not Found	Peak Found	Not Found	Peak Found	Peak Found	0,000844172	0	2	5	2	A2Q2V1; Lj4g3v2265020.1	0	1830,92322	0	0.574	1.275	0.252	2.222	0.44	0.198	0.519492	0.917419	0.40828	0.511305	0.391221	0.331012	39.99	66.31	4.76	143.6	22.77	3.93	129	74
	High	ETSISHEELVIR_None	ETSISHEELVIR	None	1 replicate	Found	Found	2 replicates	High	Not Found	Not Found	Peak Found	Peak Found	High	Peak Found	High	Peak Found	High	Peak Found	Not Found	0,00672904	0	1	6	8	V7BT90	0	1412,73798	0	100	100	100	0.799	0.861	1	5.78e-17	5.71e-17	5.85e-17	0.882347	0.96811	0.932872				32.08	24.99	20.37		146.2
	High	ETTEHGDVMSHSFGEGYATR_None	ETTEHGDVMSHSFGEGYATR	None	2 replicates	Found	Found	Found	High	High	Not Found	High	High	High	High	High	High	High	High	High	2,97386E-06	0	1	1	22	G7KDJ4	0	2210,94074	0	1.755	1.31	1.43	0.747	0.815	1.091	0.221284	0.826873	0.815797	0.838283	0.894973	0.987594	53.3	2.3	54.22	34.77	42.24	54.22	72.8	127.8
	High	EVAAFAQFGSDLDAATQALLNR_None	EVAAFAQFGSDLDAATQALLNR	None	2 replicates	2 replicates	Found	2 replicates	High	High	Not Found	High	High	Not Found	High	High	High	Not Found	Peak Found	High	3,41736E-07	0	2	6	8	A0A126TGR5; G9JLT6	0	2308,15680	0	1.951	1.231	2.432	0.631	1.247	1.976	0.376859	0.935378	0.303088	0.718194	0.815391	0.581868	9.99	51.64	23.79	21.37	24.74	46.65	60.5	118
	Medium	EVADYLGTR_None	EVADYLGTR	None	2 replicates	2 replicates	Found	2 replicates	Peak Found	Peak Found	Not Found	Peak Found	Not Found	Peak Found	Peak Found	High	Peak Found	Peak Found	Not Found	Peak Found	0,34083	0,0251821	1	1	1	B3KYI2	0	1023,51055	0	1.331	0.779	0.806	0.585	0.606	1.036	0.683504	0.830444	0.973675	0.55362	0.623312	0.925084	6.44	17.24	4.93	9.69	2.69	29.07	102.1	136
	Medium	EVAEEPAREPEPK_None	EVAEEPAREPEPK	None	2 replicates	2 replicates	Found	2 replicates	Peak Found	Peak Found	Not Found	High	Not Found	Peak Found	Peak Found	Peak Found	Peak Found	Peak Found	Not Found	Peak Found	0,284134	0,0185788	1	1	1	G7LJ01	1	1480,72781	0	1.105	1.266	1.385	1.145	1.253	1.095	0.92146	0.920524	0.746395	0.990053	0.798259	0.897332	21.28	8.03	85.83	22.66	77.88	83.84	83.9	92.7
	High	EVAGFAPYEK_None	EVAGFAPYEK	None	2 replicates	Found	Found	Found	Peak Found	High	Not Found	Peak Found	High	Peak Found	High	Medium	High	High	High	Peak Found	0,0411169	0,000700226	1	10	9	G7IAL5	0	1110,54660	0	0.91	1.006	0.949	1.338	1.622	1.06	0.965517	0.997209	0.979003	0.912006	0.487504	0.935669	40.22	38.58	38.95	58.48	74.94	77.24	106.7	105.9
	High	EVAGFAPYEKR_None	EVAGFAPYEKR	None	2 replicates	Found	Found	Found	High	Peak Found	Not Found	Peak Found	High	High	High	High	High	Peak Found	High	High	0,0038921	0	1	10	9	G7IAL5	1	1266,64771	0	0.775	0.793	1.273	1.015	1.643	1.619	0.671808	0.839136	0.932921	0.999636	0.467101	0.852562	34.42	10.55	67.53	69.62	93.83	67.68	104.3	80.8
	High	EVDEQIINVQNK_None	EVDEQIINVQNK	None	Not found	Found	Found	Found	Not Found	Not Found	Not Found	Peak Found	Peak Found	High	Peak Found	Peak Found	Peak Found	Peak Found	Peak Found	Peak Found	0,105929	0,0052749	1	3	1	G7J588	0	1428,73290	0	100	100	100	1.022	0.939	1.006	5.78e-17	5.71e-17	5.85e-17	0.987468	0.999856	0.935748				46.93	25.85	35.15		131
	High	EVDEQIMNVQNK_None	EVDEQIMNVQNK	None	Not found	1 replicate	Not found	Not found	Not Found	Not Found	Not Found	High	Not Found	Not Found	Not Found	Not Found	Not Found	Not Found	Not Found	Not Found	0,0460933	0,00103412	0	1	1		0	1446,68932	0
	High	EVDEQMINVQNK_None	EVDEQMINVQNK	None	2 replicates	2 replicates	Found	1 replicate	Peak Found	Peak Found	Not Found	High	Not Found	Peak Found	Peak Found	High	Peak Found	Not Found	Not Found	High	0,000899908	0	2	22	3	Lj0g3v0212479.1; G7L5V0	0	1446,68932	0	1.843	1.299	0.01	0.707	0.01	0.01	0.179383	0.910205	5.85e-17	0.776487	6.14e-17	5.59e-17	18.55	3.71		9.35			96.9	178.6
	High	EVDEQMMNVQNK_None	EVDEQMMNVQNK	None	2 replicates	Found	Found	Found	Peak Found	Peak Found	Not Found	High	High	High	High	High	High	Peak Found	Peak Found	Peak Found	0,000245229	0	1	2	6	A0A072USS0	0	1464,64574	0	1.498	1.057	1.482	0.688	0.965	1.241	0.419272	0.989513	0.699072	0.718463	0.993745	0.888697	13.81	35.75	33.37	17.69	30.66	56.48	78.8	121
	High	EVEAIGGNVQASASR_None	EVEAIGGNVQASASR	None	2 replicates	Found	Found	Found	High	High	Not Found	High	High	High	High	High	High	High	High	High	7,76077E-06	0	1	4	11	B7FNA0	0	1487,74486	0	1.065	0.756	1.419	0.711	1.332	1.878	0.949464	0.796221	0.74244	0.814328	0.768153	0.698937	30.59	19.16	64.14	7.76	71.45	71.62	97.3	92.6
	High	EVEEGKAKGDALFK_None	EVEEGKAKGDALFK	None	2 replicates	Found	Found	Found	High	High	Not Found	High	High	High	High	High	High	High	High	High	0,00478911	0	1	2	18	I3S7W3	2	1520,79550	0	1.11	0.663	1.444	0.587	1.132	2.137	0.892366	0.643543	0.652064	0.582159	0.926923	0.583667	47.71	21.82	57.62	25.17	81.43	67.18	95.2	104.3
	High	EVEFEAVDIDLFKGEHKQPDFLK_None	EVEFEAVDIDLFKGEHKQPDFLK	None	Not found	Not found	Not found	1 replicate	Not Found	Not Found	Not Found	Not Found	Not Found	Not Found	Not Found	Not Found	Not Found	Not Found	Not Found	High	0,0152275	0	1	3	1	A0A072UVM3	2	2733,37702	0
	High	EVELEDPVENIGAK_None	EVELEDPVENIGAK	None	2 replicates	Found	Found	Found	High	High	Not Found	High	High	High	High	High	High	High	Peak Found	Peak Found	6,10318E-05	0	2	5	9	V7BTD9; A0A072VDW9	0	1541,76934	0	0.966	1.758	0.192	1.773	0.656	0.096	0.999911	0.552698	0.0295983	0.696534	0.754718	0.0527169	101.92	43.16	2.41	84.62	51.28	0.34	104	100.5
	Medium	EVIADLK_None	EVIADLK	None	2 replicates	2 replicates	Found	2 replicates	Peak Found	Peak Found	Not Found	Peak Found	Not Found	Peak Found	Peak Found	Peak Found	Medium	Peak Found	Not Found	Peak Found	0,425565	0,0385769	2	4	1	V7CX68; G7L0I7	0	787,45600	0	1.184	1.508	0.941	1.262	0.794	0.63	0.830586	0.794781	0.968968	0.967756	0.930011	0.957898	78.4	69.93	67.04	30.32	5.88	10.16	86.6	102.5
	High	EVIAILMQR_1xOxidation [M7]	EVIAILMQR	1xOxidation [M7]	1 replicate	Not found	Not found	Not found	Not Found	High	Not Found	Not Found	Not Found	Not Found	Not Found	Not Found	Not Found	Not Found	Not Found	Not Found	0,149609	0,00644504	1	7	1	B7FL29	0	1088,61324	0
	High	EVIAILMQR_None	EVIAILMQR	None	2 replicates	Found	Found	Found	High	High	Not Found	High	Peak Found	High	High	High	High	High	High	Medium	0,0136974	0	1	7	11	B7FL29	0	1072,61833	0	0.554	0.953	0.551	2.161	0.985	0.573	0.297416	0.974747	0.668449	0.410927	0.97912	0.897332	9.56	12.66	3.72	41.53	26.48	8.48	131.1	72.6
	High	EVIAVNQDSLGVQAK_None	EVIAVNQDSLGVQAK	None	2 replicates	Found	Found	Found	High	High	Not Found	High	High	High	High	High	High	High	High	High	3,82028E-06	0	1	3	11	A0A072U0S5	0	1570,84351	0	0.783	1.238	0.588	1.781	0.864	0.485	0.819771	0.92661	0.790871	0.586196	0.969008	0.86266	45.78	35.86	12.68	61.88	50.05	9.98	111.7	104.9
	High	EVLSDILLGMAAGLK_None	EVLSDILLGMAAGLK	None	1 replicate	Not found	1 replicate	Not found	Not Found	High	Not Found	Not Found	Not Found	Not Found	High	Not Found	Not Found	Not Found	Not Found	Not Found	1,13904E-05	0	1	8	2	A0A072UNG4	0	1529,86074	0
	High	EVPGGGKITDEFTGK_None	EVPGGGKITDEFTGK	None	2 replicates	Found	Found	2 replicates	High	Peak Found	Not Found	High	Peak Found	High	Peak Found	High	High	High	Peak Found	Not Found	0,00772522	0	1	1	6	A0A072W1H5	1	1534,77476	0	1.224	0.612	1.279	0.575	1.243	2.091	0.765257	0.586215	0.789175	0.570694	0.815639	0.588988	81.8	29.23	80.71	22.93	64.89	35.9	104.6	97.7
	High	EVSSYLKK_None	EVSSYLKK	None	2 replicates	2 replicates	Found	1 replicate	High	High	Not Found	High	Not Found	High	High	High	High	High	Not Found	Not Found	0,0163983	0	3	13	13	Lj1g3v3690420.1; G7KN61; G7I7M0	1	953,53022	0	2.465	2.912	0.01	1.181	0.01	0.01	0.00704817	0.0205145	5.85e-17	0.964709	6.14e-17	5.59e-17	40.04	53.57		45.58			63.2	155.8
	Medium	EVTVTNDGATILK_None	EVTVTNDGATILK	None	Not found	Not found	2 replicates	Not found	Not Found	Not Found	Not Found	Not Found	Not Found	Not Found	Not Found	Peak Found	High	Not Found	Not Found	Not Found	0,308267	0,0213537	2	4	1	G7KYN5; T2DP19	0	1360,73184	0		100		100		0.01		5.71e-17		8.85e-17		5.59e-17
	Medium	EVYLFK_None	EVYLFK	None	Found	Found	Found	Found	Peak Found	Peak Found	Peak Found	Peak Found	Medium	Peak Found	Medium	High	Medium	Medium	Peak Found	Peak Found	0,225432	0,012231	1	19	10	V7BLE9	0	798,43962	0	1.753	1.907	0.955	1.271	0.545	0.501	0.222538	0.296961	0.951719	0.882347	0.353483	0.656372	47.03	47.03	48.2	21.33	15.68	13.25	71.2	124.9
	High	EWDITGREDAIEYAK_None	EWDITGREDAIEYAK	None	2 replicates	2 replicates	Found	1 replicate	Peak Found	Medium	Not Found	Peak Found	Not Found	High	High	Peak Found	Medium	Not Found	Not Found	High	0,0148297	0	3	8	5	G7J524; G7JWM6; Lj0g3v0107149.1	1	1795,84972	0	1.238	1.878	0.01	1.516	0.01	0.01	0.792546	0.335541	5.85e-17	0.784984	6.14e-17	5.59e-17	64.48	70.66		35.98			106	131.3
	High	EWSGINTFAPATQTK_None	EWSGINTFAPATQTK	None	2 replicates	Not found	Found	Not found	Peak Found	Peak Found	Not Found	Not Found	Not Found	Not Found	Peak Found	Peak Found	High	Not Found	Not Found	Not Found	0,0411169	0,000700226	1	4	1	A0A072V091	0	1650,81221	0	0.01	1.773	0.01	100		0.01	5.78e-17	0.626309	5.85e-17	8.85e-17		5.59e-17		36.3					152.8
	High	EYAPSIPEK_None	EYAPSIPEK	None	2 replicates	Found	Found	Found	Peak Found	Peak Found	Not Found	Peak Found	High	Peak Found	Peak Found	Peak Found	Peak Found	Peak Found	High	High	0,0477959	0,00135534	1	1	3	Lj5g3v1201280.1	0	1033,52005	0	1.107	1.152	1.22	0.986	0.98	1.06	0.938192	0.934651	0.946754	0.99586	0.999856	0.9914	18.32	11.74	48.13	29.46	38.65	35.47	89.3	98.9
	High	EYDDQQKELISLKR_None	EYDDQQKELISLKR	None	2 replicates	Found	Found	Found	High	High	Not Found	High	Peak Found	High	High	High	High	High	High	High	9,24848E-05	0	1	1	12	A0A072VPV6	2	1764,91265	0	0.832	0.741	1.093	0.868	1.314	1.425	0.794301	0.76256	0.999745	0.943266	0.782028	0.897332	6.09	7.82	23.97	11.61	24.19	28.9	108.1	89.9
	High	EYPNIFNYTK_None	EYPNIFNYTK	None	Not found	Found	Found	Not found	Not Found	Not Found	Not Found	High	Peak Found	Peak Found	Peak Found	Peak Found	Peak Found	Not Found	Not Found	Not Found	0,170357	0,00771851	1	3	1	G7JIT9	0	1288,62083	0	100	100		3.357	0.01	0.01	5.78e-17	5.71e-17		0.081994	6.14e-17	5.59e-17				114.95				91.8
	High	EYTINLHK_None	EYTINLHK	None	2 replicates	Found	Found	Found	Peak Found	High	Not Found	Peak Found	Peak Found	High	Peak Found	Peak Found	High	Peak Found	Peak Found	High	0,0279281	0,000700226	1	7	4	B7FGL4	0	1017,53637	0	0.69	0.735	1.197	1.087	1.84	1.307	0.637066	0.787574	0.868716	0.997175	0.342789	0.881923	7.6	14.67	28.25	29.92	37.91	63.38	112.5	73.2
	High	EYTINLHKR_None	EYTINLHKR	None	2 replicates	Found	Found	Found	High	High	Not Found	High	High	High	High	High	High	High	High	High	0,00515913	0	1	7	17	B7FGL4	1	1173,63748	0	0.832	0.923	1.159	1.124	1.411	1.255	0.817237	0.955741	0.974861	0.971367	0.705494	0.942416	13.82	40.45	28.98	34.78	34.78	49.83	102.5	84.1
	High	EYVFVANSDNLGALVDLK_None	EYVFVANSDNLGALVDLK	None	Not found	1 replicate	2 replicates	Not found	Not Found	Not Found	Not Found	High	Not Found	Not Found	High	Medium	Not Found	Not Found	Not Found	Not Found	0,0315074	0,000700226	2	5	6	V7B803; G7KFV2	0	1967,01203	0
	High	FADENFIK_None	FADENFIK	None	Found	Found	Found	Found	High	High	Peak Found	High	High	High	High	High	High	High	High	High	0,0220411	0,000376469	1	3	11	G7JPK2	0	983,48327	0	1.01	1.21	0.841	1.198	0.791	0.687	0.992044	0.899385	0.870203	0.925175	0.867692	0.86266	36.55	28.47	36.92	10.72	19.69	17.65	98.5	99.5
	High	FADENFIKK_None	FADENFIKK	None	Found	Found	Found	Found	High	High	Peak Found	High	High	High	High	High	High	High	High	High	0,0136974	0	1	2	22	G7JPK2	1	1111,57824	0	1.447	1.266	1.731	0.735	1.116	1.276	0.557979	0.865005	0.638087	0.821463	0.939699	0.942416	48.18	39.92	54.63	15.15	38.38	42.55	75.1	108.7
	Medium	FADYFGR_None	FADYFGR	None	2 replicates	Found	2 replicates	Found	Peak Found	Peak Found	Not Found	High	Peak Found	Peak Found	Medium	Peak Found	Not Found	High	Peak Found	Peak Found	0,215343	0,0111999	1	4	3	V7B8H9	0	875,40463	0	0.87	0.556	0.855	0.638	0.953	1.678	0.94403	0.466715	0.999745	0.718506	0.988462	0.694015	39.32	12.38	51.06	13.65	36.61	78.21	106.6	105.9
	High	FAELLTK_None	FAELLTK	None	2 replicates	Found	Found	Found	High	High	Not Found	High	Peak Found	High	High	High	High	High	High	High	0,149609	0,00644504	1	1	10	Lj1g3v3690420.1	0	821,47673	0	0.382	0.378	0.913	0.99	2.238	2.261	0.0219991	0.071915	0.999745	0.98201	0.126189	0.6021	4.94	3.17	17.91	43.49	44.39	38.28	152.9	58.4
	High	FAESFEMIPR_None	FAESFEMIPR	None	1 replicate	2 replicates	Found	Found	Not Found	High	Not Found	Not Found	Peak Found	High	High	High	High	Peak Found	Peak Found	High	0,00181803	0	2	6	6	B7FLW6; A0A072VGH7	0	1226,58742	0	100	100	100	1.458	0.69	0.524	5.78e-17	5.71e-17	5.85e-17	0.895224	0.867224	0.896535				133.53	57.32	20.93		107.1
	High	FAGKDAFHLR_None	FAGKDAFHLR	None	1 replicate	1 replicate	Not found	2 replicates	High	Not Found	Not Found	High	Not Found	Not Found	Not Found	Not Found	Not Found	High	High	Not Found	0,00702109	0	1	13	4	A0A072V158	1	1161,61635	0			100		100	100			5.85e-17		6.14e-17	5.59e-17
	High	FAGVDMR_None	FAGVDMR	None	2 replicates	Found	Found	Found	Medium	High	Not Found	Medium	High	High	High	Medium	High	High	High	High	0,0920198	0,00426522	1	8	11	V7C884	0	795,38178	0	0.825	0.704	0.745	0.808	0.879	1.147	0.813815	0.694746	0.825567	0.865418	0.94314	0.898089	13.21	8.7	21.45	7.66	39.46	10.29	116.6	103.7
	High	FALDVAVK_None	FALDVAVK	None	Found	Found	Found	Found	High	High	Peak Found	High	High	Peak Found	High	High	High	High	High	High	0,069944	0,00285602	2	2	10	G7J8C0; V7AX90	0	862,50328	0	1.16	1.708	1.108	1.473	0.978	0.648	0.869339	0.456808	0.930153	0.810459	0.994591	0.95131	56.6	62.17	63.66	33.6	3.34	9.77	72.3	97
	High	FALLVEDLK_None	FALLVEDLK	None	1 replicate	Not found	Not found	Not found	Not Found	Not Found	High	Not Found	Not Found	Not Found	Not Found	Not Found	Not Found	Not Found	Not Found	Not Found	0,0641156	0,00256717	1	5	1	B7FH22	0	1047,60847	0
	High	FALLVEDLKVK_None	FALLVEDLKVK	None	2 replicates	Found	2 replicates	Found	High	Peak Found	Not Found	High	Peak Found	High	Not Found	High	High	High	High	High	0,00038778	0	1	5	9	B7FH22	1	1274,77185	0	0.119	0.488	3.739	4.08	31.295	7.67	2.01e-09	0.297569	0.0260068	0.036693	6.14e-17	0.0320922	5.84	10.11	42.07	388.14	469.5	48.82	74.8	8.9
	High	FAPEPSGYLHIGHSK_None	FAPEPSGYLHIGHSK	None	Not found	2 replicates	1 replicate	1 replicate	Not Found	Not Found	Not Found	Peak Found	Not Found	Peak Found	High	Not Found	Not Found	High	Not Found	Not Found	0,00435201	0	2	2	2	V7BGS0; G7IAE3	0	1639,82272	0	100			0.01	0.01		5.78e-17			8.85e-17	6.14e-17									400
	High	FAPHIQQVSMESNGK_None	FAPHIQQVSMESNGK	None	2 replicates	Found	Found	Found	High	High	Not Found	High	High	High	Peak Found	High	Peak Found	High	High	High	5,55005E-07	0	1	4	9	I3SFR8	0	1672,81117	0	1.642	1.093	1.151	0.758	0.788	1.053	0.156747	0.969194	0.878323	0.814328	0.867224	0.928671	8.04	8.95	38.12	16.54	12.51	34.79	81.2	136.5
	High	FAQYTGAHAIAGR_None	FAQYTGAHAIAGR	None	Found	Found	Found	Found	High	High	Peak Found	High	High	High	High	High	High	High	High	High	2,48103E-06	0	1	6	21	V7APY2	0	1362,69131	0	1.522	0.897	1.903	0.796	1.453	1.826	0.462152	0.935981	0.51815	0.889927	0.65438	0.780107	56.52	25.24	59.93	24.37	56.52	56.36	86.6	96.4
	High	FATTFSADGTHNLIVR_None	FATTFSADGTHNLIVR	None	Not found	Not found	1 replicate	Not found	Not Found	Not Found	Not Found	Not Found	Not Found	Not Found	High	Not Found	Not Found	Not Found	Not Found	Not Found	0,00641494	0	1	3	1	G7J5U6	0	1749,89186	0
	High	FATVDLELHTK_None	FATVDLELHTK	None	2 replicates	Found	Found	Found	Peak Found	Peak Found	Not Found	High	Peak Found	Peak Found	High	High	Peak Found	High	Peak Found	Peak Found	0,000352315	0	1	1	4	G7KGF6	0	1273,67868	0	0.763	1.299	1.009	1.673	1.332	0.72	0.808144	0.907023	0.951719	0.76594	0.759176	0.983133	4.7	17.15	16.82	18.38	11.89	13.22	97.4	75.6
	High	FAVIHGDNPKPDISIYSMR_None	FAVIHGDNPKPDISIYSMR	None	2 replicates	2 replicates	Found	Found	Peak Found	Peak Found	Not Found	High	Not Found	Peak Found	Peak Found	Peak Found	High	Peak Found	Peak Found	Peak Found	0,000352315	0	1	1	2	G7J950	0	2160,09063	0	1.376	1.441	1.148	1.013	0.777	0.796	0.598635	0.830329	0.875741	0.987468	0.90622	0.98849	27.84	17.78	39.85	29.16	27.02	25.26	80.6	110.9
	High	FAVVVAR_None	FAVVVAR	None	2 replicates	Found	Found	2 replicates	Medium	Peak Found	Not Found	High	Peak Found	High	High	High	High	High	Not Found	Peak Found	0,160073	0,00722376	1	2	7	Lj4g3v0227810.1	0	761,46684	0	1.275	1.311	1.585	0.868	1.047	1.207	0.720896	0.89453	0.614659	0.932677	0.945339	0.885817	49.59	50.2	52.61	18.57	24.67	18.15	73.9	111.9
	High	FAYTHQNESSLQPR_None	FAYTHQNESSLQPR	None	2 replicates	Found	Found	Found	Peak Found	Peak Found	Not Found	Peak Found	High	High	High	High	Peak Found	Peak Found	Peak Found	Peak Found	4,24994E-06	0	1	1	4	I3SJC4	0	1677,79796	0	1.847	1.414	1.61	0.764	0.831	1.156	0.147067	0.807232	0.595978	0.824305	0.90622	0.911577	30.22	30.23	45.36	5.1	30.39	50.16	71.5	120.9
	High	FDASKFPTR_None	FDASKFPTR	None	1 replicate	Not found	Not found	Not found	Not Found	High	Not Found	Not Found	Not Found	Not Found	Not Found	Not Found	Not Found	Not Found	Not Found	Not Found	0,015886	0	1	6	1	A0A072VQ81	1	1068,54727	0
	High	FDAVIHFAGMK_None	FDAVIHFAGMK	None	Not found	Found	Found	Found	Not Found	Not Found	Not Found	Medium	Peak Found	Peak Found	High	High	Medium	Peak Found	Peak Found	Medium	0,00181803	0	1	2	5	B7FIW1	0	1235,62414	0	100	100	100	1.884	1.107	0.581	5.78e-17	5.71e-17	5.85e-17	0.689548	0.90622	0.907789				22.13	50.24	20.54		99.7
	High	FDDGVGGDNEVQR_None	FDDGVGGDNEVQR	None	2 replicates	Found	Found	Found	Peak Found	Peak Found	Not Found	Peak Found	Peak Found	High	High	High	High	Peak Found	High	Peak Found	0,000171602	0	1	8	5	Lj3g3v2532340.2	0	1407,61351	0	0.991	0.867	1.49	0.913	1.324	1.875	0.991385	0.916637	0.63049	0.958345	0.782028	0.676281	33.79	15.84	53.25	27.91	70.58	35.76	93.2	82.6
	High	FDDKYFSK_None	FDDKYFSK	None	2 replicates	Found	Found	2 replicates	High	High	Not Found	High	Peak Found	High	High	High	High	Medium	Not Found	Medium	0,0674849	0,00256717	2	6	12	G7J9R6; V7BVM7	1	1049,49384	0	0.819	0.832	0.889	0.9	1.105	1.069	0.876521	0.883896	0.989735	0.943386	0.942482	0.927599	22.1	18.74	23.15	18.23	31.23	35.56	110.7	100.5
	High	FDFHGQPAELK_None	FDFHGQPAELK	None	2 replicates	Found	Found	Found	Peak Found	Peak Found	Not Found	Medium	Peak Found	Peak Found	High	Peak Found	Peak Found	Peak Found	Peak Found	Peak Found	0,101766	0,0052749	1	6	4	G7ITZ5	0	1288,63206	0	0.744	0.867	0.722	1.194	1.006	0.812	0.737937	0.91722	0.891131	0.958345	0.988443	0.997973	11.18	24.64	16.42	35.55	39.62	32.85	120.3	87.4
	High	FDHIDINEK_None	FDHIDINEK	None	Not found	1 replicate	Not found	Not found	Not Found	Not Found	Not Found	Not Found	High	Not Found	Not Found	Not Found	Not Found	Not Found	Not Found	Not Found	0,0892724	0,00426522	1	2	1	A0A072UGG8	0	1130,54766	0
	Medium	FDIILK_None	FDIILK	None	2 replicates	Found	Found	Found	Peak Found	High	Not Found	High	Peak Found	Medium	Medium	Medium	Medium	Medium	Peak Found	Peak Found	0,305658	0,0209087	1	1	7	G7KL09	0	748,46035	0	0.754	2.099	0.648	2.783	0.859	0.376	0.813815	0.402229	0.888579	0.152013	0.972689	0.723703	67.68	33.94	13.16	94.42	77.37	7.46	88.9	67
	High	FDLSGIPPAPR_None	FDLSGIPPAPR	None	2 replicates	2 replicates	Found	Found	Peak Found	Medium	Not Found	Not Found	Peak Found	Peak Found	Peak Found	Peak Found	Peak Found	High	Peak Found	Peak Found	0,17281	0,00771851	2	3	2	V7CQ18; Lj4g3v3014490.1	0	1169,63133	0	0.672	1.912	0.394	2.845	0.582	0.159	0.682403	0.512375	0.667501	0.2046	0.715966	0.189174	90.64	37.07	11.38	212.44	42.05	2.06	87.9	59.1
	High	FDMGGSAAVFGAAK_None	FDMGGSAAVFGAAK	None	2 replicates	Found	Found	Found	High	High	Not Found	High	Peak Found	High	High	High	High	High	Peak Found	Peak Found	2,78964E-06	0	1	2	8	Lj6g3v1078060.1	0	1328,63035	0	1.061	1.598	0.178	1.476	0.67	0.083	0.951049	0.594933	0.0107092	0.814328	0.759176	0.021596	112.78	53.44	2.51	72.38	61.74	0.23	102.3	114.6
	High	FDMGGSAAVLGAAK_None	FDMGGSAAVLGAAK	None	2 replicates	2 replicates	Found	Found	Peak Found	High	Not Found	High	Not Found	High	Peak Found	High	High	High	Peak Found	Peak Found	2,30162E-05	0	2	4	6	V7AYA6; G7JGP9	0	1294,64600	0	1.513	1.534	0.193	1.072	0.128	0.1	0.462152	0.778406	0.105714	0.997175	5.92e-06	0.0412109	31.25	35.66	2.32	43.06	0.99	0.65	85.9	130
	High	FDVGNVVMVTGGR_None	FDVGNVVMVTGGR	None	2 replicates	Found	Found	Found	High	High	Not Found	High	High	High	High	High	High	High	High	High	1,32233E-05	0	1	8	11	V7CD96	0	1350,68345	0	0.829	2.077	0.596	2.501	0.489	0.261	0.894266	0.402229	0.872673	0.216429	0.406391	0.458881	68.44	72.8	19.23	99.86	29.32	3.55	94.8	76.5
	High	FDVGVKEIEGWTAR_None	FDVGVKEIEGWTAR	None	Found	Found	Found	Found	High	High	Peak Found	High	High	High	High	Peak Found	High	High	High	High	2,87897E-05	0	2	6	15	Lj1g3v0052590.1; V7CIK0	1	1606,82238	0	0.506	1.121	0.84	2.459	1.374	0.876	0.114473	0.954044	0.964211	0.144338	0.738007	0.987594	13.94	37.44	46.61	58.3	84.12	41.64	125.4	48.9
	High	FEELNMDLFKR_None	FEELNMDLFKR	None	Not found	Found	Found	Found	Not Found	Not Found	Not Found	Peak Found	Peak Found	Peak Found	Peak Found	Peak Found	Peak Found	Peak Found	High	Peak Found	0,0353489	0,000700226	1	2	2	V7B2Y0	1	1441,71441	0	100	100	100	1.448	1.243	0.605	5.78e-17	5.71e-17	5.85e-17	0.872375	0.843406	0.92222				92.97	86.56	22.75		108.4
	High	FEELNMDLFRK_None	FEELNMDLFRK	None	Not found	Found	2 replicates	Found	Not Found	Not Found	Not Found	Peak Found	Peak Found	Peak Found	Not Found	Peak Found	Peak Found	Peak Found	High	Peak Found	0,0344375	0,000700226	7	24	1	Lj3g3v3188570.1; A0A072UL44; G7IQ96; V7CZ55; Lj3g3v2062810.1; Lj0g3v0291079.1; G7JFK1	1	1441,71441	1	100	100	100	3.145	2.092	0.665	5.78e-17	5.71e-17	5.85e-17	0.102809	0.172096	0.970733				41.92	52.64	17.17		64.1
	High	FEELNNDLFR_None	FEELNNDLFR	None	2 replicates	Found	Found	Found	Peak Found	High	Not Found	High	High	High	High	High	High	High	Peak Found	High	0,00335344	0	3	4	9	A0A072TV12; V7CQ18; Lj4g3v3014490.1	0	1296,62189	0	0.771	2.207	0.708	2.338	0.881	0.34	0.832194	0.324059	0.978749	0.42935	0.991439	0.668213	66.04	56.59	33.31	119.8	96.1	7.82	94.1	72.5
	Medium	FEFLSHAKPSLFEYPKPTTVPTTTSTVK_None	FEFLSHAKPSLFEYPKPTTVPTTTSTVK	None	1 replicate	Not found	Not found	Not found	Medium	Not Found	Not Found	Not Found	Not Found	Not Found	Not Found	Not Found	Not Found	Not Found	Not Found	Not Found	0,451843	0,0459698	1	6	1	Lj4g3v3113810.1	0	3153,65068	0
	High	FESQFYMISDSNKR_None	FESQFYMISDSNKR	None	Not found	2 replicates	1 replicate	Not found	Not Found	Not Found	Not Found	Peak Found	Not Found	Peak Found	High	Not Found	Not Found	Not Found	Not Found	Not Found	0,0674849	0,00256717	1	4	1	A0A072TK75	1	1751,80575	0	100			0.01	0.01		5.78e-17			8.85e-17	6.14e-17									400
	Medium	FFAFGR_None	FFAFGR	None	Found	Found	Found	Found	Medium	Medium	Peak Found	Medium	Medium	Peak Found	Peak Found	Peak Found	Medium	Peak Found	High	Medium	0,353637	0,0269535	4	10	7	G7IH13; A0A072VT43; Lj3g3v2315550.1; Lj3g3v0965560.1	0	744,38277	0	1.077	1.434	1.121	1.332	1.041	0.782	0.975836	0.723617	0.985361	0.840114	0.972216	0.911577	24.82	29.67	10.79	21.71	31.02	16.22	90	86.6
	High	FFASQALQSSDQVK_None	FFASQALQSSDQVK	None	2 replicates	Not found	2 replicates	Found	Peak Found	High	Not Found	Not Found	Not Found	Not Found	Peak Found	Not Found	High	High	Peak Found	High	0,0134102	0	1	4	4	Lj2g3v0742070.1	0	1555,77510	0	0.01	0.587	0.306	100	100	0.521	5.78e-17	0.492466	0.109158	8.85e-17	6.14e-17	0.891318		12.8	3.69			3.39	210.6
	High	FFDPEFYR_None	FFDPEFYR	None	2 replicates	Found	Found	Not found	Peak Found	Peak Found	Not Found	Peak Found	Peak Found	High	High	High	Peak Found	Not Found	Not Found	Not Found	0,03572	0,000700226	1	4	3	G7IFC0	0	1120,50982	0	0.969	3.388	0.01	3.498	0.01	0.01	0.998247	0.0438887	5.85e-17	0.0780031	6.14e-17	5.59e-17	105.91	65.1		117.93			74.7	72.3
	High	FFEAAVAHK_None	FFEAAVAHK	None	Found	Found	Found	Found	High	Peak Found	Peak Found	High	High	High	High	High	High	High	Peak Found	High	0,00437521	0	1	3	10	G7JD38	0	1019,53089	0	1.466	0.921	1.265	0.803	0.791	1.343	0.533041	0.954044	0.934206	0.895775	0.867692	0.921889	60.75	23.02	68.02	30.33	36.55	36.28	92.3	105.9
	High	FFEAAVAHKK_None	FFEAAVAHKK	None	2 replicates	Found	Found	Found	High	High	Not Found	High	High	High	High	High	High	Peak Found	High	High	0,000536713	0	1	3	11	G7JD38	1	1147,62585	0	1.114	1.011	1.14	0.907	1.024	1.128	0.844163	0.998724	0.878323	0.946874	0.979943	0.919915	10.73	12.1	63.84	9.97	57.25	56.34	93.8	104.5
	High	FFEITPEK_None	FFEITPEK	None	Found	Found	Found	Found	High	High	High	High	High	High	High	High	High	High	High	High	0,0204724	0,000376469	1	2	87	A0A072VPD1	0	1010,51932	0	0.677	0.996	0.311	1.47	0.918	0.273	0.400854	0.991447	0.0210972	0.720255	0.970853	0.184304	32.42	36.18	4.87	37.39	70.29	2.5	135.8	92
	High	FFKESSEEER_None	FFKESSEEER	None	1 replicate	Not found	Not found	Not found	Not Found	High	Not Found	Not Found	Not Found	Not Found	Not Found	Not Found	Not Found	Not Found	Not Found	Not Found	0,0977563	0,00482475	2	13	1	B7FK47; G7KT76	1	1287,58517	0
	High	FFKESSEEEREHAEK_None	FFKESSEEEREHAEK	None	Found	Found	Found	Found	High	High	Peak Found	High	High	High	High	High	High	High	High	High	4,33951E-05	0	1	10	35	G7KT76	2	1881,86135	0	1.833	0.78	1.561	0.711	0.828	1.946	0.168614	0.821316	0.769054	0.789282	0.90391	0.735717	83.6	26.18	83.67	27.87	66.31	55.1	92.5	95.4
	High	FFKESSEEERGHAEK_None	FFKESSEEERGHAEK	None	Found	Found	Found	Found	High	High	Peak Found	High	High	High	High	High	High	Medium	Peak Found	High	0,00263923	0	1	3	14	B7FK47	2	1809,84022	0	0.584	0.469	0.723	0.803	1.239	1.543	0.367989	0.230248	0.931549	0.884285	0.818321	0.767196	20.27	13.07	31.13	13.7	48.05	48.05	144.1	84.1
	Medium	FFQSNMR_None	FFQSNMR	None	2 replicates	Found	Found	2 replicates	Peak Found	Peak Found	Not Found	Peak Found	Peak Found	Peak Found	High	Peak Found	Peak Found	Peak Found	Not Found	High	0,256857	0,0176348	2	11	2	B7FKX2; V7BWC0	0	929,42980	0	0.727	1.034	0.653	1.397	0.764	0.552	0.720367	0.994971	0.866298	0.895775	0.900207	0.907266	6.92	13	30.77	13.01	35.04	18.47	117.9	83.8
	High	FFQSPHASLR_None	FFQSPHASLR	None	Not found	Not found	Not found	1 replicate	Not Found	Not Found	Not Found	Not Found	Not Found	Not Found	Not Found	Not Found	Not Found	Not Found	High	Not Found	0,0216952	0,000376469	1	3	1	V7BA83	0	1189,61127	0
	High	FFTETEENNQMR_None	FFTETEENNQMR	None	Not found	Found	2 replicates	Not found	Not Found	Not Found	Not Found	High	High	High	Peak Found	High	Not Found	Not Found	Not Found	Not Found	0,00101723	0	1	5	4	G7ICJ3	0	1545,66383	0		100		100		0.01		5.71e-17		8.85e-17		5.59e-17
	High	FFVGEPVWTPYNRPHDHLPAR_None	FFVGEPVWTPYNRPHDHLPAR	None	Not found	1 replicate	Found	Not found	Not Found	Not Found	Not Found	High	Not Found	Not Found	High	High	High	Not Found	Not Found	Not Found	0,00586096	0	1	1	4	I3SYE6	0	2535,26802	0		100		100		0.01		5.71e-17		8.85e-17		5.59e-17
	High	FFVGGNWK_None	FFVGGNWK	None	Found	Found	Found	Found	High	High	Peak Found	High	Medium	High	High	High	High	High	Peak Found	Medium	0,084437	0,00400456	3	9	11	I3SN66; Lj0g3v0350789.1; I3S3S0	0	954,48321	0	0.789	1.333	0.23	1.845	0.837	0.158	0.700342	0.814153	0.00222508	0.339476	0.913593	0.0263721	61.6	27.5	2.66	59.31	79.95	1.26	115.1	90.9
	High	FGAAVVSLEHR_None	FGAAVVSLEHR	None	Not found	Not found	Found	2 replicates	Not Found	Not Found	Not Found	Not Found	Not Found	Not Found	Peak Found	Peak Found	Peak Found	High	Not Found	Peak Found	0,0280751	0,000700226	1	4	1	G7KGD8	0	1185,63748	0		100	100	100	100	0.737		5.71e-17	5.85e-17	8.85e-17	6.14e-17	0.982996						49.74
	High	FGDAVHEDVGAR_None	FGDAVHEDVGAR	None	2 replicates	Found	1 replicate	Found	High	High	Not Found	High	High	High	High	Not Found	Not Found	High	High	High	0,00152497	0	1	4	11	G7LE61	0	1272,59674	0	100		100	0.01	1.401	100	5.78e-17		5.85e-17	8.85e-17	0.719697	5.59e-17					58.18			135.5
	High	FGEAVWFK_None	FGEAVWFK	None	Found	Not found	Not found	Found	High	High	High	Not Found	Not Found	Not Found	Not Found	Not Found	Not Found	High	Peak Found	High	0,0185184	0,000376469	2	25	5	B7FHZ5; I3SIG9	0	983,49853	0	0.01	0.01	0.278		100	100	5.78e-17	5.71e-17	0.0137783		6.14e-17	5.59e-17			7.7				313
	High	FGENVLDATK_None	FGENVLDATK	None	2 replicates	Found	Found	Found	Peak Found	High	Not Found	High	High	High	High	Peak Found	Peak Found	High	Medium	High	0,00179876	0	1	2	8	G7KGF6	0	1093,55242	0	1.01	0.87	0.538	0.885	0.494	0.549	0.995408	0.917419	0.692691	0.948246	0.340431	0.900839	46.41	24.01	20.27	36.92	20.02	21.45	110.4	122.2
	High	FGGAIDDAAR_None	FGGAIDDAAR	None	2 replicates	Found	Found	Found	High	High	Not Found	High	Peak Found	High	Peak Found	High	High	High	Peak Found	Peak Found	0,00174219	0	2	6	7	A2Q2V1; Lj4g3v2265020.1	0	992,47958	0	1.034	0.829	0.91	0.795	0.899	1.148	0.965517	0.875496	0.992734	0.876692	0.979943	0.892773	10.26	11.58	20.47	11.64	20.15	31.44	106.4	107.7
	High	FGIHIMR_None	FGIHIMR	None	2 replicates	2 replicates	1 replicate	2 replicates	Peak Found	Peak Found	Not Found	High	Not Found	Peak Found	Not Found	Medium	Not Found	Peak Found	Peak Found	Not Found	0,189059	0,00896984	1	2	2	Q2HU62	0	873,47635	0	0.71	0.01	1.073	0.01	1.511	100	0.742509	5.71e-17	0.903327	8.85e-17	0.59988	5.59e-17	5.22		9.39		10.11		143.7	102.1
	Medium	FGITVNK_None	FGITVNK	None	2 replicates	Found	Found	Found	High	High	Not Found	High	High	High	Medium	High	High	High	High	High	0,242366	0,0165444	1	1	11	G7J477	0	778,44577	0	0.869	0.839	0.969	0.992	1.107	1.116	0.874551	0.889404	0.963725	0.99586	0.940606	0.979807	7.92	8.4	38.83	10.94	47.78	39.26	107.8	94.3
	Medium	FGITVNKK_None	FGITVNKK	None	2 replicates	2 replicates	Found	2 replicates	Peak Found	High	Not Found	Peak Found	Not Found	Peak Found	Peak Found	High	Peak Found	Peak Found	Not Found	Peak Found	0,206583	0,0107702	1	1	2	G7J477	1	906,54073	0	1.043	1.074	0.566	0.864	0.543	0.534	0.949464	0.991447	0.845383	0.932132	0.547715	0.898089	48.35	42.78	13.16	12.85	9.35	10.36	114.2	119.1
	High	FGIVEGLMSTIHSITATQK_1xOxidation [M8]	FGIVEGLMSTIHSITATQK	1xOxidation [M8]	2 replicates	1 replicate	Not found	Found	Medium	Peak Found	Not Found	Not Found	Not Found	Medium	Not Found	Not Found	Not Found	High	High	High	0,0115611	0	1	1	5	A0A072U7U1	0	2049,06850	0
	High	FGIVEGLMSTIHSITATQK_None	FGIVEGLMSTIHSITATQK	None	Found	Found	Found	Found	High	High	Peak Found	High	High	High	High	High	High	Peak Found	High	High	0,00016444	0	1	1	13	A0A072U7U1	0	2033,07359	0
	High	FGIVEGLMTTVHSITATQK_1xOxidation [M8]	FGIVEGLMTTVHSITATQK	1xOxidation [M8]	2 replicates	1 replicate	Not found	Found	Medium	Peak Found	Not Found	Not Found	Not Found	Medium	Not Found	Not Found	Not Found	High	High	High	0,00363204	0	1	7	5	G7JML2	0	2049,06850	1	0.01	0.01	0.01				5.78e-17	5.71e-17	5.85e-17										400
	High	FGIVEGLMTTVHSITATQK_None	FGIVEGLMTTVHSITATQK	None	Found	Found	Found	Found	High	High	High	High	High	High	High	High	High	High	High	High	2,36592E-07	0	1	7	22	G7JML2	0	2033,07359	2	0.63	0.819	0.631	1.291	1.002	0.776	0.628673	0.878006	0.951719	0.956817	0.956045	0.995947	58.44	98.97	58.45	38.98	100.59	62.81	123	77.5
	High	FGKFFEITPEK_None	FGKFFEITPEK	None	Found	Found	Found	Found	High	High	Peak Found	High	High	High	High	High	High	High	Peak Found	Peak Found	0,000490234	0	1	2	12	A0A072VPD1	1	1342,70416	0	0.773	0.596	0.439	0.865	0.725	0.761	0.723623	0.43942	0.333441	0.919803	0.769997	0.993626	19.22	6.42	8.25	16.08	22.15	24.42	152.6	92.4
	High	FGKLFEITPEK_None	FGKLFEITPEK	None	Not found	Found	Found	Found	Not Found	Not Found	Not Found	High	High	High	Peak Found	High	Peak Found	Peak Found	Peak Found	Peak Found	0,00648345	0	1	1	5	B5U8K3	1	1308,71981	0	100	100	100	1.048	0.108	0.153	5.78e-17	5.71e-17	5.85e-17	0.998459	2.21e-07	0.186429				48.7	0.98	1.18		179.3
	High	FGLDDNTVDFIGHALALHRDDR_None	FGLDDNTVDFIGHALALHRDDR	None	Not found	1 replicate	Not found	Not found	Not Found	Not Found	Not Found	Not Found	Not Found	High	Not Found	Not Found	Not Found	Not Found	Not Found	Not Found	0,0242329	0,000376469	1	2	1	G7L8T3	1	2497,22186	0
	High	FGMMASQFK_None	FGMMASQFK	None	2 replicates	Found	Found	Found	Peak Found	Peak Found	Not Found	High	Peak Found	Peak Found	Peak Found	Peak Found	Peak Found	Peak Found	Peak Found	Peak Found	0,141125	0,0056511	1	1	1	Lj5g3v0817380.1	0	1046,47978	0	1.487	1.575	0.649	1.093	0.509	0.399	0.498263	0.749843	0.870403	0.994187	0.402547	0.783787	33.77	15.08	36.11	27.15	23.97	13.69	84	124.9
	High	FGNKLAEIEAK_None	FGNKLAEIEAK	None	2 replicates	Found	Found	Found	High	Peak Found	Not Found	Peak Found	Peak Found	High	High	High	Peak Found	High	High	High	0,0007508	0	1	1	8	G7IS29	1	1219,66811	0	1.457	1.373	5.745	1.002	4.091	4.084	0.462678	0.875496	0.00114063	0.985682	0.000785561	0.178913	89.74	82.45	87.75	55.75	51.22	48.59	40	55.8
	High	FGNKLAEIEK_None	FGNKLAEIEK	None	2 replicates	Not found	2 replicates	Found	High	Peak Found	Not Found	Not Found	Not Found	Not Found	Peak Found	Peak Found	Not Found	High	High	High	0,00764363	0	2	2	4	Lj3g3v0323580.1; G7IS30	1	1148,63100	0	0.01	0.241	2.168	100	100	8.987	5.78e-17	0.00520004	0.267348	8.85e-17	6.14e-17	0.0191393		6.05	96.59			32.05	129.1
	High	FGNKLAEIEKK_None	FGNKLAEIEKK	None	Found	Found	Found	Found	High	High	Peak Found	High	Peak Found	High	High	High	Peak Found	High	High	High	6,13579E-05	0	1	1	9	Lj3g3v0323580.1	2	1276,72596	0	0.21	0.141	1.067	0.669	5.079	7.5	2.09e-05	4.34e-05	0.947012	0.77201	0.000138711	0.032943	3.25	1.05	73.37	23.84	55.67	30.04	165.5	34.8
	Medium	FGQSAVFVASTLMENGGVPQSATPETLLK_None	FGQSAVFVASTLMENGGVPQSATPETLLK	None	1 replicate	Not found	Not found	Not found	Medium	Not Found	Not Found	Not Found	Not Found	Not Found	Not Found	Not Found	Not Found	Not Found	Not Found	Not Found	0,384753	0,03303	1	5	1	G7IWN4	0	2979,51320	0
	High	FGTDEDGLTR_None	FGTDEDGLTR	None	Found	Found	Found	Found	High	High	High	High	High	High	High	High	High	High	High	High	0,0647762	0,00256717	1	1	12	V7BSM8	0	1110,50619	0	0.769	0.711	1.115	0.924	1.429	1.547	0.651896	0.707976	0.987588	0.980174	0.683776	0.871508	10.84	11.09	32.44	9.84	18.36	11.8	113.7	80.8
	High	FGTYWIK_None	FGTYWIK	None	2 replicates	Found	Found	Found	High	High	Not Found	High	Peak Found	High	High	High	High	High	Peak Found	Peak Found	0,131127	0,0054238	1	2	8	V7BHK9	0	914,47707	0	0.709	0.986	0.402	1.85	1.213	0.407	0.683504	0.974747	0.291681	0.640124	0.831079	0.799249	3.3	39.76	7.28	67.47	81.9	9.37	129.2	91.5
	High	FGVNEFVNPK_None	FGVNEFVNPK	None	Found	Found	Found	Found	Peak Found	Peak Found	Peak Found	High	High	High	High	High	High	High	High	Peak Found	0,00102813	0	2	14	8	V7CTB5; A0A072V0U2	0	1150,58914	0	1.323	1.937	0.276	1.758	0.677	0.14	0.558376	0.277632	0.0574166	0.421409	0.69151	0.0161161	96.52	43.49	3.44	61.01	53.48	1.27	81.2	107.5
	High	FGVTEFVNPK_None	FGVTEFVNPK	None	Found	2 replicates	1 replicate	Not found	High	High	High	Not Found	Peak Found	High	High	Not Found	Not Found	Not Found	Not Found	Not Found	0,0755064	0,00346904	1	1	5	V7AZR5	0	1137,59389	0	0.054	0.01	0.01	0.01	0.01		1.28e-15	5.71e-17	5.85e-17	8.85e-17	6.14e-17		0.4						325.9	74.1
	High	FGWSANMER_None	FGWSANMER	None	2 replicates	Found	Found	Found	High	High	Not Found	High	High	High	High	High	High	High	High	High	0,0116226	0	2	8	11	A0A072TVH5; G7I7Q4	0	1097,48329	0	0.978	1.011	0.54	1.106	0.816	0.559	0.984579	0.998724	0.638087	0.993583	0.899367	0.905785	6.53	17.74	9.22	44.32	46.29	12.62	113.4	110.9
	High	FGYDEAFNYKEEPDLNAALKR_None	FGYDEAFNYKEEPDLNAALKR	None	1 replicate	1 replicate	Found	Found	High	Not Found	Not Found	Not Found	Not Found	High	High	Peak Found	High	High	High	High	7,16781E-07	0	1	3	8	A0A072TWU1	2	2490,19358	0		100	100	100	100	0.531		5.71e-17	5.85e-17	8.85e-17	6.14e-17	0.905785						23.85
	Medium	FHELFSQTK_None	FHELFSQTK	None	2 replicates	Found	Found	Found	Peak Found	Peak Found	Not Found	Peak Found	Peak Found	Peak Found	High	Peak Found	Peak Found	High	Peak Found	Peak Found	0,215343	0,0111999	1	1	2	G7K259	0	1136,57348	0	1.215	0.964	1.23	0.817	0.926	1.133	0.801473	0.971872	0.829034	0.905768	0.999856	0.915691	33.8	30.1	37.12	5.69	17.46	21.84	84.3	119.4
	High	FHGYSPAVVTGKPIDLGGSLGR_None	FHGYSPAVVTGKPIDLGGSLGR	None	2 replicates	Found	Found	Found	Peak Found	Peak Found	Not Found	Peak Found	High	Peak Found	Peak Found	Peak Found	Peak Found	Peak Found	High	Peak Found	0,0106774	0	2	4	2	A0A072U1I8; V7CUX4	0	2228,18223	0	0.47	1.088	0.521	1.9	0.889	0.468	0.103906	0.978837	0.593979	0.613293	0.97329	0.83233	7.69	40.1	15.1	16.91	66.1	17.73	121.3	73.6
	High	FHKEEEKNDPEFAK_None	FHKEEEKNDPEFAK	None	2 replicates	Found	Found	Found	High	High	Not Found	High	High	High	High	High	High	High	High	High	1,39471E-05	0	1	3	21	G7IT86	2	1747,82859	0	1.101	1.071	0.74	1.092	0.673	0.691	0.858875	0.978119	0.893264	0.993583	0.680738	0.970666	19.64	22.35	19.73	34.27	21.72	17.3	102.1	112.9
	High	FHNIYGPFGTWK_None	FHNIYGPFGTWK	None	2 replicates	2 replicates	Found	Found	High	High	Not Found	Peak Found	Not Found	Peak Found	Peak Found	Peak Found	Peak Found	High	Peak Found	Peak Found	0,00454114	0	3	7	3	A0A072VNM9; G7L1X0; V7BH19	0	1466,72155	0	1.553	1.977	0.138	1.271	0.086	0.074	0.446202	0.412016	0.0040613	0.946576	2.16e-08	0.0158445	13.62	26.45	0.5	25.78	0.15	0.33	85.9	133.4
	Medium	FHNWLENAR_None	FHNWLENAR	None	Not found	Not found	Not found	1 replicate	Not Found	Not Found	Not Found	Not Found	Not Found	Not Found	Not Found	Not Found	Not Found	Medium	Not Found	Not Found	0,433686	0,039904	2	3	1	G7JQP6; Lj3g3v3599450.1	0	1186,57522	0
	High	FHQYQVVGR_None	FHQYQVVGR	None	2 replicates	Found	Found	Found	High	High	Not Found	High	High	High	High	High	High	High	High	High	0,0139907	0	1	8	20	V7AUB1	0	1133,58505	0	0.894	0.736	0.786	0.801	0.879	1.452	0.88036	0.75434	0.8078	0.893896	0.94314	0.896535	41.42	19.28	12.74	34.96	57.64	47.26	117.1	104.7
	High	FIAPILAEIAKK_None	FIAPILAEIAKK	None	2 replicates	Found	Found	Found	Peak Found	Peak Found	Not Found	Peak Found	Peak Found	High	High	Peak Found	Peak Found	High	Peak Found	Peak Found	0,00676488	0	1	6	3	V7ATU7	1	1313,81913	0	0.817	1.346	0.503	1.525	0.506	0.32	0.895614	0.87975	0.831854	0.869887	0.528314	0.601977	83.07	64.64	16.95	84.11	29.32	6.58	109.3	96.5
	High	FIDFDNKR_None	FIDFDNKR	None	Not found	Not found	Not found	2 replicates	Not Found	Not Found	Not Found	Not Found	Not Found	Not Found	Not Found	Not Found	Not Found	Peak Found	Not Found	High	0,0109642	0	1	6	1	A0A072V2Y6	1	1054,53162	0			100		100	100			5.85e-17		6.14e-17	5.59e-17
	High	FIDQGSNLR_None	FIDQGSNLR	None	1 replicate	1 replicate	Not found	1 replicate	High	Not Found	Not Found	High	Not Found	Not Found	Not Found	Not Found	Not Found	Not Found	Not Found	High	0,0552356	0,00167006	1	4	3	I3S8P8	0	1049,53743	0
	High	FIDWLHR_None	FIDWLHR	None	2 replicates	Found	Found	Found	High	High	Not Found	High	High	High	High	High	High	High	Peak Found	Peak Found	0,0285206	0,000700226	1	1	17	V7AWC5	0	986,52066	0	1.519	1.715	1.171	1.157	0.695	0.685	0.321635	0.45007	0.888579	0.973034	0.736794	0.95987	18.48	10.39	19.42	14.68	15.25	8.54	73.4	107.8
	High	FIEESSIPIVTVFNNEPSNHPFVVK_None	FIEESSIPIVTVFNNEPSNHPFVVK	None	2 replicates	Found	Found	2 replicates	High	Medium	Not Found	High	Peak Found	Peak Found	Medium	High	Peak Found	Not Found	Medium	High	0,0390313	0,000700226	1	3	7	A0A072V0J2	0	2843,46142	0	1.024	0.732	0.01	0.714	0.01	0.01	0.964246	0.794071	5.85e-17	0.810459	6.14e-17	5.59e-17	188.66	43.35		66.95			145.2	148.6
	High	FIGTAGAASTMMNPK_None	FIGTAGAASTMMNPK	None	2 replicates	Found	Found	Found	High	High	Not Found	High	High	Peak Found	Peak Found	High	High	Peak Found	Peak Found	Peak Found	8,91412E-06	0	2	2	6	A0A072UGG8; G7II48	0	1496,72360	0	1.086	1.335	0.444	1.23	0.699	0.333	0.9385	0.869555	0.485556	0.965255	0.795963	0.668213	21.41	8.01	11.01	33.26	35.36	6.18	103.5	112.4
	High	FIPEMIGK_None	FIPEMIGK	None	2 replicates	Found	Found	Found	High	High	Not Found	High	Peak Found	Medium	High	High	High	High	Peak Found	Peak Found	0,141125	0,0056511	2	6	8	B7FLW8; G7K3P1	0	934,50665	0	0.932	1.529	0.415	1.583	0.886	0.262	0.976665	0.645481	0.404059	0.784984	0.97329	0.465857	20.44	11.11	3.49	10.58	64.89	0.79	101.7	100.8
	High	FITHSIPFSEINK_None	FITHSIPFSEINK	None	Found	Found	Found	Found	Medium	Peak Found	Peak Found	Peak Found	Peak Found	Peak Found	Peak Found	Peak Found	High	Peak Found	Peak Found	Peak Found	0,000522603	0	0	1	2		0	1532,81075	0
	High	FITHTIPFSEINK_None	FITHTIPFSEINK	None	Not found	1 replicate	Found	Not found	Not Found	Not Found	Not Found	High	Not Found	Not Found	Peak Found	Peak Found	Peak Found	Not Found	Not Found	Not Found	0,061854	0,0022929	1	5	1	A0A072V0U2	0	1546,82640	0		100		100		0.01		5.71e-17		8.85e-17		5.59e-17
	High	FITHTVPFSEINK_None	FITHTVPFSEINK	None	Found	Found	Found	Found	High	High	High	High	High	High	High	High	High	High	High	High	2,10228E-05	0	1	7	36	T2DLR9	0	1532,81075	1	0.885	1.034	0.618	1.093	0.544	0.597	0.871978	0.991447	0.52327	0.973034	0.351663	0.788201	40.35	27.96	18.18	27.47	14.12	17.01	105.6	119.9
	High	FITVSFK_None	FITVSFK	None	Not found	Found	Found	Not found	Not Found	Not Found	Not Found	Peak Found	Peak Found	High	Peak Found	High	Peak Found	Not Found	Not Found	Not Found	0,185534	0,00896984	1	2	2	A0A072TU53	0	841,48182	0	100	100		2.102	0.01	0.01	5.78e-17	5.71e-17		0.547651	6.14e-17	5.59e-17				16.48				129
	High	FIVEAANHPTDPEADEILK_None	FIVEAANHPTDPEADEILK	None	2 replicates	Found	Found	Found	High	High	Not Found	High	High	Peak Found	High	High	High	High	High	High	0,000140146	0	1	1	10	V7CUX4	0	2109,04988	0	0.73	1.324	0.127	2.023	1.062	0.141	0.737326	0.824568	0.00144505	0.490677	0.941765	0.118576	26.94	45.09	0.72	85.8	123.95	1.71	120	87.6
	High	FIVEASAK_None	FIVEASAK	None	2 replicates	Found	Found	Found	High	High	Not Found	Peak Found	High	High	High	High	Peak Found	High	Peak Found	High	0,11762	0,0054238	1	1	8	G7J743	0	864,48254	0	1.24	1.183	0.93	0.938	0.738	0.773	0.682403	0.918939	0.999745	0.963073	0.788136	0.980081	5.47	10.53	15.04	10.52	9.41	12.04	91.5	115.3
	High	FIVLAGLK_None	FIVLAGLK	None	2 replicates	Found	Found	Found	Peak Found	Peak Found	Not Found	Peak Found	Peak Found	Medium	High	High	Peak Found	Medium	Peak Found	Peak Found	0,0874843	0,00400456	2	2	4	Lj1g3v1788450.1; G7J950	0	860,56040	0	0.735	1.516	0.703	2.207	1.015	0.46	0.832896	0.787587	0.977241	0.47279	0.955975	0.874672	27.34	71.73	32.93	65.68	66.56	12.62	109	56.1
	Medium	FIWVVR_None	FIWVVR	None	2 replicates	Found	Found	2 replicates	Peak Found	Peak Found	Not Found	Medium	Peak Found	Medium	Medium	Peak Found	High	Not Found	Peak Found	Peak Found	0,325617	0,02339	1	45	8	A0A072TKQ3	0	819,48757	0	9.179	10.057	1.336	0.861	0.128	0.141	2.39e-11	2.84e-06	0.746395	0.935868	1.88e-06	0.107825	52.74	33.62	35.38	25.93	0.52	0.38	18.4	192.9
	High	FKAEFPVFDK_None	FKAEFPVFDK	None	Not found	2 replicates	Found	2 replicates	Not Found	Not Found	Not Found	Peak Found	Peak Found	Not Found	Peak Found	Peak Found	Peak Found	High	Peak Found	Not Found	0,151066	0,00672114	1	7	1	G7LI01	1	1227,64084	0	100	100	100	2.95	0.877	0.31	5.78e-17	5.71e-17	5.85e-17	0.163988	0.990742	0.57912				38.72	16.2	3.89		77.3
	High	FKAFDLGGHQIAR_None	FKAFDLGGHQIAR	None	1 replicate	2 replicates	Found	Found	High	Not Found	Not Found	High	Not Found	High	Medium	Peak Found	Peak Found	Peak Found	Peak Found	High	0,00123888	0	2	13	5	I3S1R6; B7FMA7	1	1459,78046	0	100	100	100	0.784	1.449	1.92	5.78e-17	5.71e-17	5.85e-17	0.884285	0.644767	0.631608				6.87	15.11	20.22		124.7
	High	FKANENKPVMTE_None	FKANENKPVMTE	None	2 replicates	Found	Found	Found	Peak Found	Peak Found	Not Found	Medium	High	Peak Found	Peak Found	Peak Found	Peak Found	Peak Found	Peak Found	Peak Found	0,00321368	0	1	1	2	A0A072TZE8	1	1407,69368	0	1.961	1.603	1.762	0.869	0.934	1.123	0.177942	0.732998	0.454183	0.940873	0.990742	0.920985	110.94	59.54	60.07	59.14	85.49	34.79	61.6	120.8
	High	FKDGYMISSGQPVKDYIDSAVR_None	FKDGYMISSGQPVKDYIDSAVR	None	Found	Found	Found	Found	High	High	Peak Found	High	High	High	High	High	High	High	High	High	1,64673E-07	0	1	11	21	V7C2P9	2	2476,21769	0	0.854	1.488	0.849	1.734	1.156	0.29	0.843928	0.670134	0.938177	0.464044	0.90622	0.214794	66.34	46.06	57.43	45.54	103.52	4.14	107	91.3
	High	FKEEYKIDVYQNAR_None	FKEEYKIDVYQNAR	None	Not found	Found	1 replicate	1 replicate	Not Found	Not Found	Not Found	High	High	Peak Found	Not Found	Not Found	High	Not Found	High	Not Found	0,000328737	0	1	1	4	G7II48	2	1802,90717	0	100			0.01	0.01		5.78e-17			8.85e-17	6.14e-17									400
	High	FKFPENSVELYAEK_None	FKFPENSVELYAEK	None	Found	Found	Found	Found	High	High	High	High	High	High	High	High	High	High	High	High	2,88158E-07	0	1	7	21	V7C2P9	1	1700,85301	0	0.761	1.666	0.182	1.633	0.708	0.096	0.62958	0.49392	0.000250452	0.544994	0.75437	0.00242046	56.88	55.37	2.72	36.73	62.02	0.34	104.7	106.8
	High	FKFPENSVELYAEKVNNR_None	FKFPENSVELYAEKVNNR	None	Not found	Not found	1 replicate	Not found	Not Found	Not Found	Not Found	Not Found	Not Found	Not Found	Not Found	Not Found	High	Not Found	Not Found	Not Found	0,0250102	0,000376469	1	7	1	V7C2P9	2	2184,10839	0
	High	FKGVTLMPNIGYGSDKK_None	FKGVTLMPNIGYGSDKK	None	2 replicates	Found	Found	Found	High	High	Not Found	High	High	High	High	High	High	High	High	High	3,86121E-06	0	1	4	22	Lj6g3v1093550.1	2	1854,97823	0	0.849	0.814	0.65	0.933	0.866	0.775	0.853868	0.865005	0.722553	0.959386	0.940606	0.9914	20.71	8.95	22.1	12.19	23.95	34.78	118.1	106.1
	High	FLAFTLHDK_None	FLAFTLHDK	None	2 replicates	Found	Found	Found	High	High	Not Found	High	High	High	High	High	High	High	Medium	High	0,00589219	0	1	2	11	A0A072V1K0	0	1091,58841	0	1.745	2.698	1.8	1.435	1.032	0.738	0.207939	0.144345	0.474045	0.864448	0.956045	0.979807	22.51	23.56	23.5	23.2	19.37	16.66	55.6	98.1
	High	FLAIDAVEK_None	FLAIDAVEK	None	2 replicates	Found	Found	Found	High	High	Not Found	High	Peak Found	Peak Found	High	High	High	High	High	Peak Found	0,0089629	0	1	1	8	G7IF28	0	1005,56152	0	0.736	1.355	0.622	1.29	1.013	0.811	0.748438	0.821316	0.786477	0.938032	0.970853	0.99997	18.53	14.23	4.99	70.18	34.36	44.49	106.6	78.4
	High	FLANVDPIDVAK_None	FLANVDPIDVAK	None	Found	Found	Found	Found	High	High	Peak Found	High	High	High	High	High	High	High	High	High	0,000389851	0	1	2	11	I3SFR8	0	1301,70998	0	0.65	1.281	0.258	2.05	0.577	0.252	0.502948	0.853385	0.0630752	0.301617	0.501346	0.431671	49.26	70.81	4.5	104.3	34.78	3.97	119.1	77.4
	High	FLDGIYVSEK_None	FLDGIYVSEK	None	Found	Found	Found	Found	High	High	Peak Found	High	High	High	High	High	High	High	High	High	0,00136357	0	2	11	11	Lj1g3v1091360.1; B7FN14	0	1170,60412	0	0.645	1.335	0.627	2.527	1.063	0.385	0.449785	0.813259	0.796578	0.0708587	0.964567	0.499099	43.89	34.17	36.33	61.68	105.63	15.39	102.6	66.1
	High	FLEDGDEVTLTGYSK_None	FLEDGDEVTLTGYSK	None	2 replicates	Found	Found	2 replicates	High	High	Not Found	High	Peak Found	High	High	High	High	Peak Found	Not Found	Peak Found	5,37297E-06	0	1	1	7	Q2HT34	0	1673,79047	0	1.39	2.377	0.199	1.925	0.386	0.084	0.598888	0.25888	0.302178	0.636739	0.218374	0.0325226	104.84	35.67	14.77	69.77	21.11	2.56	76	105.6
	High	FLFETYR_None	FLFETYR	None	2 replicates	2 replicates	Not found	Found	Peak Found	Medium	Not Found	Not Found	Peak Found	Medium	Not Found	Not Found	Not Found	High	Peak Found	Peak Found	0,193545	0,00949091	1	3	3	G7KHG0	0	975,49344	0	0.37	0.01	0.25	0.01	1.286	100	0.0223226	5.71e-17	0.277787	8.85e-17	0.784471	5.59e-17	22.28		3.93		100.6		251.5	92.9
	High	FLGFVSK_None	FLGFVSK	None	2 replicates	Found	Found	Found	Peak Found	Peak Found	Not Found	Peak Found	Medium	High	Peak Found	Peak Found	Peak Found	Peak Found	Peak Found	Peak Found	0,163178	0,00722376	1	1	2	G7KZG9	0	797,45560	0	1.173	0.898	1.412	0.733	1.182	1.551	0.865521	0.92661	0.699085	0.814328	0.867224	0.767373	31.15	33.62	29.7	14.05	30.66	29.74	82.8	104.3
	High	FLHAVYR_None	FLHAVYR	None	Found	Found	Found	Found	High	High	Peak Found	High	High	High	High	High	High	High	High	High	0,0997421	0,00510611	1	5	20	A0A072V507	0	905,49920	0	1.748	1.236	1.147	0.874	0.838	0.928	0.226282	0.883184	0.973675	0.951902	0.914197	0.976438	70.83	52.51	43.85	32.66	28.18	17.42	86.5	114.3
	Medium	FLHDPAKDTGFVGSALSSNMIR_None	FLHDPAKDTGFVGSALSSNMIR	None	Not found	Not found	Not found	1 replicate	Not Found	Not Found	Not Found	Not Found	Not Found	Not Found	Not Found	Not Found	Not Found	Not Found	Not Found	High	0,247862	0,0166826	1	3	1	I3SZA8	1	2363,18124	0
	High	FLHIIEDSPVYPVIYDSKR_None	FLHIIEDSPVYPVIYDSKR	None	1 replicate	Not found	Not found	Not found	Not Found	High	Not Found	Not Found	Not Found	Not Found	Not Found	Not Found	Not Found	Not Found	Not Found	Not Found	0,000545361	0	1	2	1	G7JT40	1	2291,20704	0
	High	FLHVVYR_None	FLHVVYR	None	2 replicates	Found	Found	Found	High	High	Not Found	High	High	High	High	High	High	High	High	High	0,178652	0,00850451	1	3	11	V7BP31	0	933,53050	0	0.82	0.633	1.31	0.777	1.608	1.996	0.876841	0.536222	0.825567	0.83997	0.502161	0.60185	7.63	6.18	34.31	11.26	32.27	37.59	105.8	86.2
	High	FLIVMQK_None	FLIVMQK	None	2 replicates	Found	Found	Found	Peak Found	Peak Found	Not Found	High	High	Peak Found	High	High	High	Peak Found	Medium	High	0,102278	0,0052749	1	4	14	Lj1g3v0052590.1	0	878,51682	0	1.025	1.569	1.085	1.596	1.034	0.657	0.976665	0.613516	0.939454	0.725945	0.970853	0.953564	20.46	26.15	29.92	20.79	38.38	18.23	82.8	86.9
	High	FLMVMQK_None	FLMVMQK	None	2 replicates	Found	Found	Found	Peak Found	Peak Found	Not Found	High	High	Peak Found	Peak Found	Medium	Peak Found	Peak Found	Peak Found	Medium	0,1097	0,0052749	1	3	4	V7CIK0	0	896,47324	0	0.959	1.199	0.941	1.251	0.986	0.789	0.998247	0.953584	0.977639	0.95093	0.979943	0.99997	34.95	35.64	27.02	25.34	24.66	12.99	88.5	96.2
	High	FLNGEVGPK_None	FLNGEVGPK	None	2 replicates	Found	Found	Found	High	High	Not Found	High	High	Peak Found	High	High	High	Peak Found	Peak Found	High	0,0198343	0,000376469	2	2	8	V7CIB7; G7JYQ8	0	960,51491	0	1.045	0.767	1.014	0.792	0.969	1.224	0.965517	0.826101	0.964211	0.892299	0.999856	0.896535	17.13	10.66	36.29	15.87	34.05	38.68	104.8	98.1
	Medium	FLNSSIDVK_None	FLNSSIDVK	None	1 replicate	2 replicates	2 replicates	2 replicates	Not Found	High	Not Found	Medium	Not Found	Peak Found	Not Found	Peak Found	Peak Found	Peak Found	Not Found	Peak Found	0,278024	0,0185788	1	5	2	V7C2E8	0	1022,55169	0	100	100	100	0.545	0.825	1.514	5.78e-17	5.71e-17	5.85e-17	0.52712	0.954249	0.747845				4.42	10.97	16.49		168.7
	High	FLQGLLTNDIRK_None	FLQGLLTNDIRK	None	2 replicates	Found	Found	Found	Peak Found	High	Not Found	High	Medium	Peak Found	Peak Found	Medium	High	Peak Found	High	High	0,00196922	0	1	1	7	A0A072V145	1	1417,81617	0	0.693	1.779	1.366	2.568	1.972	0.746	0.630493	0.46623	0.78813	0.223065	0.240999	0.984917	52.31	41.61	41.99	71.8	71.8	39.46	82.7	57.3
	High	FLSGLKDER_None	FLSGLKDER	None	2 replicates	Found	Found	Found	Peak Found	High	Not Found	High	Peak Found	Peak Found	Peak Found	High	Peak Found	Peak Found	High	High	0,00624679	0	1	3	5	A0A072TX81	1	1064,57348	0	0.945	0.859	0.934	0.895	1.118	1.087	0.990953	0.89453	0.980065	0.939473	0.904459	0.911778	47.65	2.59	41.96	31.46	43.61	48.54	107.4	101.5
	High	FLTDLHAAFR_None	FLTDLHAAFR	None	Not found	Not found	2 replicates	Not found	Not Found	Not Found	Not Found	Not Found	Not Found	Not Found	High	Not Found	Peak Found	Not Found	Not Found	Not Found	0,0035367	0	1	3	1	Lj1g3v4590980.1	0	1190,63167	0		100		100		0.01		5.71e-17		8.85e-17		5.59e-17
	High	FLVDKDGQVVDR_None	FLVDKDGQVVDR	None	Found	Found	Found	Found	High	High	Peak Found	High	High	High	High	High	High	High	High	High	0,0470589	0,00135534	1	4	21	G7LHZ8	1	1390,73250	0	0.01	0.01	5.496		100	100	5.78e-17	5.71e-17	0.00158664		6.14e-17	5.59e-17			86.34				38.1
	High	FMIYVHTK_None	FMIYVHTK	None	Not found	2 replicates	1 replicate	1 replicate	Not Found	Not Found	Not Found	Medium	Not Found	High	Not Found	High	Not Found	Not Found	High	Not Found	0,182927	0,00896984	2	3	4	V7AQB2; G7JI50	0	1038,54410	0
	High	FMPEKGSAEYNELVKSPQK_None	FMPEKGSAEYNELVKSPQK	None	Not found	Not found	1 replicate	Not found	Not Found	Not Found	Not Found	Not Found	Not Found	Not Found	Not Found	Not Found	High	Not Found	Not Found	Not Found	0,0977563	0,00482475	1	1	1	G7IS30	2	2182,08488	0
	High	FMPNHAMTPHISGTTIDAQLR_1xOxidation [M2]	FMPNHAMTPHISGTTIDAQLR	1xOxidation [M2]	Found	Found	Found	Found	High	High	Peak Found	High	High	High	High	High	High	High	High	High	2,81953E-06	0	0	2	17		0	2354,13800	0
	High	FMTSDALGFTAPMR_None	FMTSDALGFTAPMR	None	Not found	1 replicate	1 replicate	Not found	Not Found	Not Found	Not Found	Not Found	Not Found	High	Not Found	High	Not Found	Not Found	Not Found	Not Found	0,00290462	0	1	4	2	G7J530	0	1544,72360	0
	High	FNDGQSGYSNAIK_None	FNDGQSGYSNAIK	None	Not found	Found	Found	Not found	Not Found	Not Found	Not Found	High	Peak Found	Peak Found	Peak Found	High	Peak Found	Not Found	Not Found	Not Found	3,9008E-05	0	1	1	2	G7ID31	0	1400,64408	0	100	100		0.843	0.01	0.01	5.78e-17	5.71e-17		0.905768	6.14e-17	5.59e-17				33.19				225.2
	High	FNFSHGTHQYHQETLDNLK_None	FNFSHGTHQYHQETLDNLK	None	2 replicates	Found	Found	Found	High	High	Not Found	High	High	Peak Found	Peak Found	High	High	High	High	High	0,00111366	0	1	1	15	A0A072U4Q0	0	2316,07922	0	1.738	1.002	1.514	0.577	0.871	1.51	0.0836123	0.994277	0.628274	0.39271	0.940606	0.808995	34.01	32.39	54.06	14.79	40.22	41.76	76.1	132.3
	High	FNGGGHINHSIFWK_None	FNGGGHINHSIFWK	None	2 replicates	Found	Found	Found	High	High	Not Found	High	High	High	High	High	High	High	High	High	0,00116216	0	1	2	19	V7AZE6	0	1613,79717	0	1.446	1.015	1.115	0.76	0.774	1.025	0.329512	0.999791	0.934034	0.814328	0.844065	0.934462	50.01	26.9	20.11	34.52	22.67	37.94	86.8	134.8
	Medium	FNIVSPGADMSMYFPYSEKQK_1xOxidation [M]	FNIVSPGADMSMYFPYSEKQK	1xOxidation [M]	2 replicates	Found	Found	Found	Peak Found	Peak Found	Not Found	Peak Found	Peak Found	Medium	Peak Found	Medium	Medium	Medium	Peak Found	Medium	0,445195	0,0442497	1	2	10	V7CY85	1	2455,13084	0	0.996	0.843	1.662	0.847	1.669	1.972	0.981376	0.89453	0.692001	0.934733	0.438588	0.723369	100.04	32.81	101.5	58.64	101.5	101.5	88.9	88.5
	High	FNNFTASSREDLIKDALIATR_None	FNNFTASSREDLIKDALIATR	None	1 replicate	Found	2 replicates	Found	High	Not Found	Not Found	Peak Found	Peak Found	High	Peak Found	High	Not Found	Peak Found	Peak Found	High	0,020909	0,000376469	1	3	4	I3RZQ6	2	2382,24120	0	100	100	100	4.406	1.211	0.485	5.78e-17	5.71e-17	5.85e-17	0.0206252	0.834198	0.874672				79.03	113.2	21.57		53
	High	FNNIPQVK_None	FNNIPQVK	None	2 replicates	Found	Found	Found	High	High	Not Found	High	Peak Found	High	High	High	Medium	High	Medium	High	0,0485441	0,00135534	1	2	10	A2Q2V1	0	959,53089	0	0.985	0.749	1.204	0.774	1.276	1.671	0.994641	0.787587	0.876796	0.85431	0.787666	0.720921	16.51	18.19	24.58	18.86	25.08	18.25	98.6	96.6
	Medium	FNNVFVK_None	FNNVFVK	None	2 replicates	Found	Found	2 replicates	Peak Found	Peak Found	Not Found	Peak Found	Peak Found	Peak Found	High	Peak Found	Peak Found	Peak Found	Not Found	Peak Found	0,246755	0,0166826	2	4	1	V7C877; G7JK09	0	867,47231	0	1.113	0.731	0.831	0.66	0.794	1.23	0.904267	0.770856	0.983593	0.718194	0.920604	0.871508	24.01	9.74	13.2	11.83	22.09	21.43	108.7	121.1
	High	FNTIGVSDAISMGTR_None	FNTIGVSDAISMGTR	None	2 replicates	2 replicates	2 replicates	Found	High	Peak Found	Not Found	Not Found	Peak Found	High	High	Not Found	Peak Found	High	Peak Found	Peak Found	0,0001909	0	1	2	4	G7IRL3	0	1568,77372	0	0.584	1.467	0.468	2.509	0.856	0.341	0.576947	0.815844	0.874562	0.312312	0.988443	0.702069	40.73	74.36	12.82	89.45	84.17	9.1	117.6	68.8
	High	FNVEYIAGGATQNSIK_None	FNVEYIAGGATQNSIK	None	2 replicates	Found	Found	Found	High	High	Not Found	High	Peak Found	High	High	High	Peak Found	High	High	Peak Found	5,43054E-06	0	1	1	8	Lj5g3v0659730.2	0	1711,86498	1	0.606	0.975	0.072	1.585	1.073	0.074	0.400854	0.980168	2.49e-06	0.766299	0.938629	0.0164113	41.23	64.8	0.44	116.05	140.14	0.5	150.1	93.2
	Medium	FNVMLHELQIEHPK_None	FNVMLHELQIEHPK	None	Not found	Not found	Not found	1 replicate	Not Found	Not Found	Not Found	Not Found	Not Found	Not Found	Not Found	Not Found	Not Found	Not Found	Medium	Not Found	0,411163	0,0374376	1	2	1	B9V282	0	1734,89959	0
	High	FPALVAPIK_None	FPALVAPIK	None	2 replicates	Found	Found	Found	Peak Found	Peak Found	Not Found	Peak Found	Peak Found	High	Peak Found	Peak Found	Peak Found	Peak Found	Peak Found	Peak Found	0,0326832	0,000700226	1	2	1	Lj1g3v3328940.1	0	955,59751	0	0.522	1.664	0.489	2.989	0.937	0.314	0.397978	0.689358	0.861995	0.16649	0.985063	0.622688	24.53	15.27	9.13	113.38	99.59	3.81	112	58.5
	High	FPGQLNSDLRK_None	FPGQLNSDLRK	None	2 replicates	Found	Found	Found	High	High	Not Found	High	High	High	High	High	High	High	High	Peak Found	0,000400377	0	4	35	10	Lj0g3v0212479.1; G7J588; G7L5V0; A0A072USS0	1	1274,68516	0	1.17	0.845	1.307	0.716	1.011	1.56	0.748624	0.89453	0.802838	0.73551	0.987455	0.761091	26.53	7.83	29.83	13.46	38.84	29.7	92.7	108.5
	High	FPLTTESAMK_None	FPLTTESAMK	None	2 replicates	Found	Found	Found	High	High	Not Found	High	High	High	High	High	High	High	High	High	0,00244968	0	1	10	11	Lj1g3v3194560.1	0	1124,56562	0	0.738	0.857	0.727	1.287	0.951	0.683	0.566351	0.906633	0.736593	0.872031	0.985397	0.86266	6.96	14.79	4	24.97	11.52	16.95	120.3	88.8
	High	FPLTTESAMKK_None	FPLTTESAMKK	None	2 replicates	Found	Found	Found	High	High	Not Found	High	High	Peak Found	Peak Found	Peak Found	High	Peak Found	Peak Found	High	0,000185881	0	1	10	6	Lj1g3v3194560.1	1	1252,66059	0	0.816	0.784	1.584	0.886	1.479	1.96	0.870629	0.826058	0.666874	0.936689	0.59988	0.645827	13.64	10.64	36.14	30.98	51.33	39.43	95.5	76
	High	FQAASTILATGGYGR_None	FQAASTILATGGYGR	None	2 replicates	Found	Found	Found	Peak Found	Peak Found	Not Found	Peak Found	Peak Found	Peak Found	Peak Found	Peak Found	High	Peak Found	Peak Found	Peak Found	0,0239792	0,000376469	1	2	1	G7KDJ3	0	1512,78052	0	1.033	1.744	0.156	1.561	0.267	0.094	0.968713	0.601426	0.00796309	0.834394	0.00857858	0.0326331	73.62	27.99	2.15	45.75	8.85	0.79	102.2	112.3
	Medium	FQASYATILK_None	FQASYATILK	None	2 replicates	Not found	2 replicates	Not found	Peak Found	High	Not Found	Not Found	Not Found	Not Found	Peak Found	Not Found	Peak Found	Not Found	Not Found	Not Found	0,317525	0,0227424	1	3	1	I3SA11	0	1141,62519	0	0.01	1.218	0.01	100		0.01	5.78e-17	0.942392	5.85e-17	8.85e-17		5.59e-17		36.73					180.4
	High	FQEPGKMEAQMAEVGTAYVMK_None	FQEPGKMEAQMAEVGTAYVMK	None	2 replicates	Not found	Found	Not found	High	High	Not Found	Not Found	Not Found	Not Found	Peak Found	Peak Found	Peak Found	Not Found	Not Found	Not Found	0,003997	0	1	1	2	A0A072U5U0	1	2345,09744	0	0.01	0.933	0.01	100		0.01	5.78e-17	0.954044	5.85e-17	8.85e-17		5.59e-17		48.73					189.6
	High	FQIGEVFAHVPKDEVESR_None	FQIGEVFAHVPKDEVESR	None	1 replicate	2 replicates	2 replicates	Found	High	Not Found	Not Found	High	Not Found	High	Not Found	High	Peak Found	High	High	High	0,0172888	0	1	2	7	Lj0g3v0106569.1	1	2087,05563	0		100	100	100	100	0.265		5.71e-17	5.85e-17	8.85e-17	6.14e-17	0.477429						0.71
	High	FQITEALK_None	FQITEALK	None	2 replicates	Found	Found	Found	Peak Found	Peak Found	Not Found	Peak Found	Peak Found	Peak Found	Peak Found	Peak Found	Peak Found	High	Peak Found	Peak Found	0,065109	0,00256717	1	6	1	G7IRB6	0	949,53531	0	0.508	0.772	0.364	1.526	1.33	0.443	0.194105	0.832795	0.451708	0.866006	0.768153	0.836219	11.86	21.99	6.93	57.67	80.38	12.16	143.2	81
	High	FQNLGVEFVK_None	FQNLGVEFVK	None	Not found	Found	Found	Not found	Not Found	Not Found	Not Found	Peak Found	Peak Found	Peak Found	Peak Found	High	High	Not Found	Not Found	Not Found	0,00801768	0	1	3	2	Lj3g3v3054580.1	0	1180,63609	0	100	100		2.569	0.01	0.01	5.78e-17	5.71e-17		0.339476	6.14e-17	5.59e-17				38.19				112.1
	High	FQPENLQQNQTIFDK_None	FQPENLQQNQTIFDK	None	2 replicates	Found	Found	2 replicates	High	High	Not Found	High	High	High	Peak Found	High	High	High	Not Found	High	8,90985E-05	0	1	4	9	A2Q5A9	0	1849,90790	0	1.438	1.997	0.348	1.088	0.408	0.174	0.622751	0.408219	0.225092	0.99586	0.128748	0.21748	119	42.36	12.66	73.38	20.6	3.3	88.4	151.7
	High	FQSLGVAFYR_None	FQSLGVAFYR	None	2 replicates	Found	Found	Found	High	High	Not Found	High	Peak Found	High	High	High	High	High	Peak Found	Medium	0,00996611	0	2	18	9	G7II22; G7JG44	0	1187,62077	0	0.997	3.312	0.343	3.212	0.407	0.107	0.981376	0.0398969	0.528629	0.069535	0.199244	0.0652519	109.55	43.94	10.02	98.52	17.64	1.01	72.2	72
	Medium	FQSVVQFLPTVSTVLSPEVIER_None	FQSVVQFLPTVSTVLSPEVIER	None	Not found	Not found	1 replicate	Not found	Not Found	Not Found	Not Found	Not Found	Not Found	Not Found	Not Found	Not Found	Medium	Not Found	Not Found	Not Found	0,40016	0,0356787	1	1	1	V7B198	0	2475,34935	0
	High	FQTLFENENGHIR_None	FQTLFENENGHIR	None	Found	Found	Found	Found	High	High	High	High	High	High	High	High	High	High	High	High	9,86396E-06	0	3	6	70	Q2HW18; A0A072VPD1; Q2HW22	0	1604,78158	0	0.891	0.816	0.856	0.871	0.961	1.104	0.877284	0.867463	0.878323	0.949893	0.990742	0.987594	15.41	10.96	23.65	14.03	29.78	32.25	113.5	101.2
	High	FQTLIDLSVIEILSR_None	FQTLIDLSVIEILSR	None	Found	Found	Found	Found	High	High	High	High	High	High	High	High	High	High	High	High	9,86396E-06	0	4	5	13	A0A072TLZ7; Lj3g3v0323580.1; G7IS29; G7IS30	0	1747,00001	0	2.063	1.882	2.362	0.867	1.172	1.173	0.2661	0.547987	0.320836	0.922868	0.867692	0.86266	20.81	36.65	83.1	14.34	80.75	115.82	56.1	113.2
	Medium	FRDESLTFK_None	FRDESLTFK	None	1 replicate	Not found	1 replicate	Not found	Medium	Not Found	Not Found	Not Found	Not Found	Not Found	Not Found	Not Found	Medium	Not Found	Not Found	Not Found	0,397049	0,0352275	0	1	2		1	1142,58405	0
	Medium	FREDSLTFK_None	FREDSLTFK	None	1 replicate	Not found	1 replicate	Not found	High	Not Found	Not Found	Not Found	Not Found	Not Found	Not Found	Not Found	Medium	Not Found	Not Found	Not Found	0,328347	0,02339	1	1	2	A0A072URT6	1	1142,58405	0
	High	FRGDDKPPPHLGSSK_None	FRGDDKPPPHLGSSK	None	2 replicates	Found	Found	Found	Peak Found	High	Not Found	Peak Found	Peak Found	High	High	High	High	High	Peak Found	Peak Found	0,000808946	0	1	2	7	G7L8T3	1	1637,83943	0	0.904	0.934	0.743	1.07	0.851	0.795	0.974934	0.961739	0.915134	0.997175	0.926414	0.999252	10.79	21.43	34.33	23.35	40.32	25.38	112.7	98.4
	High	FRLPENAK_None	FRLPENAK	None	2 replicates	Found	Found	Found	High	High	Not Found	High	High	High	High	High	High	High	High	Medium	0,0637877	0,00256717	6	18	11	V7CP53; V7CMD3; V7B7M0; G7KBA2; V7B8B1; I3SCW0	1	974,54179	0	1.526	0.935	0.751	0.612	0.492	0.804	0.456982	0.961739	0.769597	0.551172	0.221277	0.921889	12.76	25.51	8.49	10.92	5.94	32.28	95	144.9
	High	FRPGTVALR_None	FRPGTVALR	None	Found	Found	Found	Found	High	High	Peak Found	High	Peak Found	High	High	Medium	High	High	Peak Found	High	0,0374374	0,000700226	1	8	9	G7L647	0	1016,59997	0	1.469	0.894	2.629	0.609	1.645	2.792	0.528257	0.934651	0.161799	0.540338	0.46452	0.433549	87.29	53.35	83.62	22.89	64.84	55.13	94.7	101.7
	High	FSAAWQLYK_None	FSAAWQLYK	None	Found	2 replicates	Found	Found	Peak Found	Peak Found	Peak Found	High	Not Found	Peak Found	Peak Found	High	Peak Found	High	Peak Found	Peak Found	0,0269202	0,000376469	2	10	3	A0A072TPW7; V7AM37	0	1113,57276	0	0.763	1.778	0.148	1.492	0.189	0.083	0.805645	0.617029	0.0575873	0.85973	0.000465188	0.0209791	37.56	75.88	2.3	74.17	3.66	0.35	91.3	105.3
	High	FSASTFWK_None	FSASTFWK	None	2 replicates	Found	Found	Found	Peak Found	High	Not Found	High	Peak Found	High	High	High	High	High	Peak Found	Peak Found	0,0419811	0,00103412	1	6	7	G7IZP1	0	973,47779	0	1.215	2.777	0.211	2.078	0.305	0.062	0.814738	0.0744494	0.12091	0.481406	0.0320551	0.00870299	91.27	50.91	3.54	50.79	10.45	0.2	67.1	104.8
	High	FSATAGLGVIHR_None	FSATAGLGVIHR	None	Found	Found	Found	Found	High	High	Peak Found	High	High	High	High	High	High	High	High	High	8,35794E-05	0	1	6	12	Lj4g3v3113810.1	0	1228,67968	0	1.14	0.968	1.119	0.84	1.011	1.116	0.892231	0.970694	0.915134	0.918481	0.969008	0.915834	19.44	19.16	11.92	14.44	17.19	23.51	94.7	107.9
	High	FSDESVQNDMK_None	FSDESVQNDMK	None	2 replicates	Found	Found	Found	High	High	Not Found	High	High	High	High	High	High	High	High	High	0,000308375	0	1	1	11	G7JFK1	0	1299,55216	0	1.402	1.059	1.402	0.756	1	1.324	0.625292	0.980614	0.864182	0.848124	0.990742	0.925084	39.19	16.19	56.95	19.36	62.46	49.96	82.2	115.3
	High	FSDFPQLGR_None	FSDFPQLGR	None	Found	Found	Found	Found	High	High	Peak Found	High	Peak Found	High	High	High	High	High	High	Peak Found	0,00801768	0	1	7	9	G7LD89	0	1066,53162	0	0.262	1.12	0.257	1.37	0.978	0.448	0.000382883	0.972364	0.0612812	0.918481	0.980144	0.846552	9.97	44.42	9.31	39.43	68.79	18	113.6	102.3
	High	FSEGTSADREIQR_None	FSEGTSADREIQR	None	Not found	Found	2 replicates	2 replicates	Not Found	Not Found	Not Found	Peak Found	Medium	Peak Found	Not Found	Peak Found	Medium	Not Found	High	Peak Found	0,169546	0,00771851	1	6	3	A0A072VDE6	1	1495,71356	0	100	100	100	0.981	2.193	2.275	5.78e-17	5.71e-17	5.85e-17	0.985682	0.117865	0.502343				35.79	43.83	17.22		87.5
	High	FSFDAFTHR_None	FSFDAFTHR	None	1 replicate	Found	Found	Found	Not Found	High	Not Found	High	Medium	High	High	High	High	High	Medium	High	0,00331794	0	1	1	10	G7J4Y0	0	1127,52687	0	100	100	100	1.416	0.947	0.605	5.78e-17	5.71e-17	5.85e-17	0.899304	0.991065	0.937281				36.66	17.07	8.26		108.5
	High	FSFDAFTHRK_None	FSFDAFTHRK	None	2 replicates	Found	Found	Found	Peak Found	High	Not Found	Peak Found	High	High	Peak Found	Peak Found	High	High	Peak Found	Peak Found	0,00665794	0	1	1	5	G7J4Y0	1	1255,62183	0	1.396	1.471	1.153	1.053	0.839	0.797	0.659772	0.787574	0.903327	0.999138	0.941765	0.98849	15.12	15.12	15.37	17.51	17.35	6.48	80.8	110.3
	High	FSGKASAPEAAPAKPDASAAEDDDDLDLFGDETEEDKK_None	FSGKASAPEAAPAKPDASAAEDDDDLDLFGDETEEDKK	None	Not found	Not found	1 replicate	Not found	Not Found	Not Found	Not Found	Not Found	Not Found	Not Found	Not Found	High	Not Found	Not Found	Not Found	Not Found	0,0953263	0,00454116	1	1	1	V7BNN2	2	3952,77305	0
	High	FSGKDVILIATR_None	FSGKDVILIATR	None	Found	Found	Found	Found	High	High	Peak Found	High	High	High	High	High	High	High	High	High	7,23792E-05	0	1	6	20	B7FGT0	1	1319,76816	0	0.977	1.287	1.448	1.296	1.257	0.955	0.981376	0.848099	0.70145	0.914794	0.832322	0.99997	11.75	12.31	35.4	6.75	15.22	13.87	89	87
	High	FSHLDIAGRPVVVLEK_None	FSHLDIAGRPVVVLEK	None	Not found	1 replicate	Not found	Not found	Not Found	Not Found	Not Found	Not Found	High	Not Found	Not Found	Not Found	Not Found	Not Found	Not Found	Not Found	0,00131366	0	1	3	1	Lj1g3v3391180.1	0	1780,01158	0
	Medium	FSLSWSR_None	FSLSWSR	None	Not found	2 replicates	2 replicates	Not found	Not Found	Not Found	Not Found	Peak Found	Not Found	Peak Found	Peak Found	Medium	Not Found	Not Found	Not Found	Not Found	0,389336	0,034404	1	106	2	G7IF65	0	882,44683	0	100	100		1.133	0.01	0.01	5.78e-17	5.71e-17		0.990821	6.14e-17	5.59e-17				29.36				187.5
	High	FSPGGESYASGSEDGTIR_None	FSPGGESYASGSEDGTIR	None	1 replicate	Not found	Not found	1 replicate	Not Found	High	Not Found	Not Found	Not Found	Not Found	Not Found	Not Found	Not Found	Not Found	Not Found	High	0,0972657	0,00482475	1	6	2	A0A072U174	0	1816,79841	0
	High	FSSEEVSAQNQVK_None	FSSEEVSAQNQVK	None	2 replicates	Found	Found	2 replicates	Peak Found	Peak Found	Not Found	High	High	Peak Found	Peak Found	High	High	Not Found	High	Peak Found	5,11899E-05	0	1	2	5	A0A072V298	0	1452,69651	0	1.617	1.338	2.286	0.783	1.414	1.709	0.308224	0.881731	0.246201	0.87867	0.680039	0.694015	53.49	58.63	24.83	41.89	52.49	47.1	64.1	103.6
	High	FSTVFNHDNDSLPR_None	FSTVFNHDNDSLPR	None	Not found	2 replicates	Not found	Not found	Not Found	Not Found	Not Found	High	Not Found	High	Not Found	Not Found	Not Found	Not Found	Not Found	Not Found	0,00868205	0	1	2	2	A0A072VFT5	0	1648,77141	0
	High	FSTVIHER_None	FSTVIHER	None	2 replicates	2 replicates	Found	2 replicates	High	High	Not Found	High	Not Found	Peak Found	Peak Found	High	Peak Found	High	Not Found	High	0,00975689	0	2	8	7	A0A072V3A8; T2DN96	0	988,52106	0	0.524	0.283	0.608	0.523	1.16	2.326	0.233391	0.0136359	0.76545	0.443904	0.886762	0.499726	4.06	1.78	14.76	6.46	38.64	38.05	164.8	86.4
	High	FSVAFWHTFR_None	FSVAFWHTFR	None	Found	Found	Found	Found	High	High	Peak Found	High	High	High	High	High	High	High	Peak Found	High	0,000990487	0	3	5	18	V7CD28; I3S153; G7JD38	0	1297,64765	0	1.121	1.35	0.783	1.822	0.698	0.429	0.894846	0.805083	0.947012	0.505119	0.755695	0.800803	67.4	83.9	28.28	64.6	22.52	10.76	77.2	89.6
	High	FSVSPVVR_None	FSVSPVVR	None	Found	Found	Found	Found	High	High	Peak Found	High	High	High	High	High	High	High	High	High	0,0958077	0,00454116	3	8	11	G7IH13; A0A072VT43; Lj3g3v0965560.1	0	890,50943	0	1.073	0.978	1.026	0.975	0.966	1.049	0.977788	0.984227	0.979003	0.99586	0.990852	0.99997	30.97	29.62	30.97	12.07	8.47	9.67	98.1	105.3
	Medium	FSYSSLK_None	FSYSSLK	None	1 replicate	Not found	Not found	Not found	Not Found	High	Not Found	Not Found	Not Found	Not Found	Not Found	Not Found	Not Found	Not Found	Not Found	Not Found	0,21239	0,01102	1	1	1	A0A072W2I7	0	831,42470	0
	High	FTADELRR_None	FTADELRR	None	2 replicates	Found	Found	Found	High	High	Not Found	Medium	High	High	High	High	High	High	Medium	High	0,0473033	0,00135534	2	3	15	G7IH13; A0A072VT43	1	1007,52687	0	1.076	1.031	0.692	0.959	0.643	0.671	0.951049	0.991447	0.738072	0.987468	0.609688	0.874894	8.01	16.26	33.04	17.33	28.6	31.12	105.3	113.3
	High	FTAFLGYK_None	FTAFLGYK	None	Found	Found	Found	Found	High	High	Peak Found	High	High	High	High	High	High	High	High	High	0,0362837	0,000700226	1	5	11	T2DNW3	0	946,50328	0	0.744	1.531	0.818	2.114	1.094	0.568	0.709603	0.633846	0.953739	0.200359	0.950239	0.793103	62.38	78.49	76.42	78.49	113.13	34.12	97	70.2
	High	FTDLMVKDEK_None	FTDLMVKDEK	None	2 replicates	Found	Found	Found	High	High	Not Found	Peak Found	Peak Found	Medium	Peak Found	High	High	High	Peak Found	High	0,0132689	0	1	5	7	A0A072UUT9	1	1225,61330	0	1.005	1.316	1.08	1.241	1.075	0.821	0.975003	0.897469	0.921756	0.971367	0.927345	0.985713	52.49	49.02	37.39	26.24	50.05	32.27	91.1	93.9
	High	FTESVSYDK_None	FTESVSYDK	None	2 replicates	Found	Found	Found	High	High	Not Found	High	Peak Found	High	High	High	High	High	Peak Found	High	0,0264992	0,000376469	1	2	9	G7J530	0	1075,49423	0	1.768	1.749	0.643	0.969	0.345	0.345	0.0629017	0.420695	0.821662	0.989627	0.0219292	0.479765	17.58	33.17	20.63	25.98	6.57	7.27	74.2	138.4
	High	FTPLLKNPK_None	FTPLLKNPK	None	Not found	Not found	Not found	1 replicate	Not Found	Not Found	Not Found	Not Found	Not Found	Not Found	Not Found	Not Found	Not Found	Not Found	Not Found	High	0,084866	0,00400456	1	2	1	A0A072U5I5	1	1057,64044	0
	High	FTPLLKNPR_None	FTPLLKNPR	None	Not found	2 replicates	2 replicates	2 replicates	Not Found	Not Found	Not Found	Peak Found	Not Found	Peak Found	Not Found	Peak Found	High	Peak Found	Peak Found	Not Found	0,0713876	0,00285602	1	1	1	V7ALL5	1	1085,64659	0	100	100	100	0.884	1.071	1.213	5.78e-17	5.71e-17	5.85e-17	0.941347	0.923432	0.862134				20.54	53.03	47.51		135.4
	High	FTQANSEVSALLGR_None	FTQANSEVSALLGR	None	2 replicates	Found	Found	Found	Not Found	Peak Found	Peak Found	Peak Found	High	High	High	High	High	Peak Found	High	High	2,81825E-05	0	2	4	8	A0A072W1H5; G7IAW2	0	1492,77543	0	3.293	4.782	2.096	1.05	0.726	0.364	0.000282136	0.00014219	0.271687	0.987468	0.771326	0.383143	89.23	56.38	51.64	24.02	43.72	6.35	33.6	150.6
	High	FTQLHEDLTNGFR_None	FTQLHEDLTNGFR	None	2 replicates	Found	Found	Found	Peak Found	Peak Found	Not Found	Peak Found	Peak Found	Peak Found	High	Peak Found	Peak Found	Peak Found	Peak Found	Peak Found	0,000500795	0	1	1	1	A0A072URM9	0	1577,77068	0	1.19	1.521	0.905	1.283	0.733	0.593	0.817161	0.787587	0.985943	0.949893	0.867784	0.948127	48.89	8.25	17.52	52.6	26.25	7.43	86.6	103
	High	FTSEIWHPNVYPDGR_None	FTSEIWHPNVYPDGR	None	2 replicates	2 replicates	Found	2 replicates	High	High	Not Found	High	Not Found	Peak Found	High	High	High	Peak Found	High	Not Found	0,00155781	0	1	4	7	V7BZ19	0	1817,86056	0	1.217	1.811	0.725	1.489	0.596	0.4	0.819771	0.585893	0.930153	0.821463	0.62575	0.761091	22.21	6.85	67.19	22.55	40.72	20.58	85.2	103.7
	High	FTTTIGYGSPNK_None	FTTTIGYGSPNK	None	1 replicate	Not found	Not found	Not found	Not Found	High	Not Found	Not Found	Not Found	Not Found	Not Found	Not Found	Not Found	Not Found	Not Found	Not Found	0,0221575	0,000376469	1	2	1	G7JEN5	0	1285,64229	0
	High	FTVLLMPNGSDR_None	FTVLLMPNGSDR	None	Not found	Not found	1 replicate	Not found	Not Found	Not Found	Not Found	Not Found	Not Found	Not Found	Not Found	Not Found	High	Not Found	Not Found	Not Found	0,0977563	0,00482475	3	8	1	A0A072V9Z9; V5N8X7; B7FKM0	0	1349,68820	0
	Medium	FTVLNPK_None	FTVLNPK	None	Found	Found	Found	Found	High	Peak Found	Peak Found	High	Peak Found	Peak Found	Peak Found	Peak Found	Peak Found	High	Peak Found	Peak Found	0,206583	0,0107702	1	9	3	A0A072UE79	0	818,47707	0	0.648	0.719	0.387	1.096	1.243	1.394	0.543412	0.741307	0.351561	0.999138	0.818739	0.838484	29.3	21.99	17.25	30.86	77.03	35.68	118.4	77.7
	High	FTVPILWDKK_None	FTVPILWDKK	None	Not found	2 replicates	Not found	Not found	Not Found	Not Found	Not Found	Not Found	Peak Found	High	Not Found	Not Found	Not Found	Not Found	Not Found	Not Found	0,0602858	0,00197738	1	3	1	G7JIT9	1	1246,71942	0	100			0.01	0.01		5.78e-17			8.85e-17	6.14e-17									400
	High	FVADGVFFAELNEVLTR_None	FVADGVFFAELNEVLTR	None	Not found	2 replicates	Found	Not found	Not Found	Not Found	Not Found	Peak Found	Peak Found	Not Found	High	High	High	Not Found	Not Found	Not Found	1,61915E-05	0	1	9	3	V7C2P9	0	1926,99599	0	100	100		3.845	0.01	0.01	5.78e-17	5.71e-17		0.102658	6.14e-17	5.59e-17				62.48				82.6
	High	FVCNSWVYNAK_1xCarbamidomethyl [C3]; 1xOxidation [W6]	FVCNSWVYNAK	1xCarbamidomethyl [C3]; 1xOxidation [W6]	2 replicates	Found	Found	2 replicates	Medium	Peak Found	Not Found	High	Peak Found	High	Medium	Peak Found	Peak Found	Medium	Peak Found	Not Found	0,139073	0,0056511	1	1	5	G7IS29	0	1403,64125	0	1.658	1.952	0.427	1.091	0.385	0.219	0.308433	0.48927	0.638887	0.997175	0.113947	0.365672	50.89	21.77	21.54	19.46	12.55	6.3	77.4	138.5
	High	FVDTVTPQYKPK_None	FVDTVTPQYKPK	None	2 replicates	Found	Found	Found	Peak Found	Peak Found	Not Found	High	High	Peak Found	Peak Found	High	Peak Found	Peak Found	Peak Found	Peak Found	0,00430597	0	1	2	4	G7I9M9	0	1422,76274	0	1.451	1.363	1.635	0.754	1.143	1.185	0.362886	0.797236	0.499152	0.803626	0.917673	0.904703	5.66	5.89	49.66	23.57	49.68	49.68	73.5	105.1
	Medium	FVEYFR_None	FVEYFR	None	2 replicates	Found	Found	Found	Peak Found	Peak Found	Not Found	Medium	Peak Found	Medium	Medium	Medium	Medium	Peak Found	Peak Found	Peak Found	0,468678	0,0489496	3	15	5	G7IU25; A0A072TPW7; V7AM37	0	860,43012	0	1.573	2	0.887	1.162	0.64	0.45	0.389525	0.456188	0.999745	0.98201	0.715149	0.836219	34.58	31.6	22.71	20.35	11.54	9.69	72.8	114.7
	High	FVFTDGSR_None	FVFTDGSR	None	2 replicates	Found	Found	Found	Medium	High	Not Found	Medium	Medium	High	High	Medium	Medium	High	Medium	Medium	0,115305	0,0052749	2	5	11	V7BFS2; G7IC41	0	928,45231	0	1.202	1.119	1.1	0.968	0.929	0.959	0.870629	0.978773	0.946754	0.981296	0.988792	0.979807	27.35	15.83	25.18	32.17	42.24	27.33	89.7	110.5
	Medium	FVKWPK_None	FVKWPK	None	2 replicates	Found	Found	Found	Peak Found	Medium	Not Found	Medium	Peak Found	Medium	Medium	High	Medium	High	Peak Found	Medium	0,228532	0,0127405	2	6	10	I3T063; A0A072TYM4	1	804,47667	0	0.389	0.451	0.843	0.808	2.193	2.647	0.0035965	0.116273	0.870403	0.865418	0.117865	0.477429	11.09	11.46	51.44	32.78	47.84	56.6	132.5	67
	Medium	FVLAFR_None	FVLAFR	None	2 replicates	Found	Found	Found	Peak Found	High	Not Found	Medium	Peak Found	Medium	Medium	Medium	High	High	Peak Found	Peak Found	0,333855	0,0247283	1	4	7	G7JM88	0	752,44537	0	0.954	2.511	0.42	2.515	0.699	0.171	0.999911	0.197824	0.706809	0.238102	0.867692	0.235303	66.39	30.02	9.39	45.13	38.72	1.22	83.9	98.1
	High	FVLTTHHHWDHAGGNEK_None	FVLTTHHHWDHAGGNEK	None	2 replicates	Found	Found	Found	High	High	Not Found	Peak Found	High	High	Peak Found	High	Peak Found	High	High	High	9,00963E-06	0	1	1	14	G7KDB9	0	1985,93652	0	0.898	0.709	1.739	0.773	1.101	2.454	0.965517	0.703978	0.529894	0.829893	0.941765	0.476793	10.95	8.25	77.44	38.65	112.58	77.38	92	82.6
	High	FVLVISGHEK_None	FVLVISGHEK	None	1 replicate	1 replicate	Found	Not found	High	Not Found	Not Found	Not Found	Not Found	High	High	High	High	Not Found	Not Found	Not Found	0,0239792	0,000376469	1	3	5	V7BFZ5	0	1128,64117	0		100		100		0.01		5.71e-17		8.85e-17		5.59e-17
	High	FVSLGRPAWK_None	FVSLGRPAWK	None	Not found	2 replicates	Found	2 replicates	Not Found	Not Found	Not Found	Medium	Not Found	Peak Found	High	High	Peak Found	Peak Found	Not Found	Peak Found	0,0460933	0,00103412	1	2	3	Q2HT34	0	1160,65749	0	100	100	100	0.963	0.753	0.757	5.78e-17	5.71e-17	5.85e-17	0.979441	0.900207	0.999281				21.91	9.76	11.83		147.3
	Medium	FVSNGEPGTAQNVDK_None	FVSNGEPGTAQNVDK	None	Not found	1 replicate	Not found	Not found	Not Found	Not Found	Not Found	Not Found	Medium	Not Found	Not Found	Not Found	Not Found	Not Found	Not Found	Not Found	0,473786	0,0498819	1	2	1	G8DCX9	0	1562,74453	0
	High	FVTAVVGFGK_None	FVTAVVGFGK	None	Found	Found	Found	Found	High	High	Peak Found	High	Peak Found	High	High	High	High	High	High	High	0,0038921	0	1	4	10	G7JW33	0	1024,58259	0	0.456	1.166	0.371	2.558	1.221	0.318	0.00675212	0.92661	0.103908	0.0581019	0.867224	0.285673	22.5	44.95	14.56	73.1	107.85	8.85	133.6	60.9
	High	FVTAVVGFGKK_None	FVTAVVGFGKK	None	2 replicates	Found	Found	Found	High	High	Not Found	Peak Found	High	Peak Found	High	High	High	Peak Found	High	High	0,000352315	0	1	4	8	G7JW33	1	1152,67756	0	0.911	1.005	1.889	1.243	2.067	1.733	0.959073	0.978773	0.459175	0.964709	0.191615	0.742517	25.69	34.87	53.68	34.25	32.92	42.32	87.9	72.4
	High	FVVGLGDKVSPTDIEEGMR_None	FVVGLGDKVSPTDIEEGMR	None	2 replicates	2 replicates	Found	Found	Peak Found	High	Not Found	Not Found	High	High	Peak Found	High	High	High	High	High	1,04039E-05	0	1	7	9	Lj3g3v2532340.2	1	2049,03212	0	0.01	0.703	0.487	100	100	0.658	5.78e-17	0.718709	0.592559	8.85e-17	6.14e-17	0.973635		25.15	11.02			20.79	175.3
	High	FVVHNIKDLELLMMHNR_None	FVVHNIKDLELLMMHNR	None	2 replicates	Found	Found	Found	High	High	Not Found	High	High	High	High	High	High	High	High	High	3,8017E-07	0	1	1	23	V7B8C8	1	2109,10960	0	0.01	1.412	2.216	100	100	1.683	5.78e-17	0.741307	0.176053	8.85e-17	6.14e-17	0.783787		23.98	56.35			29.98	83.6
	High	FVVLHLR_None	FVVLHLR	None	Not found	Found	Found	Found	Not Found	Not Found	Not Found	High	High	High	Peak Found	High	Peak Found	Peak Found	High	Peak Found	0,0755064	0,00346904	1	9	5	G7J538	0	883,55123	0	100	100	100	0.773	0.691	1.082	5.78e-17	5.71e-17	5.85e-17	0.847491	0.786381	0.907789				15.79	16.75	37.9		159.2
	High	FVYAHFPINASITNDNK_None	FVYAHFPINASITNDNK	None	Found	Found	Found	Found	High	High	Peak Found	High	High	High	High	High	High	High	High	High	8,92624E-09	0	1	2	22	Lj1g3v1091360.1	0	1950,97084	0	0.936	1.678	0.388	1.793	0.888	0.231	0.929821	0.484525	0.0821188	0.388594	0.952953	0.109974	87.31	17.08	8.28	59.58	84.25	2.94	99.9	93.6
	High	FWADFVDKK_None	FWADFVDKK	None	Not found	Not found	1 replicate	Not found	Not Found	Not Found	Not Found	Not Found	Not Found	Not Found	High	Not Found	Not Found	Not Found	Not Found	Not Found	0,00576828	0	1	1	1	V7BW16	1	1155,58332	0
	Medium	FWENFGK_None	FWENFGK	None	Not found	Not found	Not found	1 replicate	Not Found	Not Found	Not Found	Not Found	Not Found	Not Found	Not Found	Not Found	Not Found	Not Found	Not Found	Medium	0,463596	0,0473617	0	1	1		0	927,43593	0
	High	FWNEFGK_None	FWNEFGK	None	2 replicates	Found	Found	Found	High	High	Not Found	High	High	Medium	Medium	Medium	High	Peak Found	Peak Found	Medium	0,0615372	0,0022929	2	3	9	V7CRB4; G7I7Q4	0	927,43593	0	0.747	0.928	0.451	1.194	0.99	0.486	0.753311	0.958958	0.484472	0.971367	0.97329	0.85099	21.42	14.53	9.86	20.74	72.01	11.62	126.8	98.4
	High	FYDKILQEEIGGVK_None	FYDKILQEEIGGVK	None	Not found	1 replicate	Not found	Not found	Not Found	Not Found	Not Found	Not Found	Not Found	High	Not Found	Not Found	Not Found	Not Found	Not Found	Not Found	0,0180355	0,000376469	1	2	1	Q94KS2	1	1638,87375	0
	High	FYFHEEVRK_None	FYFHEEVRK	None	Not found	Found	Found	2 replicates	Not Found	Not Found	Not Found	High	Peak Found	High	Peak Found	High	Peak Found	Medium	Medium	Not Found	0,119384	0,0054238	1	7	5	G7LIN4	1	1254,62658	0	100	100	100	0.702	1.226	1.944	5.78e-17	5.71e-17	5.85e-17	0.812995	0.834198	0.612401				17.32	78.98	71.18		143.7
	High	FYPADDVKKPLR_None	FYPADDVKKPLR	None	2 replicates	Found	Found	Found	High	High	Not Found	High	High	High	High	High	High	High	High	High	0,000404667	0	2	6	21	B7FH81; G7J9R6	1	1448,78963	0	1.165	0.74	1.24	0.676	1.289	1.566	0.903599	0.760227	0.947331	0.718506	0.801399	0.864849	29.29	8.86	41.7	12.65	58.83	42.12	95.2	111.5
	Medium	FYSPPPLRK_None	FYSPPPLRK	None	2 replicates	Found	Found	Found	Peak Found	Peak Found	Not Found	Medium	Medium	Medium	Peak Found	Medium	Peak Found	Peak Found	Peak Found	Medium	0,470378	0,0495576	1	3	5	Lj2g3v1863540.1	1	1104,62004	0	1.183	0.784	1.371	0.665	1.11	1.67	0.890619	0.826058	0.876762	0.700808	0.940606	0.827261	22.66	8.02	25.34	7.49	33.28	28.14	90.4	111.6
	Medium	FYSVLKDLIHHDDDQVR_None	FYSVLKDLIHHDDDQVR	None	1 replicate	Not found	Not found	Not found	Not Found	High	Not Found	Not Found	Not Found	Not Found	Not Found	Not Found	Not Found	Not Found	Not Found	Not Found	0,211413	0,01102	1	1	1	V7BRM4	1	2100,05088	0
	High	FYTEAFGMK_None	FYTEAFGMK	None	2 replicates	Found	Found	Found	High	High	Not Found	High	Medium	High	High	High	High	High	Medium	Peak Found	0,0113788	0	1	3	10	A0A072V507	0	1093,50229	0	1.403	1.985	0.323	1.372	0.778	0.168	0.33428	0.251836	0.13721	0.838369	0.851997	0.135825	67.2	15.83	2.42	45.91	63.18	0.8	86	120.6
	High	FYVQTVGDQK_None	FYVQTVGDQK	None	2 replicates	Found	Found	Found	High	High	Not Found	High	High	High	High	High	High	High	High	High	0,00486611	0	2	4	11	V7AW02; G7J2R6	0	1184,59461	0	0.723	0.632	1.237	0.844	1.677	1.983	0.554953	0.532741	0.899559	0.895775	0.431819	0.639515	11.1	8.18	20.75	14.69	24.75	18.12	112.4	81.8
	High	GAAGALLVYDITRR_None	GAAGALLVYDITRR	None	Not found	Found	Found	Found	Not Found	Not Found	Not Found	High	High	Peak Found	High	High	Peak Found	Peak Found	Peak Found	High	0,00346223	0	1	10	5	A2Q5G2	1	1475,83289	0	100	100	100	1.002	0.781	0.831	5.78e-17	5.71e-17	5.85e-17	0.985682	0.917673	0.985602				53.33	29.93	19.59		136.9
	High	GAALNAIQIAEMLL_None	GAALNAIQIAEMLL	None	Not found	Not found	Not found	1 replicate	Not Found	Not Found	Not Found	Not Found	Not Found	Not Found	Not Found	Not Found	Not Found	Not Found	Not Found	High	0,150336	0,00644504	1	4	1	Lj4g3v3113380.1	0	1427,79266	0
	High	GAFGKPQGVCAR_1xCarbamidomethyl [C10]	GAFGKPQGVCAR	1xCarbamidomethyl [C10]	Not found	1 replicate	Not found	Not found	Not Found	Not Found	Not Found	High	Not Found	Not Found	Not Found	Not Found	Not Found	Not Found	Not Found	Not Found	0,144607	0,00591539	1	5	1	A0A072V158	0	1247,63135	0
	High	GAGIGTPEAIK_None	GAGIGTPEAIK	None	2 replicates	Found	Found	Found	High	High	Not Found	High	High	High	High	High	High	High	Peak Found	High	0,00996611	0	2	4	10	Lj4g3v1614820.1; V7CDG3	0	1013,56259	0	0.728	0.501	1.21	0.692	1.71	1.869	0.724441	0.309128	0.874562	0.776487	0.412578	0.648668	4.99	4.21	20.76	8.66	20.6	48.01	117.4	83
	Medium	GAGWLFGSR_None	GAGWLFGSR	None	2 replicates	Found	Found	Found	Peak Found	Medium	Not Found	Peak Found	Peak Found	Peak Found	High	Peak Found	Peak Found	Peak Found	Peak Found	Peak Found	0,214355	0,0111999	1	6	2	G7ICJ3	0	950,48428	0	1.005	1.912	0.275	2.417	0.693	0.112	0.975836	0.521293	0.546046	0.341503	0.880214	0.0563274	121.19	51.11	6.62	84.61	60.85	1.14	77.6	89.3
	High	GAGYTFGQDISEQFNHTNSLK_None	GAGYTFGQDISEQFNHTNSLK	None	1 replicate	2 replicates	2 replicates	1 replicate	Not Found	High	Not Found	Peak Found	Not Found	High	High	High	Not Found	High	Not Found	Not Found	0,0121904	0	1	3	5	G8A1A9	0	2314,07346	0	100			0.01	0.01		5.78e-17			8.85e-17	6.14e-17									400
	High	GAHGIIVVYDVTDQESFNNVK_None	GAHGIIVVYDVTDQESFNNVK	None	Not found	Not found	2 replicates	Not found	Not Found	Not Found	Not Found	Not Found	Not Found	Not Found	Peak Found	Not Found	High	Not Found	Not Found	Not Found	0,00255627	0	1	6	1	I3SG15	0	2305,14590	0		100		100		0.01		5.71e-17		8.85e-17		5.59e-17
	High	GAHQGQGLGNSFLSHIR_None	GAHQGQGLGNSFLSHIR	None	2 replicates	Found	Found	Found	High	Peak Found	Not Found	High	High	High	Peak Found	High	High	Peak Found	High	High	6,07633E-07	0	2	8	8	G7IKV9; I3T7Y1	0	1778,90449	0	1.166	1.364	1.627	1.103	1.395	1.314	0.858875	0.875496	0.613173	0.997175	0.685293	0.874672	10.4	12.29	18	21.4	18.57	23.48	77.5	90.3
	High	GAIVAFTR_None	GAIVAFTR	None	Found	Found	Found	Found	High	High	High	High	High	High	High	High	High	High	High	High	0,0897248	0,00426522	5	10	23	I3SYP3; Q2HTL8; V7BPU4; G7JI03; V7CA00	0	834,48321	0	1.001	0.974	1.024	0.973	0.971	1	0.986078	0.981492	0.979003	0.99586	0.992864	0.9914	18.27	18.45	25.7	13.85	13.81	19.45	101.3	101.5
	High	GALDGGLDIPHSDKR_None	GALDGGLDIPHSDKR	None	2 replicates	Found	Found	Found	High	High	Not Found	Peak Found	Peak Found	High	High	High	High	High	High	High	1,01349E-06	0	1	11	22	B7FJX5	1	1550,79214	0	0.787	0.803	1.11	1.043	1.411	1.33	0.693987	0.851745	0.990413	0.988446	0.705494	0.924225	8.76	5.82	17.1	18.65	28	18.65	107.2	84.3
	Medium	GAMNSLLRR_None	GAMNSLLRR	None	2 replicates	2 replicates	Found	Found	Medium	Peak Found	Not Found	Medium	Peak Found	Not Found	High	Medium	Medium	Peak Found	High	Medium	0,313533	0,0222852	1	1	7	V7CCL9	1	1017,56221	0	2.744	2.425	2.362	0.884	0.768	0.882	0.00182056	0.0887521	0.195717	0.930883	0.834198	0.98849	60.67	66.69	86.98	20.94	44.09	59.14	48.5	133.2
	High	GANEVMENDMLK_None	GANEVMENDMLK	None	Not found	Not found	1 replicate	Not found	Not Found	Not Found	Not Found	Not Found	Not Found	Not Found	Not Found	High	Not Found	Not Found	Not Found	Not Found	0,132422	0,0054238	1	2	1	I3T585	0	1350,60281	0
	High	GAQYGVQIETAVR_None	GAQYGVQIETAVR	None	2 replicates	1 replicate	Found	Not found	Peak Found	Peak Found	Not Found	High	Not Found	Not Found	Peak Found	Peak Found	High	Not Found	Not Found	Not Found	0,00579901	0	1	6	2	A0A072V0J3	0	1391,72775	0	0.01	0.97	0.01	100		0.01	5.78e-17	0.972364	5.85e-17	8.85e-17		5.59e-17		39.47					215.8
	High	GASHHVLDEAER_None	GASHHVLDEAER	None	2 replicates	2 replicates	Found	2 replicates	High	High	Not Found	High	Not Found	High	High	High	High	Peak Found	Not Found	High	4,62607E-05	0	2	6	9	G7KYN5; T2DP19	0	1320,62910	0	1.198	1.6	0.377	1.342	0.315	0.236	0.844163	0.734259	0.751445	0.932677	0.0872201	0.410708	21.66	21.62	7.68	3.48	6.17	3.37	95.6	114.6
	High	GATLVVSGDGR_None	GATLVVSGDGR	None	2 replicates	Found	Found	2 replicates	Peak Found	Peak Found	Not Found	Peak Found	Peak Found	High	Peak Found	Peak Found	Peak Found	Peak Found	Not Found	Peak Found	0,00960286	0	2	4	1	Lj4g3v3099620.1; G7L9S8	0	1031,54800	0	0.547	0.774	0.408	1.417	0.747	0.527	0.265002	0.834456	0.382511	0.885393	0.87917	0.890977	16.21	9.91	1.12	85.73	45.89	4.07	146.6	80.1
	High	GAVLATELKNNANK_None	GAVLATELKNNANK	None	2 replicates	2 replicates	Not found	2 replicates	Peak Found	Peak Found	Not Found	Peak Found	Not Found	Peak Found	Not Found	Not Found	Not Found	Not Found	High	Peak Found	0,114733	0,0052749	1	3	1	A0A072U5R5	1	1442,79617	0	0.918	0.01	2.364	0.01	2.576	100	0.990953	5.71e-17	0.263745	8.85e-17	0.0726458	5.59e-17	47.31		53.17		31.46		93.4	85.7
	High	GDAKPIEKEVEEGK_None	GDAKPIEKEVEEGK	None	Found	Found	Found	Found	High	High	Peak Found	High	High	High	High	High	High	High	High	High	3,54564E-06	0	1	2	31	I3S7W3	1	1528,78533	0	2.63	1.759	1.365	0.89	0.553	0.776	0.00570655	0.413131	0.878323	0.963073	0.372665	0.907789	82.03	60.11	75.92	29.21	19.59	24.52	87.6	116.5
	High	GDAKPIEKEVEEGKAK_None	GDAKPIEKEVEEGKAK	None	2 replicates	Found	Found	Found	High	High	Not Found	High	High	High	High	High	High	High	High	High	4,6303E-07	0	1	2	21	I3S7W3	2	1727,91740	0	1.06	1.001	1.19	0.829	0.63	0.984	0.98855	0.992707	0.964211	0.925116	0.576627	0.987813	9.22	26.23	15.88	30.5	33.46	48.45	94.1	99.7
	High	GDALHAMELALSLEK_None	GDALHAMELALSLEK	None	2 replicates	1 replicate	Found	Not found	Peak Found	High	Not Found	Not Found	Not Found	High	High	Peak Found	Peak Found	Not Found	Not Found	Not Found	0,000154254	0	2	5	3	B7FK47; G7KT76	0	1597,82542	0	0.01	1.966	0.01	100		0.01	5.78e-17	0.48927	5.85e-17	8.85e-17		5.59e-17		102.75					214.2
	High	GDFADENNATTESDIEETIKR_None	GDFADENNATTESDIEETIKR	None	1 replicate	Not found	Not found	Not found	Not Found	High	Not Found	Not Found	Not Found	Not Found	Not Found	Not Found	Not Found	Not Found	Not Found	Not Found	0,00108439	0	1	2	1	A0A072TPW7	1	2355,05827	0
	High	GDFAIDIGR_None	GDFAIDIGR	None	Found	Found	Found	Found	High	High	High	High	Medium	High	High	High	High	High	High	High	0,0160549	0	1	1	12	I3S3D3	0	963,48942	0	0.928	1.497	0.897	1.614	1.138	0.549	0.918871	0.664094	0.913942	0.561494	0.922691	0.724188	39.19	39.05	64.2	39.05	60	27.82	94.2	87.4
	Medium	GDFFLVR_None	GDFFLVR	None	2 replicates	Found	Found	Found	Peak Found	Peak Found	Not Found	Peak Found	Peak Found	Peak Found	Medium	Medium	Peak Found	High	Peak Found	Peak Found	0,297928	0,0199504	1	2	3	G7L3V5	0	853,45666	0	1.014	2.108	0.782	1.443	1.24	0.859	0.974934	0.392823	0.989561	0.885393	0.824387	0.976169	100.46	38.03	43.74	100.77	108.22	86.24	79.9	81
	Medium	GDILAVGVTEKDLTR_None	GDILAVGVTEKDLTR	None	1 replicate	Not found	Not found	2 replicates	Not Found	Medium	Not Found	Not Found	Not Found	Not Found	Not Found	Not Found	Not Found	Peak Found	Not Found	Medium	0,470378	0,0495576	1	1	2	G7JGP9	1	1586,87481	0			100		100	100			5.85e-17		6.14e-17	5.59e-17
	High	GDLGMEIPVEK_None	GDLGMEIPVEK	None	2 replicates	Found	Found	Found	High	High	Not Found	High	Medium	High	High	High	High	High	High	High	0,00174219	0	1	5	11	A0A072U4Q0	0	1187,59765	0	0.88	1.306	0.281	1.719	0.823	0.215	0.927875	0.831344	0.0583247	0.55362	0.901936	0.285764	74.03	15.82	5.44	78.61	76.68	3.26	115.3	101.5
	High	GDLKEVSEEVAK_None	GDLKEVSEEVAK	None	Found	Found	Found	Found	High	High	Peak Found	High	High	High	High	High	High	High	High	High	0,000178123	0	1	12	22	G7JC94	1	1303,67399	0	1.148	0.74	1.878	0.644	1.507	2.338	0.917124	0.759993	0.532876	0.637674	0.600958	0.590919	48.46	20.64	69.8	14.95	51.03	56.14	86.6	99.5
	High	GDPGIAALYDR_None	GDPGIAALYDR	None	2 replicates	Found	2 replicates	2 replicates	Peak Found	Peak Found	Not Found	Peak Found	Peak Found	Peak Found	High	Peak Found	Not Found	Peak Found	Not Found	Peak Found	0,0142902	0	1	4	1	A0A072TPW7	0	1147,57421	0	1.565	1.446	0.681	0.924	0.493	0.471	0.390163	0.824568	0.973675	0.96436	0.46801	0.849187	19.15	6.65	15.34	14.35	7.43	7.52	85.2	133.4
	High	GDVPSNLADVR_None	GDVPSNLADVR	None	2 replicates	Found	2 replicates	2 replicates	Peak Found	Peak Found	Not Found	High	High	Peak Found	High	Peak Found	Not Found	Peak Found	High	Not Found	0,0182272	0,000376469	1	6	4	A0A072UQA8	0	1142,58003	0	1.24	1.485	0.708	1.198	0.571	0.477	0.790251	0.794621	0.915228	0.971367	0.56425	0.86266	42.3	19.39	10.11	47.27	17.28	3.49	90.3	111.9
	High	GEAWVNGQSIGR_None	GEAWVNGQSIGR	None	Not found	Not found	1 replicate	Not found	Not Found	Not Found	Not Found	Not Found	Not Found	Not Found	Not Found	High	Not Found	Not Found	Not Found	Not Found	0,0664566	0,00256717	1	21	1	G7JPE5	0	1273,62837	0
	High	GELATALRK_None	GELATALRK	None	1 replicate	Not found	Not found	Not found	Not Found	High	Not Found	Not Found	Not Found	Not Found	Not Found	Not Found	Not Found	Not Found	Not Found	Not Found	0,0404801	0,000700226	2	5	1	B7FH05; V7BDU7	1	958,56801	0
	High	GELDDTAAFK_None	GELDDTAAFK	None	2 replicates	Found	Found	Found	Peak Found	Peak Found	Not Found	Peak Found	Peak Found	Peak Found	Peak Found	High	Peak Found	Peak Found	Peak Found	Peak Found	0,0288215	0,000700226	1	11	1	A0A072UE79	0	1066,50513	0	0.916	0.942	0.824	0.969	0.798	0.881	0.976632	0.954044	0.978749	0.973034	0.926414	0.976438	38.47	41.1	31.68	28.53	16.05	8.83	109.3	113.5
	High	GELLVGTPAKR_None	GELLVGTPAKR	None	2 replicates	Found	Found	Found	Peak Found	Peak Found	Not Found	Peak Found	Peak Found	High	Medium	Peak Found	Peak Found	Peak Found	Peak Found	Peak Found	0,0247484	0,000376469	2	7	2	Lj0g3v0152189.1; Lj6g3v2192100.1	1	1140,67353	0	1.589	1.469	0.918	0.888	0.552	0.622	0.400854	0.823534	0.985361	0.947864	0.502411	0.952531	49.31	15.07	23.64	59.23	22.89	6.42	82	130.3
	Medium	GELVIDSGQIAR_None	GELVIDSGQIAR	None	1 replicate	Found	Found	2 replicates	Medium	Not Found	Not Found	Peak Found	Peak Found	Peak Found	Peak Found	Medium	Medium	Medium	Medium	Not Found	0,389336	0,034404	1	1	5	Lj4g3v1983600.1	0	1257,67974	0	100	100		2.419	0.01	0.01	5.78e-17	5.71e-17		0.34034	6.14e-17	5.59e-17				53.72				117
	High	GENMELGRDSDTGGQVK_None	GENMELGRDSDTGGQVK	None	Not found	Found	Found	2 replicates	Not Found	Not Found	Not Found	High	Peak Found	High	High	Peak Found	High	Peak Found	Peak Found	Not Found	0,0286707	0,000700226	2	4	4	Lj4g3v1893200.1; G7JFF2	1	1792,81302	1	100	100	100	1.624	3.353	2.085	5.78e-17	5.71e-17	5.85e-17	0.816881	0.00539946	0.622977				79.3	11.64	72.9		66.5
	High	GEPLKLVDGGESQR_None	GEPLKLVDGGESQR	None	2 replicates	2 replicates	Found	Found	High	Peak Found	Not Found	Peak Found	Not Found	Peak Found	Peak Found	Peak Found	Peak Found	High	High	Peak Found	0,000848682	0	1	8	3	A0A072ULI6	1	1484,77035	0	0.96	0.642	1.14	0.66	1.184	1.666	0.999332	0.652214	0.879668	0.752669	0.867692	0.744553	11.01	9.72	23.15	8.68	22.33	29.72	108.2	103.8
	Medium	GETVAAMYALGWGVGGDAWRWR_2xOxidation [W12; W19]	GETVAAMYALGWGVGGDAWRWR	2xOxidation [W12; W19]	Not found	Not found	Not found	2 replicates	Not Found	Not Found	Not Found	Not Found	Not Found	Not Found	Not Found	Not Found	Not Found	Not Found	Medium	Medium	0,456861	0,046772	1	1	2	Q2HVA2	1	2441,14552	0
	High	GEVLQLER_None	GEVLQLER	None	2 replicates	2 replicates	Found	2 replicates	Peak Found	Peak Found	Not Found	Peak Found	Not Found	Peak Found	Peak Found	Peak Found	Peak Found	High	Peak Found	Not Found	0,180352	0,00876834	1	1	1	G7IAE3	0	943,52072	0	0.903	0.85	0.967	0.942	1.071	1.116	0.965517	0.89453	0.972679	0.964709	0.940606	0.896535	7.77	15.81	23.07	15.34	23.48	25.57	107.5	97.1
	High	GEYDESGPAIVHR_None	GEYDESGPAIVHR	None	2 replicates	Found	Found	2 replicates	Peak Found	Peak Found	Not Found	High	High	High	High	High	Peak Found	Peak Found	Not Found	Peak Found	0,000119441	0	1	4	7	B7FJC8	0	1429,67063	0	2.565	1.258	1	0.503	0.408	0.693	0.0124414	0.883896	0.974861	0.213936	0.0738525	0.96911	70.6	56.72	64.27	22.86	9.18	27.27	66.7	141.2
	High	GEYDESGPAIVHRK_None	GEYDESGPAIVHRK	None	Not found	Found	Found	2 replicates	Not Found	Not Found	Not Found	Peak Found	High	Peak Found	Peak Found	Peak Found	Peak Found	Not Found	Peak Found	Peak Found	0,00186709	0	1	4	1	B7FJC8	1	1557,76560	0	100	100	100	1.114	1.811	1.625	5.78e-17	5.71e-17	5.85e-17	0.99586	0.334506	0.761091				64.25	39.75	29.9		101.9
	High	GEYDESGPSIVHR_None	GEYDESGPSIVHR	None	2 replicates	Found	Found	Found	High	High	Not Found	High	High	High	High	High	High	High	Peak Found	High	3,83893E-05	0	1	3	17	G7JAX4	0	1445,66555	0	1.156	1.096	1.066	0.955	0.757	1.02	0.819771	0.966109	0.964211	0.978522	0.816154	0.971695	47.09	26.92	53.99	35	50.01	48.47	91.6	97.7
	High	GEYDESGPSIVHRK_None	GEYDESGPSIVHRK	None	2 replicates	Found	Found	Found	High	High	Not Found	High	High	High	High	Medium	High	Peak Found	High	Peak Found	0,000125979	0	1	3	13	G7JAX4	1	1573,76051	0	1.28	1.004	1.472	0.746	0.656	1.103	0.553128	0.995481	0.673135	0.79395	0.637801	0.907789	34.35	25.46	30.92	27.59	42.9	77.63	82.7	105.8
	Medium	GFAGWWGR_None	GFAGWWGR	None	Not found	Not found	1 replicate	Not found	Not Found	Not Found	Not Found	Not Found	Not Found	Not Found	High	Not Found	Not Found	Not Found	Not Found	Not Found	0,251206	0,0166826	1	1	1	G7J9S7	0	936,44750	0
	High	GFAYMDFK_None	GFAYMDFK	None	1 replicate	Not found	Not found	Not found	Not Found	High	Not Found	Not Found	Not Found	Not Found	Not Found	Not Found	Not Found	Not Found	Not Found	Not Found	0,0861657	0,00400456	1	4	1	G7JNJ6	0	978,43897	0
	Medium	GFDLDFK_None	GFDLDFK	None	2 replicates	Found	Found	Found	Peak Found	Peak Found	Not Found	Peak Found	Peak Found	Medium	Medium	Peak Found	High	Peak Found	Peak Found	Peak Found	0,347905	0,0262466	2	5	3	A0A072UL06; Lj3g3v3338360.1	0	841,40905	0	0.93	2.09	0.305	2.156	1.124	0.133	0.993148	0.397038	0.619446	0.465539	0.901936	0.102555	81.38	35.68	5.34	49.73	119.92	0.7	89.8	105.7
	High	GFGFVTFANEK_None	GFGFVTFANEK	None	2 replicates	Found	Found	Found	High	High	Not Found	High	Peak Found	High	High	High	High	High	Peak Found	High	0,00170546	0	1	2	9	G7JG67	0	1216,59970	0	0.591	2.393	0.274	3.954	0.463	0.11	0.498657	0.251836	0.3995	0.033225	0.438754	0.0845164	31.3	25.66	2.03	127.92	27.65	0.41	95.2	56.3
	Medium	GFGFVTFATEQAMR_1xOxidation [M13]	GFGFVTFATEQAMR	1xOxidation [M13]	Not found	Not found	1 replicate	Not found	Not Found	Not Found	Not Found	Not Found	Not Found	Not Found	Not Found	High	Not Found	Not Found	Not Found	Not Found	0,259146	0,0178234	1	1	1	V7AR96	0	1577,74169	0
	High	GFKDQIYDIFQLLPSK_None	GFKDQIYDIFQLLPSK	None	2 replicates	2 replicates	1 replicate	Not found	High	High	Not Found	High	Not Found	High	High	Not Found	Not Found	Not Found	Not Found	Not Found	0,00042229	0	1	5	5	A2Q689	1	1912,02148	0
	High	GFSLEELK_None	GFSLEELK	None	2 replicates	Found	Found	Found	High	High	Not Found	Peak Found	High	Peak Found	Medium	Medium	High	Peak Found	High	High	0,0906362	0,00426522	3	15	8	B7FGS0; G7KWF6; T2DN44	0	922,48802	0	0.57	1.162	1.045	2.504	2.29	0.915	0.130786	0.928708	0.999745	0.0838199	0.0902301	0.977714	16.84	39.72	85.28	17.14	80.62	73.3	109.8	50.1
	High	GFSLEELKAAGIPK_None	GFSLEELKAAGIPK	None	2 replicates	2 replicates	2 replicates	Found	Peak Found	Peak Found	Not Found	Not Found	Peak Found	Peak Found	Peak Found	Not Found	Peak Found	High	High	Peak Found	1,40966E-05	0	2	8	2	B7FGS0; T2DN44	1	1459,81551	0	0.735	1.203	2.082	1.638	3.82	2.326	0.76796	0.948752	0.345235	0.809793	0.00249947	0.501948	40.74	75.01	52.76	48.05	63.58	63.96	79.7	58.5
	High	GFVASNSKDDPAK_None	GFVASNSKDDPAK	None	2 replicates	2 replicates	Found	1 replicate	High	High	Not Found	High	Not Found	High	High	High	High	High	Not Found	Not Found	5,22927E-05	0	2	8	8	Lj1g3v3690420.1; G7KN61	1	1335,65392	0	1.231	1.52	0.01	1.207	0.01	0.01	0.80123	0.703978	5.85e-17	0.971367	6.14e-17	5.59e-17	54.33	55.74		19.88			110.6	136.1
	Medium	GFVIDFEETEMK_None	GFVIDFEETEMK	None	Not found	1 replicate	Not found	Not found	Not Found	Not Found	Not Found	Not Found	Not Found	High	Not Found	Not Found	Not Found	Not Found	Not Found	Not Found	0,254585	0,0171745	1	1	1	G7ILJ6	0	1444,66646	0
	High	GFVIDFEETEMKKR_None	GFVIDFEETEMKKR	None	Not found	Found	Found	Not found	Not Found	Not Found	Not Found	High	High	High	High	High	High	Not Found	Not Found	Not Found	7,12313E-05	0	1	1	7	G7ILJ6	2	1728,86253	0	100	100		0.883	0.01	0.01	5.78e-17	5.71e-17		0.935868	6.14e-17	5.59e-17				55.45				212.4
	High	GFYSTEPVPLNPNVVRDWHNK_1xOxidation [W18]	GFYSTEPVPLNPNVVRDWHNK	1xOxidation [W18]	Not found	1 replicate	2 replicates	Not found	Not Found	Not Found	Not Found	Not Found	Not Found	Medium	High	High	Not Found	Not Found	Not Found	Not Found	0,0569695	0,00197738	1	1	3	Lj4g3v0095120.1	1	2485,22588	0
	High	GGADQFIEEAER_None	GGADQFIEEAER	None	Found	Found	Found	Found	High	High	Peak Found	High	High	High	High	High	High	High	High	High	0,000469777	0	1	3	11	V7B7M6	0	1321,60188	0	0.693	1.083	0.474	1.42	0.512	0.437	0.652094	0.979506	0.485541	0.885393	0.376935	0.817143	31.02	44.95	17.9	47.07	26.67	16.91	114.9	106.3
	High	GGFFGFSHETPSDR_None	GGFFGFSHETPSDR	None	2 replicates	2 replicates	2 replicates	Found	High	Peak Found	Not Found	Not Found	Peak Found	Peak Found	Peak Found	Not Found	Peak Found	High	Peak Found	High	0,00589219	0	1	2	3	A0A072U3J2	0	1540,68153	0	0.712	0.72	0.556	1.011	0.781	0.772	0.709603	0.751684	0.700379	0.987468	0.918584	0.987594	2.1	29.46	23.03	55.36	44.26	30.57	133.9	95.3
	Medium	GGFYVDPEAK_None	GGFYVDPEAK	None	1 replicate	Found	Found	2 replicates	Not Found	Medium	Not Found	Peak Found	Medium	Medium	Peak Found	Medium	Medium	Medium	Medium	Not Found	0,414339	0,037816	2	11	7	A0A072VPV6; A0A072URW1	0	1082,51530	0	100	100		0.831	0.01	0.01	5.78e-17	5.71e-17		0.918204	6.14e-17	5.59e-17				18.8				218.5
	High	GGGPTHLAILSQPPDTIHGSLR_None	GGGPTHLAILSQPPDTIHGSLR	None	2 replicates	Found	Found	Found	High	Peak Found	Not Found	High	High	High	High	High	High	High	High	High	3,47086E-06	0	3	14	18	G7IU25; A0A072TPW7; V7AM37	0	2224,18329	0	3.43	3.946	0.01	1.135	0.01	0.01	0.000323965	0.00327342	5.85e-17	0.985682	6.14e-17	5.59e-17	38.32	22.66		36.88			49.9	164
	High	GGILGLGGVGHMGVK_None	GGILGLGGVGHMGVK	None	1 replicate	Not found	Not found	2 replicates	High	Not Found	Not Found	Not Found	Not Found	Not Found	Not Found	Not Found	Not Found	Not Found	High	Peak Found	6,68189E-05	0	1	6	2	A0A072VPZ8	0	1351,75147	0			100		100	100			5.85e-17		6.14e-17	5.59e-17
	Medium	GGKGEASYANNSQAQAIHAK_None	GGKGEASYANNSQAQAIHAK	None	Not found	1 replicate	Not found	Not found	Not Found	Not Found	Not Found	Medium	Not Found	Not Found	Not Found	Not Found	Not Found	Not Found	Not Found	Not Found	0,366763	0,0296636	1	4	1	Lj2g3v3222870.1	1	2001,97369	0
	High	GGLDFTKDDENVNSQPFMR_1xOxidation [M18]	GGLDFTKDDENVNSQPFMR	1xOxidation [M18]	2 replicates	Not found	Not found	2 replicates	High	High	Not Found	Not Found	Not Found	Not Found	Not Found	Not Found	Not Found	High	Peak Found	Not Found	0,00298295	0	1	12	3	A0A072TKG8	1	2185,98187	0	0.01	0.01	0.886		100	100	5.78e-17	5.71e-17	0.964211		6.14e-17	5.59e-17			111.81				212.1
	High	GGLDFTKDDENVNSQPFMR_None	GGLDFTKDDENVNSQPFMR	None	2 replicates	Found	Found	Found	High	High	Not Found	High	High	High	High	High	High	High	High	High	2,98975E-06	0	1	12	22	A0A072TKG8	1	2169,98696	0	0.89	1.343	0.168	1.538	0.89	0.123	0.875567	0.804896	0.000200387	0.65068	0.95411	0.00856414	59.44	18.06	1.45	49.13	92.55	0.79	116.7	103.9
	High	GGLFDFGHPLVNR_None	GGLFDFGHPLVNR	None	2 replicates	2 replicates	2 replicates	Found	Peak Found	Peak Found	Not Found	High	Peak Found	Not Found	Peak Found	Not Found	Medium	High	Peak Found	Peak Found	0,0244893	0,000376469	1	1	3	G7JMT8	0	1428,73826	0	0.748	1.266	0.939	1.694	1.256	0.742	0.813815	0.919249	0.951719	0.788283	0.795963	0.997973	30.22	66.95	45.6	70.78	54.67	36.03	101.2	75.7
	High	GGLFGDGIK_None	GGLFGDGIK	None	2 replicates	Found	Found	Found	Peak Found	Peak Found	Not Found	Peak Found	Peak Found	High	Peak Found	Peak Found	Peak Found	Peak Found	Peak Found	Peak Found	0,167133	0,00747663	1	6	2	G7LI01	0	863,46214	0	1.279	1.671	0.933	1.429	0.834	0.584	0.792546	0.48927	0.943415	0.76594	0.9083	0.771784	25.04	23.44	29.79	2.26	6.78	9.75	77.1	98.9
	High	GGLGVGAFQR_None	GGLGVGAFQR	None	Found	Found	Found	Found	High	High	Peak Found	High	High	High	High	High	High	High	High	High	0,00363204	0	1	6	11	Lj0g3v0249439.1	0	961,52139	0	0.924	0.796	0.903	0.942	1.059	1.125	0.91373	0.842158	0.917401	0.987468	0.966866	0.984917	44.58	19.96	36	25.14	28.56	28.32	118.8	89.5
	High	GGMIILPAGIYHR_None	GGMIILPAGIYHR	None	Not found	Found	Found	2 replicates	Not Found	Not Found	Not Found	Peak Found	Peak Found	High	Peak Found	High	Medium	Peak Found	Peak Found	Not Found	0,00311269	0	1	5	3	V7BBS0	0	1397,77220	0	100	100	100	3.866	0.862	0.223	5.78e-17	5.71e-17	5.85e-17	0.0338055	0.980817	0.392718				83.55	51	1.98		69.8
	High	GGPQMIQLSLDGKR_None	GGPQMIQLSLDGKR	None	Not found	1 replicate	1 replicate	Not found	Not Found	Not Found	Not Found	High	Not Found	Not Found	High	Not Found	Not Found	Not Found	Not Found	Not Found	0,00266748	0	2	4	2	A0A072V0B0; I3SZA8	1	1499,79987	0
	High	GGPREPWHDIHSR_None	GGPREPWHDIHSR	None	2 replicates	Found	Found	Found	High	Peak Found	Not Found	High	High	High	High	High	High	Peak Found	High	High	5,25721E-05	0	3	5	16	V7AQB2; V7C0D1; G7JI50	1	1543,75128	0	1.354	1.207	1.413	0.877	0.643	1.131	0.546634	0.901409	0.776579	0.949893	0.609251	0.979807	30.01	20.18	34.65	35.86	44.38	60.57	78.5	106.3
	High	GGSPLVVNQPDDASEVGR_None	GGSPLVVNQPDDASEVGR	None	2 replicates	Not found	1 replicate	1 replicate	High	High	Not Found	Not Found	Not Found	Not Found	Not Found	High	Not Found	Not Found	High	Not Found	0,00342558	0	1	3	4	Lj2g3v3222870.1	0	1796,87733	0
	High	GGSPYGAGTYAGDGSR_None	GGSPYGAGTYAGDGSR	None	2 replicates	Found	Found	Found	High	High	Not Found	High	High	High	High	High	High	High	Peak Found	High	3,96366E-05	0	1	7	10	V7BUM1	0	1472,64006	0	1.128	0.959	0.697	0.865	0.68	0.714	0.913035	0.96112	0.899559	0.935868	0.771586	0.979807	35.04	17.65	16.4	25.36	20.76	22.4	105.2	118.7
	High	GGTFQNYYMYHGGTNFGR_None	GGTFQNYYMYHGGTNFGR	None	2 replicates	Found	Found	Found	High	High	Not Found	High	High	High	Peak Found	High	High	High	High	Peak Found	0,000779331	0	1	5	9	G7JPE5	0	2069,89227	0	100	100	100	1.464	0.676	0.286	5.78e-17	5.71e-17	5.85e-17	0.882295	0.787666	0.533627				58.94	33.84	7.58		143.2
	High	GGTLISYEGR_None	GGTLISYEGR	None	2 replicates	Found	Found	Found	High	High	Not Found	High	High	High	High	High	High	High	High	High	0,0266388	0,000376469	1	3	11	G7KFV2	0	1052,53710	0	1.024	0.949	0.906	0.931	0.889	0.954	0.998247	0.972364	0.921853	0.985554	0.953461	0.983107	2.91	6.72	8.09	7.27	7.79	8.98	103.2	105.2
	High	GGVHDHVGGGFHR_None	GGVHDHVGGGFHR	None	2 replicates	Found	Found	Found	Peak Found	Peak Found	Not Found	High	High	Peak Found	High	High	Peak Found	Peak Found	Peak Found	Peak Found	0,00180837	0	1	1	4	G7KRS7	0	1331,63519	0	2.066	2.479	1.384	1.279	0.603	0.403	0.238938	0.232141	0.721989	0.966457	0.766215	0.836219	42.09	38.64	39.06	48.84	29.72	14.78	57.7	119.3
	High	GGVIDEDALVR_None	GGVIDEDALVR	None	2 replicates	Found	Found	Found	High	High	Not Found	High	High	High	High	High	High	High	Peak Found	High	0,01114	0	2	4	10	V7BF09; A0A072VR00	0	1143,60043	0	0.942	0.963	0.578	1.021	0.679	0.601	0.998247	0.976545	0.752674	0.99586	0.723447	0.921889	34.59	9.74	18.73	34.84	26.48	17.67	114.8	108.2
	Medium	GHALMLNDR_None	GHALMLNDR	None	2 replicates	2 replicates	Found	Not found	Peak Found	Peak Found	Not Found	Medium	Not Found	Peak Found	Medium	High	Peak Found	Not Found	Not Found	Not Found	0,314859	0,0222852	3	4	3	Lj1g3v4875640.1; V7CY85; A0A072U5L4	0	1026,51492	0	0.984	1.17	0.01	1.101	0.01	0.01	0.991026	0.96112	5.85e-17	0.997175	6.14e-17	5.59e-17	21.47	23.71		27.71			126.8	124.8
	High	GHAVGDIPGVR_None	GHAVGDIPGVR	None	2 replicates	Found	Found	Found	High	Medium	Not Found	High	High	Medium	High	High	High	High	High	Medium	0,0199393	0,000376469	1	6	18	V7BG17	0	1077,57997	0	0.908	0.756	1.32	0.833	1.351	1.745	0.976665	0.788802	0.798498	0.889524	0.760115	0.721914	45.78	14.07	68	57.42	77.69	58.1	100.4	91.1
	High	GHERPLTFLK_None	GHERPLTFLK	None	2 replicates	2 replicates	Found	2 replicates	Peak Found	Peak Found	Not Found	Not Found	Peak Found	Peak Found	High	High	High	Peak Found	High	Not Found	0,0535526	0,00167006	1	2	4	Q94KS2	0	1197,67387	0	1.039	0.907	1.383	0.747	1.331	1.781	0.965517	0.936651	0.769597	0.853004	0.769997	0.716026	66.72	26.18	61.43	31.11	47.26	53.93	91	94.5
	High	GHFGPINALAFNPDGK_None	GHFGPINALAFNPDGK	None	2 replicates	2 replicates	2 replicates	1 replicate	High	High	Not Found	Peak Found	Not Found	Peak Found	High	Peak Found	Not Found	High	Not Found	Not Found	0,000272806	0	1	3	4	Q94KS2	0	1654,83362	0	100	100		1.331	0.01	0.01	5.78e-17	5.71e-17		0.940331	6.14e-17	5.59e-17				35.86				171.6
	High	GHGDLKDKPWWPK_None	GHGDLKDKPWWPK	None	Found	Found	Found	Found	High	High	Peak Found	High	High	High	High	High	High	High	High	High	0,000103988	0	2	12	30	A0A072TLZ7; G7IS29	1	1563,80667	0	2.052	1.423	1.637	0.846	0.798	0.965	0.0694415	0.734259	0.708487	0.934733	0.878544	0.985602	51.1	26.18	71.49	19.89	25.54	33.27	73	122.8
	High	GHGVWHFDQR_None	GHGVWHFDQR	None	Found	Found	Found	Found	High	High	Peak Found	High	High	High	High	High	High	High	High	High	0,00214437	0	2	5	30	I3SV41; G7KT76	0	1238,58136	0	1.682	0.742	1.2	0.613	0.789	1.563	0.285117	0.763958	0.959012	0.55362	0.867224	0.865988	67.28	15.94	58.66	15.66	25.92	32.3	97.2	115.4
	High	GHVFEEMQRPGTPLYNIK_None	GHVFEEMQRPGTPLYNIK	None	2 replicates	Found	Found	Found	High	High	Not Found	High	High	High	High	High	High	High	High	High	6,27091E-06	0	3	7	23	I3S0I0; G7IH13; A0A072VT43	0	2116,06442	0	1.017	1.001	0.526	1.012	0.559	0.558	0.994641	0.992779	0.31763	0.997175	0.389216	0.739175	16.51	17.33	5.84	10.82	8.51	8.83	117.1	106.8
	High	GIAHITGGGFTDNIPR_None	GIAHITGGGFTDNIPR	None	2 replicates	Found	Found	2 replicates	High	High	Not Found	High	Peak Found	High	High	High	High	High	Not Found	Peak Found	0,000606687	0	1	5	8	B7FJ14	0	1625,83943	0	0.896	0.941	0.868	1.172	0.969	0.875	0.943083	0.954044	0.999745	0.985682	0.985247	0.979807	61.61	16.9	13.45	51.91	48.48	14.16	104.9	94
	High	GIDVVLNDESKR_None	GIDVVLNDESKR	None	2 replicates	2 replicates	Found	Found	High	High	Not Found	High	High	Not Found	High	Peak Found	High	High	High	High	0,00421534	0	2	6	9	A0A072UGG8; G7II48	1	1344,71177	0	0.01	1.05	1.193	100	100	1.127	5.78e-17	0.991447	0.862767	8.85e-17	6.14e-17	0.898089		8.68	8.15			7.85	123.8
	High	GIEADGLEELYK_None	GIEADGLEELYK	None	2 replicates	Found	Found	Found	High	Peak Found	Not Found	Peak Found	Peak Found	High	Peak Found	Peak Found	Peak Found	High	High	Peak Found	0,000909549	0	1	7	8	B7FJX5	0	1336,66309	0	2.81	2.878	1.154	1.109	0.513	0.37	0.00566509	0.111236	0.866827	0.990053	0.383996	0.709131	100.56	25.01	52.58	59.47	26.1	7.8	49.5	139.1
	High	GIEADGLEELYKK_None	GIEADGLEELYKK	None	2 replicates	Found	Found	Found	High	High	Not Found	High	High	High	High	High	High	High	High	High	0,000203505	0	1	7	32	B7FJX5	1	1464,75805	0	0.903	0.93	0.839	0.99	0.93	0.94	0.955529	0.958958	0.951719	0.985682	0.97329	0.971695	13.91	7.12	51.56	16.44	62.96	64.29	110	99.3
	Medium	GIETVTTYDPISGEFVINTPCESAQK_1xCarbamidomethyl [C21]	GIETVTTYDPISGEFVINTPCESAQK	1xCarbamidomethyl [C21]	Not found	2 replicates	2 replicates	Not found	Not Found	Not Found	Not Found	Not Found	Peak Found	Medium	Not Found	Peak Found	Peak Found	Not Found	Not Found	Not Found	0,453513	0,0461443	1	1	1	G7JUZ2	0	2856,36078	0	100	100		1.631	0.01	0.01	5.78e-17	5.71e-17		0.85431	6.14e-17	5.59e-17				586.46				152
	High	GIGMTKEDLIK_None	GIGMTKEDLIK	None	2 replicates	Found	Found	Found	High	High	Not Found	High	High	High	High	High	High	High	High	High	0,000791888	0	1	2	19	V7CRB4	1	1204,66059	0	0.804	0.693	1.252	0.897	1.5	1.648	0.853868	0.671689	0.847237	0.936398	0.607357	0.744553	22.95	17.74	33.64	27.08	45.02	33.69	107.7	86.7
	Medium	GIIAMAK_None	GIIAMAK	None	Not found	Not found	1 replicate	Not found	Not Found	Not Found	Not Found	Not Found	Not Found	Not Found	Not Found	Medium	Not Found	Not Found	Not Found	Not Found	0,397049	0,0352275	1	3	2	V7AZ54	0	703,41711	0
	Medium	GIIDSGIK_None	GIIDSGIK	None	2 replicates	Found	Found	2 replicates	Peak Found	Medium	Not Found	Peak Found	Peak Found	Peak Found	Medium	High	Peak Found	Peak Found	Not Found	Peak Found	0,338028	0,0247283	1	4	12	V7BSA4	0	802,46689	0	0.694	0.963	0.873	1.339	1.258	0.939	0.65364	0.971872	0.979213	0.925175	0.821141	0.976438	25.2	25.88	13.42	65.21	66.87	24.39	114.4	79.4
	Medium	GIIDSVAK_None	GIIDSVAK	None	Not found	1 replicate	Not found	1 replicate	Not Found	Not Found	Not Found	Not Found	Not Found	Medium	Not Found	Not Found	Not Found	Medium	Not Found	Not Found	0,450176	0,0450824	2	7	2	G7I549; Lj0g3v0079039.1	0	802,46689	0
	Medium	GIIELISQHGIRK_None	GIIELISQHGIRK	None	2 replicates	Found	Found	Found	Medium	Peak Found	Not Found	Peak Found	Peak Found	Peak Found	High	Medium	Medium	High	Peak Found	Peak Found	0,31619	0,0225233	1	1	5	G7L4P0	1	1463,86927	0	0.574	0.747	0.672	1.259	1.017	0.757	0.282383	0.77231	0.866815	0.939473	0.97329	0.984917	16.56	27.05	17.16	31.56	48.17	23.79	144.2	81.8
	Medium	GIKINNATEVNAK_None	GIKINNATEVNAK	None	2 replicates	Found	Found	Found	Peak Found	Peak Found	Not Found	Medium	High	Medium	Peak Found	High	Medium	Medium	Peak Found	Medium	0,289093	0,019056	1	1	7	G7IQ65	1	1371,75905	0	1.421	1.111	0.986	0.823	0.806	0.844	0.595335	0.977641	0.979003	0.906404	0.900793	0.995891	74.88	26.45	47.14	49	53.85	35.49	87.4	124.2
	High	GILAADESTGTIGK_None	GILAADESTGTIGK	None	Found	Found	Found	Found	High	High	Peak Found	High	High	High	High	High	High	High	High	High	2,83331E-05	0	3	12	11	I3SU63; Lj2g3v2197650.2; Lj5g3v0711180.1	0	1332,70054	0	1.438	1.323	1.246	0.92	0.841	0.942	0.270871	0.8193	0.875741	0.971367	0.916786	0.987594	53.22	60.16	53.22	28.68	12.25	18.68	79.9	114.9
	High	GILAADESTGTIGKR_None	GILAADESTGTIGKR	None	Found	Found	Found	Found	High	High	Medium	High	High	High	High	High	High	High	High	High	9,01371E-07	0	3	12	12	I3SU63; Lj2g3v2197650.2; Lj5g3v0711180.1	1	1488,80165	0	1.234	0.908	2.034	0.77	1.242	1.613	0.839676	0.946584	0.426556	0.865418	0.847038	0.852835	41.58	20.12	72	15.33	48.41	42.31	87.9	103.6
	High	GILAIDESNATAGKR_None	GILAIDESNATAGKR	None	2 replicates	Found	Found	2 replicates	Medium	Peak Found	Not Found	High	High	Peak Found	High	High	High	High	Not Found	High	0,0031293	0	1	2	9	A0A072VQ58	1	1515,81255	0	1.172	1.532	0.917	1.166	0.792	0.599	0.865521	0.694746	0.999745	0.98201	0.890488	0.920985	31.8	20.12	16.7	21.67	19.83	7.77	86.6	108.1
	High	GILGYTEDDVVSTDFIGDTR_None	GILGYTEDDVVSTDFIGDTR	None	2 replicates	Found	Found	2 replicates	High	High	Not Found	Peak Found	High	High	High	High	High	High	Not Found	High	1,82137E-06	0	1	5	9	G7JML2	0	2173,02953	0	100	100	100	4.573	5.172	1.131	5.78e-17	5.71e-17	5.85e-17	0.041411	0.00159069	0.874672				69.08	76.86	112.54		37.2
	High	GILGYTEDDVVSTDFVGDSR_None	GILGYTEDDVVSTDFVGDSR	None	1 replicate	1 replicate	1 replicate	1 replicate	High	Not Found	Not Found	Not Found	Not Found	High	Not Found	Not Found	High	Not Found	Not Found	High	0,000563078	0	1	4	4	A0A072U7U1	0	2144,99823	0
	High	GILLYGPPGSGK_None	GILLYGPPGSGK	None	Found	Found	Found	Found	Peak Found	Peak Found	Peak Found	Peak Found	Peak Found	Peak Found	Peak Found	High	Peak Found	Peak Found	Peak Found	Peak Found	0,0386268	0,000700226	2	8	1	G7L3V5; A0A072VKP7	0	1158,65174	0	0.144	0.78	0.113	1.407	0.713	0.131	1.03e-10	0.822277	0.00015268	0.865418	0.787666	0.0744088	2.78	46.34	0.51	65.18	62.44	0.94	145.8	98.8
	High	GILNVAAIK_None	GILNVAAIK	None	2 replicates	Found	Found	Found	Medium	High	Not Found	High	Peak Found	Peak Found	High	Peak Found	Peak Found	High	Peak Found	Medium	0,0519193	0,00167006	2	5	6	I3SYP8; B7FM02	0	898,57203	0	0.935	1.644	0.691	1.817	0.92	0.436	0.994641	0.708023	0.931268	0.689159	0.999856	0.822629	25.04	34.41	31.05	30.39	54.39	12.77	99.3	74.6
	Medium	GIMDKIK_None	GIMDKIK	None	2 replicates	Found	Found	Found	High	Medium	Not Found	Medium	Medium	Medium	Medium	Medium	Medium	Medium	Medium	Medium	0,299206	0,0199504	1	1	15	V7C790	1	804,46479	0	0.431	0.406	0.714	0.765	1.911	2.559	0.0117293	0.0581448	0.707443	0.85516	0.250537	0.509272	13.51	10.81	32.96	39.05	84.65	78.29	145.1	66.8
	High	GIMDKIKEK_None	GIMDKIKEK	None	1 replicate	2 replicates	Not found	Found	High	Not Found	Not Found	Not Found	Peak Found	Peak Found	Not Found	Not Found	Not Found	Peak Found	Peak Found	High	0,0351647	0,000700226	1	1	2	V7C790	2	1061,60234	0	100		100	0.01	3.862	100	5.78e-17		5.85e-17	8.85e-17	0.00232322	5.59e-17					18.27			82.3
	Medium	GINLAIR_None	GINLAIR	None	2 replicates	Found	Found	Found	Peak Found	Peak Found	Not Found	Medium	Peak Found	Medium	Medium	Peak Found	Medium	Peak Found	Medium	Peak Found	0,378696	0,0316668	1	2	5	I3T367	0	756,47265	1	5.465	5.531	1.39	0.951	0.222	0.233	6.34e-06	0.000393454	0.758794	0.970661	0.0014711	0.377341	39.11	40.55	35.64	25.04	1.36	1.46	29.6	172.1
	High	GINQVYILGGDGTQR_None	GINQVYILGGDGTQR	None	2 replicates	Found	Found	1 replicate	Peak Found	Peak Found	Not Found	Peak Found	Peak Found	High	Peak Found	High	High	High	Not Found	Not Found	0,000280172	0	1	10	8	Lj1g3v2095500.1	0	1590,82344	0	1.016	1.048	0.01	1.032	0.01	0.01	0.961872	0.999791	5.85e-17	0.990053	6.14e-17	5.59e-17	116.1	17.08		100.06			130.5	132.6
	High	GIPWDKQDPGEEAIESLSAELK_None	GIPWDKQDPGEEAIESLSAELK	None	1 replicate	2 replicates	2 replicates	1 replicate	High	Not Found	Not Found	Not Found	High	High	High	High	Not Found	Not Found	Not Found	High	0,00458969	0	2	3	6	Lj3g3v2995640.1; G7JIG7	1	2412,19291	0
	High	GIPYLNTYDGR_None	GIPYLNTYDGR	None	2 replicates	Found	Found	Found	High	High	Not Found	High	High	High	High	High	High	High	High	High	0,00552819	0	2	8	11	V7CD96; B7FL29	0	1268,62698	0	0.664	1.366	0.192	2.296	0.998	0.14	0.366632	0.787574	0.000644556	0.0934121	0.990742	0.0156338	49.16	28.15	1.58	77.27	113.47	0.82	119.1	79.1
	High	GIRPAINVGLSVSR_None	GIRPAINVGLSVSR	None	Found	Found	Found	Found	High	High	Peak Found	High	High	High	High	High	High	High	Peak Found	High	5,42802E-05	0	2	6	10	A0A126TGR5; G9JLT6	0	1438,84887	0	0.303	0.692	0.565	2.567	1.617	0.727	0.00259824	0.681979	0.700379	0.170851	0.49345	0.985602	4.66	32.69	31.83	63.93	62.92	59.35	160.7	56.2
	High	GISSSALPYKR_None	GISSSALPYKR	None	2 replicates	Found	Found	Found	High	High	Not Found	High	High	High	High	High	High	High	High	High	0,00208803	0	1	10	20	G7KG78	1	1178,65280	0	0.901	0.699	1.36	0.776	1.057	1.65	0.920915	0.687642	0.821662	0.829893	0.96811	0.77259	28.43	14.56	4.52	27.61	63.79	31.74	101	91
	High	GISTQAVNANTPILDTK_None	GISTQAVNANTPILDTK	None	2 replicates	Not found	1 replicate	Not found	High	High	Not Found	Not Found	Not Found	Not Found	High	Not Found	Not Found	Not Found	Not Found	Not Found	0,000830786	0	1	1	3	V7D2F4	0	1742,92830	0
	Medium	GITIATAHVEYETAKR_None	GITIATAHVEYETAKR	None	Not found	Not found	1 replicate	1 replicate	Not Found	Not Found	Not Found	Not Found	Not Found	Not Found	Not Found	Not Found	Medium	High	Not Found	Not Found	0,274407	0,0185788	1	1	2	A0A072U201	1	1759,93372	0
	High	GITINTATVEYETETR_None	GITINTATVEYETETR	None	2 replicates	Found	Found	Not found	Peak Found	High	Not Found	High	High	High	High	High	High	Not Found	Not Found	Not Found	3,30681E-05	0	2	2	7	Lj1g3v0296910.1; G7J486	0	1797,88650	0	1.845	2.302	0.01	1.105	0.01	0.01	0.177942	0.293731	5.85e-17	0.997175	6.14e-17	5.59e-17	28.73	38.69		24.04			84.1	155.2
	High	GIVDSEDLPLNISR_None	GIVDSEDLPLNISR	None	Not found	1 replicate	Not found	2 replicates	Not Found	Not Found	Not Found	High	Not Found	Not Found	Not Found	Not Found	Not Found	Not Found	Medium	High	0,00818972	0	2	5	3	G7K4R2; Lj2g3v3318780.1	0	1527,80131	0
	High	GIVITAFSPLRK_None	GIVITAFSPLRK	None	Not found	Not found	1 replicate	Not found	Not Found	Not Found	Not Found	Not Found	Not Found	Not Found	Not Found	High	Not Found	Not Found	Not Found	Not Found	0,054669	0,00167006	1	2	1	I3SGT1	1	1301,79398	0
	High	GIVYGKPTNQGVTQLK_None	GIVYGKPTNQGVTQLK	None	Found	Found	Found	Found	High	High	Peak Found	High	High	High	High	High	High	High	High	High	1,47958E-06	0	1	9	22	B7FH38	0	1702,94865	0	1.597	0.928	5.015	1.015	2.005	1.976	0.371804	0.958958	0.00247875	0.997175	0.195556	0.722418	90.26	40.53	111.22	90.26	112.25	65.15	109.7	72.2
	Medium	GIWWIK_None	GIWWIK	None	2 replicates	Found	Found	Found	Peak Found	Medium	Not Found	Peak Found	Peak Found	Peak Found	Medium	Peak Found	Peak Found	Medium	Peak Found	Peak Found	0,411163	0,0374376	1	5	3	V7AXG8	0	802,46102	0	0.465	0.784	1.249	1.686	2.589	1.536	0.136508	0.844839	0.829034	0.814328	0.0678383	0.790066	11.27	16.19	11.76	76.93	81.21	32.66	115.9	53.9
	High	GIYAYGFEKPSAIQQR_None	GIYAYGFEKPSAIQQR	None	2 replicates	Found	Found	Found	High	High	Not Found	High	High	High	High	High	High	High	High	High	9,25292E-06	0	2	11	20	A2Q689; G7IS33	0	1827,93881	0	0.672	0.891	0.644	1.541	1.222	0.778	0.389525	0.93315	0.576358	0.644522	0.867224	0.907789	12.61	18.62	18.2	41.6	43.64	29.76	125.3	90.1
	High	GKDFAELIASGR_None	GKDFAELIASGR	None	2 replicates	Found	Found	Found	High	High	Not Found	Peak Found	High	Peak Found	Peak Found	High	High	High	High	High	0,000332259	0	1	6	20	A0A072VLF0	1	1263,66918	0	0.914	1.168	0.953	1.321	1.091	0.826	0.904267	0.924205	0.951719	0.847491	0.947846	0.932872	13.66	16.9	23.55	17.99	30.55	20.85	99.1	88.2
	Medium	GKDLLALATK_None	GKDLLALATK	None	Not found	Not found	1 replicate	Not found	Not Found	Not Found	Not Found	Not Found	Not Found	Not Found	Not Found	High	Not Found	Not Found	Not Found	Not Found	0,241279	0,0163005	1	2	1	G7JCS2	1	1029,63027	0
	High	GKEVYIFK_None	GKEVYIFK	None	Found	Found	Found	Found	High	High	High	High	High	High	High	High	High	Medium	High	Medium	0,077848	0,00373168	1	17	46	V7BLE9	1	983,55604	0	1.545	1.455	1.171	0.946	0.726	0.805	0.433122	0.701668	0.973624	0.987468	0.771326	0.921889	36.01	32.14	66.82	18.36	18.96	26.59	81.2	125.4
	High	GKGISSSALPYKR_None	GKGISSSALPYKR	None	2 replicates	Found	Found	Found	High	High	Not Found	High	High	High	Peak Found	High	Peak Found	High	High	High	0,000125979	0	1	4	9	G7KG78	2	1363,76922	0	0.791	0.653	1.095	0.595	0.879	1.636	0.832896	0.646316	0.934034	0.555269	0.97329	0.718167	18.65	15.53	45.91	23.96	70.16	46.92	113.1	87.4
	High	GKHDSAIGNFGIPQYGGSMAGNVVYPK_None	GKHDSAIGNFGIPQYGGSMAGNVVYPK	None	2 replicates	Found	Found	Not found	Peak Found	Peak Found	Not Found	Peak Found	High	Peak Found	Peak Found	High	High	Not Found	Not Found	Not Found	5,18092E-08	0	1	1	4	G7K0X0	1	2764,35116	0	1.099	2.752	0.01	1.985	0.01	0.01	0.904267	0.133409	5.85e-17	0.535008	6.14e-17	5.59e-17	67.65	53.77		2.9			93.4	102.7
	High	GKHTYVPVTEK_None	GKHTYVPVTEK	None	2 replicates	Found	Found	2 replicates	Peak Found	Peak Found	Not Found	High	Peak Found	Peak Found	High	High	High	Peak Found	Peak Found	Not Found	0,00655269	0	1	3	8	G7KWF0	1	1258,67901	0	0.77	7.248	0.693	9.381	0.769	0.095	0.886145	5.21e-05	0.998479	1.52e-07	0.941765	0.0453267	27.65	25.81	20.85	69.91	70.47	0.45	45.2	31.2
	Medium	GKKPWSLTFSFGR_None	GKKPWSLTFSFGR	None	2 replicates	Found	Found	Found	High	Peak Found	Not Found	Peak Found	Peak Found	Peak Found	Peak Found	Peak Found	Peak Found	Peak Found	Medium	Peak Found	0,355079	0,0271622	1	2	2	Lj5g3v0711180.1	1	1510,81651	0
	High	GKKPWTLSFSFGR_None	GKKPWTLSFSFGR	None	Found	Found	Found	Found	High	High	Peak Found	High	High	High	High	High	High	High	High	High	6,43723E-05	0	1	2	25	Lj2g3v2197650.2	1	1510,81651	1	1.351	0.796	1.178	0.589	0.871	1.48	0.693987	0.841474	0.96986	0.486349	0.940606	0.890977	62.07	26.09	62.34	8.49	32.78	43.15	92.5	125
	High	GKLNAFESLELSR_None	GKLNAFESLELSR	None	2 replicates	Found	Found	Found	High	High	Not Found	High	Peak Found	High	High	High	High	Peak Found	Peak Found	High	0,000128009	0	3	8	9	A0A072UXN6; W8E7A2; G7K259	1	1463,78527	0	1.426	1.649	0.301	1.279	0.447	0.195	0.633109	0.664094	0.135249	0.942102	0.218195	0.312099	23.67	20.23	6.95	37.53	23.61	2.92	93	135.5
	High	GKPIYHFMGTSTFSQYTVVHDVSVAK_None	GKPIYHFMGTSTFSQYTVVHDVSVAK	None	2 replicates	Found	Found	2 replicates	Peak Found	Peak Found	Not Found	High	High	High	High	High	High	Peak Found	Peak Found	Not Found	4,32234E-08	0	1	2	6	G7KYI4	0	2899,44473	0	1.834	2.254	0.432	1.256	0.235	0.231	0.0335773	0.125156	0.383617	0.906528	0.000574523	0.161487	20.43	41.93	21.38	39.33	7.19	5.35	71.8	131.7
	High	GKPQPPFEQVRPALPALER_None	GKPQPPFEQVRPALPALER	None	2 replicates	2 replicates	Found	2 replicates	Peak Found	Peak Found	Not Found	High	Not Found	High	High	Peak Found	Peak Found	High	Not Found	High	0,000469777	0	1	2	5	V7CAN7	0	2130,18183	0	1.061	1.411	0.909	1.267	0.856	0.676	0.92435	0.855169	0.991839	0.955667	0.965001	0.976438	43.82	19.92	95.11	47.95	67.29	46.19	91	96.6
	High	GKSDLISDGDTVK_None	GKSDLISDGDTVK	None	1 replicate	2 replicates	1 replicate	Not found	Not Found	High	Not Found	Not Found	Peak Found	Peak Found	Not Found	High	Not Found	Not Found	Not Found	Not Found	0,00304713	0	1	3	2	Lj6g3v1880130.1	1	1334,67980	0	100			0.01	0.01		5.78e-17			8.85e-17	6.14e-17									400
	High	GKVALVTGGDSGIGR_None	GKVALVTGGDSGIGR	None	Found	Found	Found	Found	High	High	Peak Found	High	High	High	High	High	High	High	High	High	6,47759E-07	0	1	2	22	G7JI03	1	1386,76995	0	1.28	0.968	2.271	0.643	1.436	1.878	0.791523	0.979221	0.296339	0.631904	0.676635	0.759365	48.16	36.04	73.78	11.59	42.7	55.26	79.1	100.3
	High	GKVLSEEEQAKENVYIQK_None	GKVLSEEEQAKENVYIQK	None	1 replicate	2 replicates	1 replicate	Found	Not Found	High	Not Found	High	Peak Found	Not Found	Not Found	High	Not Found	Peak Found	High	High	0,00346223	0	1	1	5	G7ZYS9	2	2092,09207	0	100		100	0.01	0.923	100	5.78e-17		5.85e-17	8.85e-17	0.989387	5.59e-17					97.89			208
	Medium	GLAAAAGETAKEYTAR_None	GLAAAAGETAKEYTAR	None	2 replicates	Found	Found	Found	Medium	Peak Found	Not Found	High	Peak Found	Peak Found	Peak Found	Peak Found	Medium	Medium	Medium	Medium	0,247862	0,0166826	1	1	7	Lj3g3v2848870.1	1	1579,80746	0	0.714	0.386	2.264	0.665	2.587	3.856	0.501042	0.0399824	0.30011	0.693397	0.0395602	0.196391	50.71	11.91	121.94	22.72	16.62	15.43	84	75.3
	High	GLAFTEKER_None	GLAFTEKER	None	2 replicates	2 replicates	Found	1 replicate	High	High	Not Found	High	Not Found	High	Peak Found	High	High	High	Not Found	Not Found	0,0347993	0,000700226	3	13	7	G7L7H0; V7CQB2; Lj1g3v2093260.1	1	1050,55783	0	0.858	0.771	0.01	0.898	0.01	0.01	0.93278	0.830329	5.85e-17	0.949893	6.14e-17	5.59e-17	10.06	29.21		43.63			152.1	130.6
	High	GLAGYWAVPSEAK_None	GLAGYWAVPSEAK	None	2 replicates	Found	Found	2 replicates	High	Peak Found	Not Found	High	High	High	High	Peak Found	Peak Found	Peak Found	Not Found	Peak Found	0,000121366	0	1	1	5	Lj1g3v1218940.1	0	1348,68958	0	0.906	2.021	0.425	1.876	0.891	0.21	0.959073	0.229347	0.378443	0.378639	0.95411	0.115243	98.53	56.86	22.27	55.63	102.52	7.59	88.9	95
	High	GLAINNSEAIR_None	GLAINNSEAIR	None	Not found	Not found	1 replicate	Not found	Not Found	Not Found	Not Found	Not Found	Not Found	Not Found	High	Not Found	Not Found	Not Found	Not Found	Not Found	0,122377	0,0054238	1	2	1	T2DPR7	0	1157,62731	0
	High	GLDVDALYISHIQVNQAQK_None	GLDVDALYISHIQVNQAQK	None	2 replicates	Found	Found	Found	High	High	Not Found	High	High	High	High	High	High	High	High	High	8,18927E-07	0	1	1	14	V7CP60	0	2112,10839	0	1.188	3.112	0.888	2.616	1.108	0.278	0.823847	0.0743028	0.958187	0.207476	0.901936	0.539578	77.1	28.62	36.49	73.98	78.41	3.21	65	77.2
	High	GLDVDALYISHVQVNQAQK_None	GLDVDALYISHVQVNQAQK	None	2 replicates	Not found	Not found	Not found	Not Found	High	Medium	Not Found	Not Found	Not Found	Not Found	Not Found	Not Found	Not Found	Not Found	Not Found	0,0142147	0	1	2	2	V5N869	0	2098,09274	0
	High	GLDVDALYVSHIQVNQAQK_None	GLDVDALYVSHIQVNQAQK	None	Found	Found	Found	Found	High	High	Medium	High	High	High	High	High	High	High	High	High	1,22783E-06	0	1	2	22	I3SHA1	0	2098,09274	0	0.831	1.807	0.792	2.059	0.954	0.497	0.892748	0.376495	0.957295	0.239915	0.988436	0.666896	62.93	62.66	58.17	57.84	73.66	16.13	86	75.5
	High	GLESGLRNDAPDSAIAMR_None	GLESGLRNDAPDSAIAMR	None	2 replicates	Found	Found	Found	High	High	Not Found	High	High	High	High	High	High	High	High	High	1,24705E-05	0	2	6	12	A0A072UBU6; Lj5g3v2302970.1	1	1872,92324	0	0.776	0.897	0.69	0.861	0.648	0.76	0.815835	0.929718	0.871307	0.935868	0.688417	0.987594	37.11	50.99	29.94	28.09	17.34	4.56	117.1	112.8
	High	GLFIIDKEGVIQHSTINNLAIGR_None	GLFIIDKEGVIQHSTINNLAIGR	None	2 replicates	Not found	Not found	2 replicates	High	High	Not Found	Not Found	Not Found	Not Found	Not Found	Not Found	Not Found	High	Not Found	High	2,7308E-06	0	1	3	4	I3SQA4	1	2508,39328	0
	High	GLFIIDKEGVIQHSTINNLGIGR_None	GLFIIDKEGVIQHSTINNLGIGR	None	2 replicates	Found	Found	Found	High	High	Not Found	High	High	Peak Found	High	High	High	High	High	High	3,3468E-08	0	1	2	22	I3T683	1	2494,37763	0	0.587	2.521	2.009	4.193	3.539	0.816	0.380884	0.129566	0.403066	0.014503	0.00387704	0.99997	41.76	50.52	105.12	96.66	116.21	70.99	61.3	40.6
	High	GLGETLVGAYPGR_None	GLGETLVGAYPGR	None	2 replicates	Found	2 replicates	2 replicates	Peak Found	Peak Found	Not Found	Peak Found	Peak Found	Peak Found	Peak Found	Peak Found	Not Found	High	Peak Found	Not Found	0,000202424	0	2	4	1	Lj4g3v1083940.2; A0A072TTK9	0	1289,68483	0	1.092	1.564	0.791	1.432	1.257	0.506	0.910768	0.758147	0.979003	0.893227	0.798965	0.888697	87.32	8.9	76.58	54.67	99.06	30.78	90	98.2
	High	GLHRPIMSLHER_None	GLHRPIMSLHER	None	2 replicates	2 replicates	Found	Found	Peak Found	Peak Found	Not Found	Peak Found	High	Not Found	Peak Found	Peak Found	Peak Found	Peak Found	Peak Found	Peak Found	0,0692328	0,00256717	1	3	1	G7KZ97	0	1445,77941	0	1.762	1.09	1.484	0.592	0.637	1.204	0.351882	0.987753	0.673135	0.589195	0.795963	0.852835	70.01	61.71	17.34	25.35	22.77	41.07	74.9	131.9
	High	GLIEPISSVFVNLVNADFTAK_None	GLIEPISSVFVNLVNADFTAK	None	Not found	2 replicates	Found	1 replicate	Not Found	Not Found	Not Found	Peak Found	High	Not Found	High	High	High	Not Found	Not Found	High	9,86843E-07	0	1	2	5	A0A072VR00	0	2234,20671	0	100	100		1.358	0.01	0.01	5.78e-17	5.71e-17		0.957934	6.14e-17	5.59e-17				43.27				169.7
	Medium	GLILSVR_None	GLILSVR	None	2 replicates	Found	Found	Found	Medium	Medium	Not Found	Peak Found	Peak Found	Peak Found	Medium	Peak Found	Medium	Peak Found	Peak Found	High	0,350763	0,0262466	3	10	5	A0A072UXN6; W8E7A2; G7K259	0	757,49305	0	0.954	1.178	1.065	1.074	1.035	0.909	0.999911	0.96112	0.931865	0.997175	0.945102	0.960978	36.19	31.14	33.86	38.77	30.73	19.59	93.7	99.2
	High	GLISEIISR_None	GLISEIISR	None	2 replicates	Found	2 replicates	Found	High	High	Not Found	High	Peak Found	High	High	Not Found	High	Peak Found	Peak Found	Peak Found	0,0116844	0	1	5	6	V7CPX5	0	987,58332	0	100		100	0.01	1.144	100	5.78e-17		5.85e-17	8.85e-17	0.886762	5.59e-17					44.43			203.5
	High	GLITDKAR_None	GLITDKAR	None	Not found	Not found	1 replicate	Not found	Not Found	Not Found	Not Found	Not Found	Not Found	Not Found	High	Not Found	Not Found	Not Found	Not Found	Not Found	0,110801	0,0052749	1	1	1	G7J2V0	1	873,51524	0
	Medium	GLIVLNAASSGIMTLLLPEGRTAHSTLTVPIEIMR_1xOxidation [M]	GLIVLNAASSGIMTLLLPEGRTAHSTLTVPIEIMR	1xOxidation [M]	Not found	1 replicate	Not found	Not found	Not Found	Not Found	Not Found	Not Found	Not Found	High	Not Found	Not Found	Not Found	Not Found	Not Found	Not Found	0,345063	0,0256205	1	2	2	A0A072U4R5	1	3691,02850	0
	High	GLKEQMAPLSEFEDKL_1xOxidation [M6]	GLKEQMAPLSEFEDKL	1xOxidation [M6]	2 replicates	Found	Found	Found	Medium	High	Not Found	High	High	High	Medium	High	High	High	High	High	0,131127	0,0054238	1	1	13	I3S0I0	2	1850,92044	0	0.881	2.108	0.285	2.064	0.329	0.136	0.9385	0.324133	0.154983	0.522636	0.0462731	0.131171	68.96	44.59	3.61	109.88	12.54	1.64	101.5	89.4
	Medium	GLLFVPK_None	GLLFVPK	None	2 replicates	Found	Found	Found	Peak Found	Peak Found	Not Found	Peak Found	Medium	Peak Found	Peak Found	Peak Found	Peak Found	Peak Found	High	Peak Found	0,335242	0,0247283	0	3	2		0	773,49199	0
	Medium	GLQAQIVK_None	GLQAQIVK	None	Found	Found	Found	Found	Peak Found	Medium	Peak Found	Medium	Peak Found	Peak Found	Medium	Medium	Peak Found	Peak Found	Peak Found	Peak Found	0,417529	0,0380045	1	1	4	V7BE78	0	856,52508	0	1.133	0.942	1.132	0.831	0.994	1.204	0.933442	0.969194	0.980997	0.925175	0.991617	0.966713	11.93	18	12.54	6.29	7.72	11.84	96	108.8
	High	GLQEFPPK_None	GLQEFPPK	None	2 replicates	Found	Found	Found	High	High	Not Found	High	High	High	High	High	High	High	High	High	0,139073	0,0056511	1	2	34	Lj3g3v0324640.1	0	915,49344	0	2.152	2.334	1.552	1.02	0.704	0.69	0.0457017	0.101302	0.773198	0.99586	0.743594	0.865429	31.87	29.96	31.1	25.3	18.41	10.35	55.9	126.3
	High	GLQSDKDWTGDGFVKESESMVSN_None	GLQSDKDWTGDGFVKESESMVSN	None	2 replicates	Found	Found	2 replicates	High	High	Not Found	High	Peak Found	Peak Found	High	Peak Found	High	High	Not Found	High	0,00129973	0	1	3	7	B7FIG5	2	2516,12457	0	0.459	0.581	0.27	1.266	1.246	0.478	0.0852141	0.474427	0.0837585	0.958345	0.801399	0.846644	19.9	15.07	11.97	57.65	88.57	27.76	173.2	79.5
	High	GLSAGLLR_None	GLSAGLLR	None	2 replicates	2 replicates	Found	Found	High	High	Not Found	High	Not Found	High	Peak Found	High	High	High	Peak Found	High	0,144607	0,00591539	1	7	8	G7LIP6	0	786,48321	0	0.992	0.678	0.994	0.684	1.001	1.184	0.994131	0.694746	0.954987	0.792249	0.971956	0.882107	7.99	22.62	17.77	22.95	18.25	49.58	108	107.1
	High	GLTFDSGGYNIK_None	GLTFDSGGYNIK	None	2 replicates	Found	Found	Found	High	High	Not Found	High	High	High	High	High	High	High	High	High	0,00127233	0	3	7	11	V7AYA6; G7JGP9; Lj6g3v1078060.1	0	1271,62664	0	0.934	1.068	0.327	1.32	0.868	0.292	0.995514	0.978773	0.139711	0.895775	0.940606	0.528677	56.78	23.44	4.5	48.49	75.84	3.48	115.5	107.9
	High	GLTIGLAESK_None	GLTIGLAESK	None	2 replicates	Found	Found	Found	Peak Found	High	Not Found	High	Peak Found	High	High	Peak Found	Peak Found	Peak Found	Peak Found	Peak Found	0,0270619	0,000376469	1	1	4	A0A0C3W265	0	988,56734	0	0.624	0.471	0.376	0.853	0.704	0.825	0.48476	0.248447	0.314511	0.919416	0.824387	0.990782	12.35	12.62	6.37	22.08	9.48	29.09	154.4	96.1
	High	GLVDSDTLPLNVSR_None	GLVDSDTLPLNVSR	None	Not found	Not found	2 replicates	Not found	Not Found	Not Found	Not Found	Not Found	Not Found	Not Found	High	Medium	Not Found	Not Found	Not Found	Not Found	0,119384	0,0054238	1	2	2	V7CRB4	0	1485,79075	0		100		100		0.01		5.71e-17		8.85e-17		5.59e-17
	High	GLVGEIISR_None	GLVGEIISR	None	Found	Found	Found	Found	High	High	Peak Found	High	High	High	High	High	High	High	High	High	0,019626	0,000376469	1	3	11	V7CBD1	0	943,55711	0	1.687	1.69	1.612	1.035	1.072	0.954	0.2804	0.472432	0.733822	0.991876	0.956045	0.982996	53.22	36.23	47.26	34.86	29.64	25.35	79.1	100.1
	Medium	GLVVPVIR_None	GLVVPVIR	None	2 replicates	Found	Found	Found	Peak Found	Peak Found	Not Found	High	Peak Found	High	High	Medium	High	High	Peak Found	Peak Found	0,206583	0,0107702	1	5	6	Lj2g3v3185320.1	0	852,56655	0	0.924	1.507	0.569	1.537	0.748	0.398	0.974627	0.694746	0.746769	0.829893	0.867224	0.752633	33.9	19.99	11.61	48.74	32.33	7.58	103.8	95.9
	High	GLYPVETISTVGR_None	GLYPVETISTVGR	None	2 replicates	Found	Found	Found	High	High	Not Found	High	Peak Found	High	High	High	High	High	Peak Found	High	0,000359905	0	3	6	9	Lj5g3v0704370.1; Q1SN32; V7BKZ2	0	1391,75291	0	0.847	1.895	0.136	2.505	0.627	0.059	0.904267	0.46623	0.00643893	0.254842	0.735722	0.00644956	88.85	54.32	1.44	95.16	49.32	0.18	98.2	83.1
	High	GMGSLEAMTQGSDQR_None	GMGSLEAMTQGSDQR	None	2 replicates	Found	Found	2 replicates	High	High	Not Found	High	High	High	High	Peak Found	Medium	High	Not Found	Peak Found	1,01303E-05	0	1	1	8	G7KZG9	0	1567,68392	0	1.102	0.83	0.854	0.764	0.729	1.017	0.911156	0.871918	0.993199	0.843054	0.841696	0.930336	30.76	9.74	9.86	16.83	5.11	14.39	103.1	122.2
	High	GMLTGPVTILNWSFVR_None	GMLTGPVTILNWSFVR	None	2 replicates	Found	Found	2 replicates	High	High	Not Found	High	High	High	High	High	High	High	Not Found	High	3,25585E-06	0	4	11	10	V7CX68; G7L0I7; Lj0g3v0068489.1; G7J648	0	1790,96219	0	0.838	0.732	0.01	0.86	0.01	0.01	0.962659	0.79523	5.85e-17	0.925116	6.14e-17	5.59e-17	17.65	8.9		40.41			156.3	131
	High	GMNPDYEDPVILSSK_None	GMNPDYEDPVILSSK	None	Not found	2 replicates	Not found	Not found	Not Found	Not Found	Not Found	Peak Found	Not Found	High	Not Found	Not Found	Not Found	Not Found	Not Found	Not Found	0,0272044	0,000376469	1	3	1	G7JAA5	0	1664,78361	0	100			0.01	0.01		5.78e-17			8.85e-17	6.14e-17									400
	High	GMVLAKPGTITPHSK_None	GMVLAKPGTITPHSK	None	2 replicates	Found	Found	Found	High	Medium	Not Found	High	High	High	High	High	High	High	High	High	0,000231268	0	1	2	11	G7J486	0	1536,85666	0	1.582	1.291	1.626	0.627	0.7	1.251	0.401904	0.91722	0.546046	0.61869	0.795156	0.883064	38.49	37.23	37.16	21.79	40.65	52.54	70.5	111.6
	High	GNASVPAMEMTK_None	GNASVPAMEMTK	None	2 replicates	Not found	Found	Found	Peak Found	High	Not Found	Not Found	Not Found	Not Found	Peak Found	Peak Found	Peak Found	Medium	Peak Found	High	0,019014	0,000376469	1	4	3	G7J648	0	1235,57587	0	0.01	0.67	1.483	100	100	2.148	5.78e-17	0.696596	0.651957	8.85e-17	6.14e-17	0.538484		8.85	10.6			34.56	128.7
	High	GNATVPAMEMTK_None	GNATVPAMEMTK	None	2 replicates	Found	Found	Found	High	Peak Found	Not Found	Peak Found	Peak Found	High	High	High	High	Peak Found	Peak Found	Peak Found	0,00246276	0	2	4	5	V7CX68; G7L0I7	0	1249,59152	0	0.852	0.68	0.944	0.832	1.144	1.382	0.823847	0.650425	0.948011	0.925175	0.917673	0.907789	12.31	8.28	16.89	15.79	20.98	11.45	112.3	95.7
	High	GNAYAQVAIGTDDVYK_None	GNAYAQVAIGTDDVYK	None	2 replicates	Found	Found	Found	High	High	Not Found	High	High	High	High	High	High	High	High	High	9,71191E-07	0	1	3	11	V7BP31	0	1684,81769	0	1.272	1.408	0.153	0.982	0.716	0.115	0.646578	0.745175	0.00195328	0.985682	0.786381	0.0627601	54.18	21.82	1.09	17.91	64.51	0.63	102.4	145.9
	High	GNDEHVTVIR_None	GNDEHVTVIR	None	1 replicate	2 replicates	Found	1 replicate	Not Found	High	Not Found	High	Not Found	High	High	High	High	High	Not Found	Not Found	0,0112588	0	1	2	9	B7FIY3	0	1139,58036	0		100		100		0.01		5.71e-17		8.85e-17		5.59e-17
	High	GNDVNLGDYK_None	GNDVNLGDYK	None	2 replicates	Found	Found	Found	Peak Found	Peak Found	Not Found	Peak Found	Peak Found	Peak Found	Peak Found	High	Peak Found	Peak Found	Peak Found	Peak Found	0,0272044	0,000376469	1	4	1	G7LI01	0	1094,51128	0	1.174	1.22	0.591	1.036	0.557	0.538	0.794693	0.89453	0.593979	0.99586	0.383996	0.7843	58.78	59.56	21.87	31.44	19.59	19.52	91.5	119
	High	GNDVNLGDYKGK_None	GNDVNLGDYKGK	None	2 replicates	Found	Found	2 replicates	High	High	Not Found	High	High	High	High	High	High	High	Not Found	High	0,000202424	0	1	4	18	G7LI01	1	1279,62771	0	0.922	1.009	0.986	1.037	1.204	1.12	0.947227	0.997209	0.985305	0.99586	0.87917	0.976438	19.94	69.27	63.65	75.58	59.25	61.45	100.8	98.1
	High	GNGYAQIAIGTDDVYK_None	GNGYAQIAIGTDDVYK	None	2 replicates	Found	Found	Found	High	High	Not Found	High	Peak Found	High	High	High	High	High	Peak Found	High	5,54754E-06	0	1	2	9	A0A072V303	0	1684,81769	0	0.758	1.346	0.141	1.79	0.912	0.104	0.787175	0.868493	0.00423073	0.673082	0.991924	0.0520237	56.84	19.94	1.33	58.92	108.15	0.73	122.9	93.1
	High	GNIPYFETSAK_None	GNIPYFETSAK	None	2 replicates	Found	Found	Found	High	High	Not Found	High	Peak Found	High	High	High	High	High	Medium	High	0,0519193	0,00167006	2	24	10	G7II22; G7JG44	0	1226,60518	0	1.101	1.231	0.609	1.07	0.553	0.517	0.912793	0.893983	0.774468	0.998941	0.431819	0.856518	47.74	20.23	23.81	45.65	24.76	20.95	102.9	113.3
	High	GNKAGEDYGGGRDLDDFVAFINEK_None	GNKAGEDYGGGRDLDDFVAFINEK	None	1 replicate	Not found	Not found	Not found	High	Not Found	Not Found	Not Found	Not Found	Not Found	Not Found	Not Found	Not Found	Not Found	Not Found	Not Found	0,0203646	0,000376469	1	2	1	G7IDU4	2	2587,20593	0
	High	GNLDIFSGR_None	GNLDIFSGR	None	2 replicates	Found	Found	Found	Peak Found	Peak Found	Not Found	Peak Found	Peak Found	Peak Found	Peak Found	Peak Found	Peak Found	High	Peak Found	Peak Found	0,0174726	0,000376469	1	8	1	V7CZU7	0	978,50032	0	0.93	1.679	0.802	1.805	0.853	0.486	0.990953	0.670134	0.993241	0.721815	0.976198	0.852835	34.52	17.63	13.88	55.3	36.38	6.38	90.9	84.5
	High	GNLGIDLPPEK_None	GNLGIDLPPEK	None	2 replicates	Found	Found	Found	Peak Found	Peak Found	Not Found	High	Peak Found	High	Peak Found	High	Peak Found	Peak Found	Peak Found	Peak Found	0,0248789	0,000376469	3	15	3	A0A072VP40; Q1SN32; V7BKZ2	0	1152,62591	0	1.524	1.828	0.424	1.125	0.298	0.244	0.313797	0.357988	0.378257	0.985682	0.0096022	0.40889	37.11	16.33	5.94	13.33	1.87	1.46	81.2	137.2
	High	GNLIVEYPGTVPGK_None	GNLIVEYPGTVPGK	None	2 replicates	Found	Found	Found	High	High	Not Found	High	Peak Found	High	High	Peak Found	High	High	High	Peak Found	0,000708061	0	1	2	8	G7JZY6	0	1443,78421	0	0.519	1.088	0.173	2.18	0.493	0.153	0.211858	0.978837	0.00852171	0.433273	0.354919	0.188114	25.14	34.92	3.02	71.89	32.11	2.39	141.7	73.5
	High	GNLSLLRR_None	GNLSLLRR	None	2 replicates	2 replicates	Not found	2 replicates	Medium	Peak Found	Not Found	Not Found	Peak Found	High	Not Found	Not Found	Not Found	Medium	Not Found	High	0,144607	0,00591539	1	1	4	Lj1g3v0579770.1	1	928,56867	0	0.544	0.01	1.204	0.01	2.211	100	0.237048	5.71e-17	0.846173	8.85e-17	0.129764	5.59e-17	19.7		71.8		16.41		145.5	79.2
	High	GNPMWNELQVPAEK_None	GNPMWNELQVPAEK	None	Not found	Found	Found	Found	Not Found	Not Found	Not Found	Peak Found	Peak Found	Peak Found	High	Peak Found	Peak Found	Peak Found	Peak Found	Peak Found	0,000603463	0	1	1	1	G7ITZ5	0	1612,77880	0	100	100	100	3.816	0.255	0.067	5.78e-17	5.71e-17	5.85e-17	0.0290281	0.0277654	0.0154941				116.29	7.56	0.42		78.9
	High	GNPTVEVDITVSDGTFAR_None	GNPTVEVDITVSDGTFAR	None	Not found	Found	Found	2 replicates	Not Found	Not Found	Not Found	Peak Found	Peak Found	Peak Found	High	Peak Found	Peak Found	Peak Found	Not Found	Peak Found	0,000779331	0	1	2	1	A0A072U338	0	1877,92395	0	100	100	100	2.043	0.83	0.451	5.78e-17	5.71e-17	5.85e-17	0.582159	0.970853	0.838484				134.37	85.14	18.86		106.6
	High	GNSVVTVEALEPVNR_None	GNSVVTVEALEPVNR	None	1 replicate	2 replicates	Not found	2 replicates	Not Found	High	Not Found	Peak Found	Not Found	High	Not Found	Not Found	Not Found	High	Peak Found	Not Found	0,00391286	0	1	2	3	Q2HTF4	0	1583,83876	0	100		100	0.01	0.285	100	5.78e-17		5.85e-17	8.85e-17	0.0548097	5.59e-17					16.98			311.4
	High	GNTGKDGWYPPGHGDVFPSLSNSGK_None	GNTGKDGWYPPGHGDVFPSLSNSGK	None	2 replicates	2 replicates	Found	Not found	Peak Found	High	Not Found	Peak Found	High	Not Found	Peak Found	Peak Found	Peak Found	Not Found	Not Found	Not Found	0,047549	0,00135534	1	2	2	G7KFV2	1	2574,20079	0	0.856	2.355	0.01	2.752	0.01	0.01	0.93278	0.272133	5.85e-17	0.211068	6.14e-17	5.59e-17	19.28	69.64		59.59			95	81.3
	High	GNVEPDTVLK_None	GNVEPDTVLK	None	2 replicates	Found	Found	Found	High	High	Not Found	Peak Found	Peak Found	Peak Found	High	High	High	High	Peak Found	High	0,0233562	0,000376469	1	1	7	G7I348	0	1071,56807	0	0.996	0.977	0.856	0.985	0.912	0.876	0.970211	0.982821	0.983302	0.98201	0.966866	0.987594	11.4	22.81	12.41	27.68	15.9	21.91	104.5	104
	High	GNVHAVQFHPEK_None	GNVHAVQFHPEK	None	Not found	1 replicate	Not found	1 replicate	Not Found	Not Found	Not Found	High	Not Found	Not Found	Not Found	Not Found	Not Found	Not Found	Not Found	Medium	0,182065	0,00896984	1	6	2	A0A072UVM2	0	1362,69131	0
	High	GPGLYSDIGKK_None	GPGLYSDIGKK	None	2 replicates	Found	Found	2 replicates	High	High	Not Found	High	High	High	High	High	High	High	Not Found	High	0,00200094	0	1	3	10	I3S1P8	1	1134,61535	0	1.424	1.042	0.919	0.71	0.701	0.977	0.651145	0.991447	0.991839	0.814328	0.798259	0.963088	24.22	27.74	21.73	6.38	12.14	24.85	88.3	131.4
	High	GPGLYTDIGKK_None	GPGLYTDIGKK	None	2 replicates	Found	Found	2 replicates	Peak Found	High	Not Found	High	High	Peak Found	High	High	High	Peak Found	Not Found	Peak Found	0,0024759	0	2	5	6	G7KYU2; I3SH79	1	1148,63100	0	1.194	1.001	0.831	0.829	0.586	0.78	0.868445	0.978773	0.974861	0.918481	0.576325	0.999252	24.02	14.87	37.15	25.51	17.81	30.31	99.6	119
	High	GPHIPNTSFVK_None	GPHIPNTSFVK	None	Not found	2 replicates	2 replicates	Not found	Not Found	Not Found	Not Found	Not Found	Peak Found	High	High	Not Found	High	Not Found	Not Found	Not Found	0,0100724	0	2	3	3	V7CJK2; G7K2Q8	0	1196,64223	0	100	100		0.791	0.01	0.01	5.78e-17	5.71e-17		0.884537	6.14e-17	5.59e-17				22.99				223.3
	High	GPILLEDYHLVEK_None	GPILLEDYHLVEK	None	2 replicates	Found	Found	Found	High	High	Not Found	High	High	High	Peak Found	High	High	High	High	High	1,83028E-05	0	2	7	14	A0A072V3A8; T2DN96	0	1525,82607	0	0.979	2.901	0.977	2.309	1.04	0.273	0.998247	0.0262777	0.959012	0.163382	0.953461	0.459897	77.36	66.95	76.78	45.86	104.94	5.71	63.4	85.5
	High	GPLWILGDVFMR_None	GPLWILGDVFMR	None	2 replicates	2 replicates	1 replicate	Not found	Peak Found	High	Not Found	Peak Found	Peak Found	Not Found	Medium	Not Found	Not Found	Not Found	Not Found	Not Found	0,0353489	0,000700226	1	5	2	G7KWF0	0	1403,75040	0	0.69	0.01	0.01	0.01	0.01		0.843928	5.71e-17	5.85e-17	8.85e-17	6.14e-17		14.12						236.7	163.3
[truncated: 2,764 more rows]
[truncated: 12 more columns]

## Sheet: Table S3-2
Table S3-2 All proteins identified within pea seed proteome
	Marks "1 replicate", "2 replicates" are just supplemental and for definition of wheteher a species was found in the group or not, can be treated as a mark "Found"
[truncated: 5,836 more rows]
[truncated: 10 more columns]

[truncated: 1 more sheets: Table S3-3]
